# Supplementary material for: TP53 mutations and RNA-binding protein MUSASHI-2 drive resistance to PRMT5-targeted therapy in B-cell lymphoma
Source: Nat Commun. 2022 Sep 27;13:5676. doi: 10.1038/s41467-022-33137-8 (PMC9515221; doi:10.1038/s41467-022-33137-8)
Supplement: Supplementary file 5 — Supplementary Data 1 [file 41467_2022_33137_MOESM5_ESM.csv]

NAME	logFC	FDR	PValue	sig
C10orf2	-3.26921508038974	1.39539344898823e-38	7.31070073342185e-43	Sig
RPUSD4	-2.37864931614725	1.6918890869739e-33	1.7728182396122e-37	Sig
PTPMT1	-2.59876925785774	2.46236151399024e-28	3.8702177094204e-32	Sig
GATB	-1.95542155737592	1.82987579243798e-24	3.83481069301195e-28	Sig
HSD17B10	-4.52209271549488	9.75190685104719e-22	2.5725706421636e-25	Sig
DOHH	-1.68403053911163	9.75190685104719e-22	3.0655127105508e-25	Sig
MRPL15	-2.26010998863357	1.99871393369552e-21	7.33011868594782e-25	Sig
MRPS12	-2.27285151051621	4.55060018618004e-21	1.90730871742235e-24	Sig
LARS2	-2.06937633093023	6.76448845120336e-21	3.49587990063465e-24	Sig
LIPT2	-2.83877298189556	6.76448845120336e-21	3.54402915660049e-24	Sig
PPCS	-3.23801162747913	1.48777665479675e-20	8.57418305797889e-24	Sig
MRPS18A	-2.33251858696489	7.85316612979817e-20	4.93728682126987e-23	Sig
HARS2	-2.4041999861568	2.69773846087929e-19	1.83740765921469e-22	Sig
GFM1	-1.90979418746078	8.20150618654185e-19	6.01566965010666e-22	Sig
AASDHPPT	-2.20181427747709	1.13099839844665e-18	8.88823595992025e-22	Sig
MTG1	-1.33864461107157	1.83057149736847e-18	1.5345074636085e-21	Sig
XPO5	-1.95008915108908	1.87295265494838e-18	1.66816132101024e-21	Sig
ALAD	-2.05495641118172	2.34270730256534e-18	2.20929069241767e-21	Sig
COX15	-2.31416970755525	4.15490406879071e-18	4.13596569953495e-21	Sig
POLG2	-2.6213749153248	5.07406104452141e-18	5.31677167131704e-21	Sig
TKT	-2.51804362501144	1.30473217798605e-17	1.43549933136202e-20	Sig
MCAT	-1.72455612528033	1.27854110656563e-16	1.47366816914359e-19	Sig
RFT1	-2.05012939679638	1.44375102326591e-16	1.73973246372484e-19	Sig
MRPS34	-3.21445142484397	1.45236395117511e-16	1.82620290397667e-19	Sig
PTCD3	-1.69768510385452	1.8652333470966e-16	2.44306772554172e-19	Sig
PGM3	-2.810755924536	5.16681519970303e-16	7.03815136963791e-19	Sig
EARS2	-2.16037412987171	1.49903850148239e-15	2.12050293603104e-18	Sig
ADAT2	-1.30262394154523	4.29174177097624e-15	6.29584374638941e-18	Sig
DOLK	-2.57759565833217	4.73781309028016e-15	7.1984376600893e-18	Sig
SHMT2	-1.47438203649025	1.24960144452178e-14	1.96406157780968e-17	Sig
MARS2	-2.44250426730653	1.63356119092635e-14	2.65313548062643e-17	Sig
FDXR	-2.75935554999574	1.97717302713453e-14	3.31479734208125e-17	Sig
YARS2	-3.58005435417014	2.48790801926082e-14	4.42147330182149e-17	Sig
RNASEH2A	-1.89096445433076	2.48790801926082e-14	4.43175316471252e-17	Sig
N6AMT1	-2.39473142511642	4.26050463031749e-14	7.81252486305402e-17	Sig
POLRMT	-2.21048523623	4.57667171169447e-14	8.63206274537649e-17	Sig
CARM1	-1.19069047165034	5.88309234281744e-14	1.14043284269003e-16	Sig
COA6	-2.05398997687107	7.03579967863674e-14	1.40074599354637e-16	Sig
FASTKD5	-1.05929652552346	9.28789964227821e-14	1.89777380441583e-16	Sig
GCLC	-2.39307433642533	1.1161679612027e-13	2.33911659496558e-16	Sig
SFXN1	-1.32899844784321	1.55787599307088e-13	3.34640937370494e-16	Sig
DHPS	-3.25133468693232	1.6869232666155e-13	3.71199126095516e-16	Sig
REXO2	-1.32932446769367	2.45206522064094e-13	5.52411612550744e-16	Sig
MRPS6	-2.05403858099708	3.70085657741094e-13	8.53134014806315e-16	Sig
PGS1	-1.96726167637729	5.49790717966262e-13	1.29620067629705e-15	Sig
PPCDC	-2.5333646637587	5.49933609645862e-13	1.32534950718864e-15	Sig
DNLZ	-3.12265598988751	5.84222001214832e-13	1.43859349594473e-15	Sig
DARS2	-1.86090161323785	6.08670136305937e-13	1.53068405420889e-15	Sig
OXSM	-1.46686743436918	1.23716777983802e-12	3.17604763514764e-15	Sig
UHRF1	-1.69668881664281	1.47679021656411e-12	3.8685760375232e-15	Sig
CENPO	-1.57434587698928	1.54557874599695e-12	4.12974883668697e-15	Sig
NARS2	-1.34097235103952	1.66102846951804e-12	4.52525176376267e-15	Sig
ATP5A1	-2.80430743459782	2.08649189054513e-12	5.80482430876617e-15	Sig
SARS2	-1.86592889040724	2.08649189054513e-12	5.90300005707742e-15	Sig
ZCRB1	-1.70046365162365	2.60142409455726e-12	7.49611385763344e-15	Sig
LIPT1	-1.41999249436024	3.405154294135e-12	9.99049826958455e-15	Sig
NELFB	-1.9611492283919	4.62562811661928e-12	1.38136324538848e-14	Sig
ALG13	-2.1888893222194	6.03030446031657e-12	1.83243914024394e-14	Sig
ZRSR2	-1.00083581281787	9.11250846552689e-12	2.8268332196379e-14	Sig
ABHD11	-2.54317085500196	9.11250846552689e-12	2.8645177761388e-14	Sig
RARS2	-1.53536302548869	9.21321869096544e-12	2.94444564441186e-14	Sig
RABGGTB	-2.10224226992215	1.08388057453381e-11	3.52075211510957e-14	Sig
COX16	-1.47781758480059	1.38983940697713e-11	4.58740936970501e-14	Sig
QRSL1	-1.90418443838779	1.56046566405623e-11	5.2323467543144e-14	Sig
MRPL17	-1.47098858361502	1.81096861827668e-11	6.16717976570359e-14	Sig
MRPS25	-1.87651174347421	2.11684555436228e-11	7.39080201496235e-14	Sig
MRPS35	-1.99300649285322	2.11684555436228e-11	7.43064138640294e-14	Sig
RTCB	-2.29301308678373	2.23295443616173e-11	7.95519996117764e-14	Sig
PET117	-2.22319428936452	2.25201070753562e-11	8.14107711112053e-14	Sig
VARS2	-2.50335233634483	3.03538964493926e-11	1.1132041449455e-13	Sig
DPH5	-2.14932981873045	3.28791654854752e-11	1.22304225361175e-13	Sig
OBFC1	-1.89613470114857	3.34158838672622e-11	1.26051429687373e-13	Sig
MRPS22	-1.57732277028197	4.12462686946539e-11	1.57750176282796e-13	Sig
DNAJC11	-2.33888725465992	4.47229371118039e-11	1.73390126592628e-13	Sig
MRPL53	-1.37965790380136	5.20425642382061e-11	2.04494803681325e-13	Sig
MRPS30	-1.3108657247902	6.84769129679744e-11	2.72659159929065e-13	Sig
DPH6	-1.73348077206831	7.6337914804644e-11	3.07959314714601e-13	Sig
MRPS16	-1.73415164960358	9.21055837503383e-11	3.76394170510106e-13	Sig
MRPL41	-1.63865071619814	1.99804481849573e-10	8.26979308750263e-13	Sig
ATP5E	-1.58544008943638	2.39428176622998e-10	1.00352355686278e-12	Sig
RPP21	-2.68437700014718	2.78385368706224e-10	1.18139125400556e-12	Sig
MTPAP	-3.66507398525303	2.89990556317445e-10	1.24583358401166e-12	Sig
HIRA	-1.30483373919327	3.50039653643457e-10	1.52215074408796e-12	Sig
MRPS18B	-1.94372252016948	3.74774217682111e-10	1.64934428067781e-12	Sig
COX17	-2.92211143197211	4.18878812915555e-10	1.86539000879249e-12	Sig
ANKRD49	-2.40746397256232	5.14311702922043e-10	2.31732626663675e-12	Sig
TUFM	-2.68463642156244	5.39832513598642e-10	2.46059772007554e-12	Sig
MRPS21	-1.88813467454137	7.23834363638433e-10	3.33721506785677e-12	Sig
MRE11A	-1.79049813253484	7.78128382667344e-10	3.62830335083531e-12	Sig
TFAM	-1.61343748595999	8.12738961442408e-10	3.83226837794398e-12	Sig
TOP3A	-1.22031860952618	8.16680997447091e-10	3.89364335766151e-12	Sig
RBFA	-1.7158494359426	9.38385240502987e-10	4.56651574907543e-12	Sig
TPI1	-2.35551227855533	9.38385240502987e-10	4.57221288661276e-12	Sig
PIK3C3	-0.737212700001339	9.60893213444353e-10	4.73222413494887e-12	Sig
ALAS1	-2.05621279279746	1.23941241434128e-09	6.16881539070685e-12	Sig
RPIA	-2.24781992256676	1.24699092992693e-09	6.37391297438632e-12	Sig
GMPPB	-2.98187742155048	1.24699092992693e-09	6.39335657642729e-12	Sig
MRPS2	-1.87399965936698	1.24699092992693e-09	6.40253110142185e-12	Sig
CTC1	-1.80782841723844	1.26817442377604e-09	6.57773709612971e-12	Sig
MRPS33	-1.22670509189944	1.45424282643673e-09	7.61902250975393e-12	Sig
MFN2	-1.53767564431172	1.4741052094139e-09	7.80031572016577e-12	Sig
COASY	-1.61411543961028	1.67994112674709e-09	8.97752370347372e-12	Sig
RIC1	-1.9501821056517	1.88149619106499e-09	1.01531989144284e-11	Sig
GTF3C4	-1.34462864806718	1.9817334068041e-09	1.08925382838217e-11	Sig
TRMT6	-1.45487454739516	1.9817334068041e-09	1.09017660037948e-11	Sig
MECR	-1.03640380329932	3.26478803325789e-09	1.81310594396886e-11	Sig
KIAA0391	-2.93798966977268	3.57880446132401e-09	2.00624549359076e-11	Sig
METTL17	-1.75442970059544	6.0324641529977e-09	3.41335007347279e-11	Sig
NAA20	-2.17519116846452	6.73305469078536e-09	3.84504092469012e-11	Sig
MRPS9	-1.01681777428999	8.55190088572513e-09	4.92853301948847e-11	Sig
MRPS7	-1.00478333259344	8.82362286939447e-09	5.13135714623978e-11	Sig
PARS2	-1.51589832993971	1.03084961525302e-08	6.04888965831918e-11	Sig
NOA1	-1.83343145231889	1.34559055123242e-08	7.96624573213517e-11	Sig
TELO2	-1.69618140080458	1.79359097965785e-08	1.07124939320477e-10	Sig
POLG	-1.08502196706604	1.82453794970156e-08	1.09929200092042e-10	Sig
MRPS27	-1.71632466335183	2.1149443527727e-08	1.2853436628157e-10	Sig
DCPS	-1.98113979517162	2.19823012690794e-08	1.34747694686556e-10	Sig
NDUFB4	-1.40472287935615	2.29294943387169e-08	1.41755138679132e-10	Sig
CBFB	-1.89289681140593	2.68764650528838e-08	1.67564276276689e-10	Sig
LSM11	-1.20073859794344	2.83888505352593e-08	1.78480749422702e-10	Sig
AHCYL1	-1.42870138449514	3.15930426559433e-08	2.00280723076918e-10	Sig
AARS2	-1.77198621726841	3.33350415924787e-08	2.1307041830997e-10	Sig
TARS2	-1.30319021869937	4.51476418006258e-08	2.90939379759888e-10	Sig
G6PD	-1.32995787779173	4.74711712471964e-08	3.08399708422086e-10	Sig
SBDS	-1.69202922988642	5.26486666184509e-08	3.44794013061579e-10	Sig
DHRSX	-0.988657291892701	5.33737550107589e-08	3.52338928661163e-10	Sig
WARS2	-0.710056299140752	5.62959556548117e-08	3.7457884257144e-10	Sig
XRCC3	-1.81152238332908	5.85600952339025e-08	3.92711908101824e-10	Sig
MRPL44	-1.5405257410119	6.01379851619239e-08	4.09554073769043e-10	Sig
SAMM50	-1.94759223664466	6.01379851619239e-08	4.09594911251119e-10	Sig
MPI	-1.00997273510333	6.15180175496107e-08	4.22217231571174e-10	Sig
UROS	-1.68614982546335	6.33904753187798e-08	4.40545948670245e-10	Sig
DR1	-1.17742928366871	6.33904753187798e-08	4.43954990154132e-10	Sig
TXNRD1	-1.70852865000867	6.33904753187798e-08	4.45031890434144e-10	Sig
MRPL4	-1.95597438843751	6.80200866842367e-08	4.81097694890342e-10	Sig
GGPS1	-1.93341049688437	7.45722412858642e-08	5.33186849405423e-10	Sig
MRPL46	-1.59895593511018	7.45722412858642e-08	5.35254207374831e-10	Sig
TPK1	-2.09495020260512	8.05261279971165e-08	5.85717568201893e-10	Sig
PPP4C	-3.77771942210076	8.05261279971165e-08	5.86426981275171e-10	Sig
MCMBP	-1.71331404423636	8.37340363428917e-08	6.14175359564354e-10	Sig
PGK1	-1.56224744635278	8.68263366095153e-08	6.44034134791984e-10	Sig
ATP5C1	-1.52292059214281	8.68263366095153e-08	6.45954827817424e-10	Sig
MRPS23	-1.5049931672852	9.09419037193267e-08	6.81337676526626e-10	Sig
FOXRED1	-1.1393649759755	9.13981728071845e-08	6.89544553058866e-10	Sig
RAD51D	-2.05058323262064	9.7088198386347e-08	7.37559006969158e-10	Sig
MRPL13	-1.80111845408886	1.00576871879521e-07	7.69331130843512e-10	Sig
AARS	-1.45669210623916	1.04560698438683e-07	8.05282269109151e-10	Sig
LONP1	-1.42107074558605	1.0513550020911e-07	8.15217374702587e-10	Sig
MRPL33	-1.77007348430373	1.06482707564579e-07	8.31242386290267e-10	Sig
GTF3C6	-1.26113802565211	1.2668741840771e-07	9.95605006609551e-10	Sig
ALG2	-2.27157862511815	1.27622968475486e-07	1.00964364435471e-09	Sig
MRPS5	-1.28772528422015	1.52555224061992e-07	1.21487892583553e-09	Sig
MRPS17	-1.05893742673382	1.76792644733218e-07	1.417156946832e-09	Sig
SLC25A26	-1.77242468471672	1.78548534454353e-07	1.44058648849847e-09	Sig
CHD4	-1.52074935209785	1.86887067760085e-07	1.51765576061263e-09	Sig
CDIPT	-2.04602104286161	1.88953455151219e-07	1.54433588324987e-09	Sig
NDUFS1	-1.46009086430948	2.20193900693473e-07	1.81120356309924e-09	Sig
TRIAP1	-2.36144623361746	2.35347323168399e-07	1.94817818727967e-09	Sig
FECH	-1.45477383899611	2.53121772193939e-07	2.10857451557795e-09	Sig
DHX36	-1.34527843150867	3.02632939350422e-07	2.54312330680443e-09	Sig
ACTL6A	-0.949166793763553	3.02632939350422e-07	2.55272715646346e-09	Sig
RNASEH2B	-1.43347234690803	4.07400370798196e-07	3.45779117039387e-09	Sig
TOMM20	-1.30394871669765	4.99754991326663e-07	4.26782960057872e-09	Sig
RFK	-1.38967513425917	6.19721854434067e-07	5.32479615063587e-09	Sig
MRPS10	-1.96306128807404	6.47643245551865e-07	5.6046014591839e-09	Sig
MED13L	-1.05037636354285	6.47643245551865e-07	5.6325655556981e-09	Sig
SRP9	-1.22412087431026	8.76700378733723e-07	7.67061158110399e-09	Sig
GNB2L1	-2.2167975235603	8.80613186673598e-07	7.75098314880099e-09	Sig
NDUFA1	-1.31978007275684	8.94869789315052e-07	7.92335067817068e-09	Sig
HSCB	-2.00790709825523	9.00821355457098e-07	8.02324254349592e-09	Sig
RAB3GAP2	-1.05016178868377	9.81735570407873e-07	8.79534670402611e-09	Sig
CDC42	-1.18731223761378	1.05310359810784e-06	9.48990511209451e-09	Sig
TTC14	-0.836868163823244	1.0628604096818e-06	9.63351238408089e-09	Sig
TRIT1	-1.22385287433333	1.06517293436707e-06	9.71027875411903e-09	Sig
HUWE1	-1.3257554903455	1.12220215411867e-06	1.03025796465917e-08	Sig
UBA3	-1.53470015978556	1.12220215411867e-06	1.03477539228211e-08	Sig
DPAGT1	-1.83266060884085	1.12760502646515e-06	1.04566505833463e-08	Sig
CAMLG	-0.884327777717476	1.20759025294262e-06	1.12888602357976e-08	Sig
GPR89A	-1.82975376244837	1.20759025294262e-06	1.13249151399764e-08	Sig
SCO2	-1.29104094035078	1.24962810450827e-06	1.17846208839257e-08	Sig
SUPV3L1	-1.5085324843528	1.47150359961266e-06	1.39541128270493e-08	Sig
TAF6L	-1.11964729194632	1.47537073157078e-06	1.40680815814891e-08	Sig
CYCS	-1.34278586972295	1.5406745589718e-06	1.47714907681584e-08	Sig
SETDB1	-1.7301798559183	1.55327706759397e-06	1.49736983516158e-08	Sig
PNPT1	-1.53193259955323	1.59945156788852e-06	1.55026216827881e-08	Sig
MRPS14	-2.27766959567556	1.60328010018539e-06	1.56237281204214e-08	Sig
ALG1	-1.36519590272322	1.74431516566949e-06	1.71952686138787e-08	Sig
SNF8	-1.02371162194225	1.74431516566949e-06	1.72163255912264e-08	Sig
ELAC2	-1.33931102432924	1.74431516566949e-06	1.73384452944166e-08	Sig
MTG2	-1.65174671841513	1.74431516566949e-06	1.73636444426679e-08	Sig
UBE2G2	-0.936621842982709	1.79212385405913e-06	1.79334445499709e-08	Sig
CHUK	-1.05756465973249	1.8212582657497e-06	1.83204058796009e-08	Sig
ERAL1	-1.07086314739699	1.9984233240007e-06	2.02771709880585e-08	Sig
GLRX5	-2.11741127244197	1.9984233240007e-06	2.03119466053406e-08	Sig
PELO	-1.0741663652066	2.04429389128987e-06	2.08852783989902e-08	Sig
ATP5D	-1.63012424267273	2.19749433947854e-06	2.25655624528629e-08	Sig
MRPL28	-1.87786261738977	2.35909469729779e-06	2.43485961841916e-08	Sig
TAMM41	-1.59269624552124	2.36557249055033e-06	2.4539390848691e-08	Sig
KMT2B	-0.929118614000591	2.4770013389503e-06	2.58250781396295e-08	Sig
DDOST	-0.930689299369849	2.66394169783553e-06	2.79136763015196e-08	Sig
GTPBP6	-0.813516263727462	2.7501238954463e-06	2.89608059404152e-08	Sig
RAD50	-2.09614458664549	2.75523267720753e-06	2.915895639943e-08	Sig
HSPA14	-1.03951775214272	2.79197201570673e-06	2.96940493104451e-08	Sig
DDX28	-1.0314909117373	2.82596256192522e-06	3.02036130682006e-08	Sig
PMVK	-1.66114017576919	2.85087587227679e-06	3.06404392431535e-08	Sig
SRP14	-1.46422882509152	2.85087587227679e-06	3.0768608460681e-08	Sig
ELP5	-1.17396015513276	2.9823774843608e-06	3.23441158517675e-08	Sig
MOCS3	-1.86173442795654	3.07646642970204e-06	3.35256990296026e-08	Sig
VPS25	-2.08489450079882	3.20734673920148e-06	3.51200014928018e-08	Sig
MRPL34	-0.865235918240481	3.24858788624024e-06	3.57417853046812e-08	Sig
MRPL57	-2.07267472034296	3.32805213651371e-06	3.67904333213387e-08	Sig
METTL16	-1.57340768948943	3.4451594597209e-06	3.82655108430257e-08	Sig
TMEM199	-1.7044422135998	3.51714383108113e-06	3.92493129365684e-08	Sig
COX4I1	-2.11169786627276	4.69482597677365e-06	5.26375417315221e-08	Sig
OPA1	-0.813201508464242	4.81681160273724e-06	5.42575834121919e-08	Sig
COQ7	-0.688494667125144	4.86429150443731e-06	5.50472554596562e-08	Sig
PDCD5	-1.05660466386166	4.92101802241977e-06	5.59470273413889e-08	Sig
SNRNP35	-1.12958726122637	5.19982142400805e-06	5.93891690906772e-08	Sig
ARIH1	-1.55129122677881	5.58120696829765e-06	6.40375295257079e-08	Sig
LRPPRC	-1.38021187426883	6.74336446521391e-06	7.77251627991335e-08	Sig
MTIF2	-0.999678149874243	8.06642411542378e-06	9.33975862895508e-08	Sig
PGD	-1.24607342481348	8.16319946738295e-06	9.494578937282e-08	Sig
ELAVL1	-1.02556711848958	9.02421385626731e-06	1.055324985571e-07	Sig
MRPL52	-1.48195949250276	9.02421385626731e-06	1.05905794719122e-07	Sig
MRPL23	-1.46861893654862	1.12996459015871e-05	1.33201672754078e-07	Sig
NANS	-0.812732667027154	1.22482292221823e-05	1.45025399707298e-07	Sig
WDR4	-1.24623232429147	1.22754095790245e-05	1.45990358591637e-07	Sig
GNPNAT1	-1.48449241128899	1.33416091476914e-05	1.59369564922389e-07	Sig
FTSJ2	-1.19282254900974	1.49298541896984e-05	1.7912383346995e-07	Sig
RNASEH2C	-0.998967300921237	1.60070517842284e-05	1.9288635774991e-07	Sig
MTO1	-0.77621990941934	1.65458779883581e-05	2.00246126437404e-07	Sig
STT3A	-0.674931215711666	1.65922799301235e-05	2.02471853036959e-07	Sig
SLC2A1	-1.2517535049285	1.65922799301235e-05	2.02546299770461e-07	Sig
GATC	-1.2899974341366	1.66260019048561e-05	2.03829016908699e-07	Sig
DRAP1	-1.30852314841357	1.67094637688042e-05	2.05727667295488e-07	Sig
MRPS24	-0.977279410760841	1.73538376408685e-05	2.14570424018702e-07	Sig
GSS	-1.34771310404863	1.812820806082e-05	2.25094845204293e-07	Sig
DDX1	-0.864063724935592	1.82060043829884e-05	2.27545438193828e-07	Sig
ERCC2	-2.32998043828786	1.82060043829884e-05	2.27968515090597e-07	Sig
DPH3	-1.50275514715866	1.98641757969379e-05	2.49772210995185e-07	Sig
PPIL1	-0.987841053868968	2.03884167866586e-05	2.57432202314911e-07	Sig
DDX6	-1.06189897114661	2.06802096856664e-05	2.62370181064042e-07	Sig
TRMT61A	-1.31726466929939	2.06802096856664e-05	2.63283436559801e-07	Sig
OTUD5	-0.756262824909458	2.11892267530109e-05	2.70873962788006e-07	Sig
GEMIN7	-1.24444938690085	2.20033068772824e-05	2.82433603234358e-07	Sig
MTERF4	-1.08413267381	2.20579657110611e-05	2.84290855813959e-07	Sig
YBEY	-0.963701856394747	2.21850953976906e-05	2.87091662557216e-07	Sig
MRPL54	-0.931197344488021	2.26625071694458e-05	2.94457053388304e-07	Sig
GNB1L	-2.04782945986054	2.32120658095148e-05	3.03533982768592e-07	Sig
MED6	-1.40844301618543	2.32120658095148e-05	3.04029782175234e-07	Sig
SSB	-0.818369635661894	2.37377284906212e-05	3.12158529425573e-07	Sig
SNRNP40	-1.49197864139305	2.40927993744363e-05	3.18090084474142e-07	Sig
CEPT1	-0.862763700377514	2.44467642741908e-05	3.24044185119205e-07	Sig
THAP11	-1.85468284509407	2.49172066508005e-05	3.31585397878311e-07	Sig
NME6	-0.878059029453838	2.49757633726009e-05	3.33673162886427e-07	Sig
LIG3	-1.03261803834206	2.51097303158916e-05	3.36778485925931e-07	Sig
EEFSEC	-1.2688725172346	2.90617921645029e-05	3.9130720313707e-07	Sig
TIMM10	-2.77981523820188	3.02450915693131e-05	4.08824520609985e-07	Sig
MTHFD1L	-0.96809435421134	3.12326735788651e-05	4.23810051706714e-07	Sig
SLC25A19	-0.758939421803861	3.23865983504966e-05	4.42407093016785e-07	Sig
BCS1L	-1.95201406660659	3.23865983504966e-05	4.4286174723527e-07	Sig
ATP2A2	-1.37138941431135	3.38106931181143e-05	4.6410654356085e-07	Sig
BUB3	-2.14207165429224	3.6103457743396e-05	4.98426050333161e-07	Sig
MRPL36	-1.40201206338987	3.6103457743396e-05	4.99361494433727e-07	Sig
PGAM1	-1.08593613465889	3.94992697068523e-05	5.48399773265357e-07	Sig
NSMCE1	-1.46291062390989	4.11388871935343e-05	5.73319222165878e-07	Sig
COPS3	-1.14138781002084	4.20459621514401e-05	5.88163246944753e-07	Sig
NDUFB7	-0.852029230572266	4.22213677546711e-05	5.92828970411895e-07	Sig
MRPL37	-1.62904045615927	4.40047623294676e-05	6.20175044094242e-07	Sig
DBR1	-1.78915441529437	4.80566623624012e-05	6.79797707227344e-07	Sig
MRPL51	-1.33853012147838	5.03703161222401e-05	7.15165068849325e-07	Sig
MTERF3	-0.666896660809556	5.27067526485425e-05	7.51099529543855e-07	Sig
COX5B	-1.08118334544756	5.30088366479599e-05	7.58181610776605e-07	Sig
METTL14	-1.3314158996279	5.60934648461708e-05	8.05239658817562e-07	Sig
MAPK14	-0.675856595813366	5.68646989549151e-05	8.19290208655192e-07	Sig
SEC61A1	-1.15204483890922	5.77159286454393e-05	8.34578315405315e-07	Sig
DPH2	-1.02924458968575	6.17541191645691e-05	8.96206371278129e-07	Sig
UQCRC1	-1.11219814694578	6.38115785101559e-05	9.2940843641344e-07	Sig
MRPL20	-2.15026201312093	6.94017926063454e-05	1.01446535009013e-06	Sig
WDR74	-2.12586718386217	6.96936927220295e-05	1.02414669187547e-06	Sig
GFPT1	-2.72148097639367	6.96936927220295e-05	1.02603487477814e-06	Sig
MTMR9	-0.83795944765383	7.08105205079353e-05	1.04618676498338e-06	Sig
GAPDH	-2.84425751321373	7.3154479853536e-05	1.08465017019703e-06	Sig
GPR89B	-1.47981655273176	7.47336336777649e-05	1.11197946060068e-06	Sig
RPE	-5.29996469299576	7.57026488559481e-05	1.13036385623436e-06	Sig
COQ2	-1.51654870781102	7.59073647987233e-05	1.13739751309451e-06	Sig
MVK	-1.51605783368514	8.00596064496145e-05	1.20380924456643e-06	Sig
DCAF7	-0.647074897531701	8.23657346037887e-05	1.24280041734642e-06	Sig
WDR7	-0.787353710046353	8.31731488833979e-05	1.25934091409347e-06	Sig
LSM10	-1.5607049128516	8.38891769603125e-05	1.27457753017712e-06	Sig
RPL29	-0.861541352159578	8.46686503323984e-05	1.29085645972274e-06	Sig
RIC8A	0.700418698338207	9.59194730545921e-05	1.46741164834395e-06	Sig
ZFAT	-0.762361510055707	0.000106380896806511	1.63302786002556e-06	Sig
NDUFB10	-0.878224970402512	0.000110088178552011	1.69570516552058e-06	Sig
CFAP20	-1.54919636161663	0.0001170413051381	1.80893723559174e-06	Sig
TPRKB	-1.37594271677556	0.00011863472139689	1.839779825718e-06	Sig
TXNL4B	-1.43433302124694	0.000119828984284628	1.86457842157146e-06	Sig
MRPL10	-1.20187365410233	0.000122443748125824	1.91168004094387e-06	Sig
ATP5L	-0.780551700365703	0.000123364749441927	1.93252266375732e-06	Sig
LSM12	-0.917335232191837	0.000133185861266832	2.09334931524335e-06	Sig
POLR3K	-1.63526625382299	0.000137789359902871	2.17292383982628e-06	Sig
ISCU	-1.53088859021711	0.000141601658409715	2.24046213861445e-06	Sig
NSMCE2	-1.07186641756805	0.000141785487631582	2.25079911732433e-06	Sig
MRPL38	-1.38256119910412	0.000144351081428747	2.29908989125264e-06	Sig
SLC25A32	-0.855535941843271	0.000145108944584976	2.31876293280335e-06	Sig
TADA1	-1.07481020953483	0.000148763192655393	2.3918937542991e-06	Sig
DPH1	-1.17317292563773	0.000148763192655393	2.39659966348964e-06	Sig
DDX55	-1.28354071468283	0.000148763192655393	2.40053771351501e-06	Sig
TOMM40	-1.24375967371563	0.000149034719883181	2.41272742934474e-06	Sig
MTR	-0.623890497505066	0.000153853846219942	2.49880506775198e-06	Sig
ACTR5	-1.01039244718367	0.000155842191762508	2.53926345880128e-06	Sig
LAMTOR2	-0.588836249524416	0.000163177270683066	2.66732899109952e-06	Sig
CHAF1B	-1.49765727989868	0.000166185125149359	2.72520271240893e-06	Sig
IPPK	-1.27465876197342	0.000168742454069087	2.77598001664449e-06	Sig
CIAO1	-2.09020220073685	0.000172620738780445	2.84882552081731e-06	Sig
COA5	-2.04430399389243	0.00017431692270574	2.88595104390495e-06	Sig
TAF13	-0.671445717026882	0.000179650948195955	2.98367216315386e-06	Sig
MBTPS1	-1.02921771794306	0.000181869949297674	3.03005416653536e-06	Sig
ELP2	-1.1205462108847	0.000208632111771169	3.48890179986734e-06	Sig
CEP57	-1.28293288766521	0.000208632111771169	3.49778780147609e-06	Sig
NDUFA2	-0.973510663357998	0.000210930221986538	3.54736738396179e-06	Sig
NUBP1	-3.09516019477736	0.000216060087863032	3.64495983087423e-06	Sig
UXS1	-0.730562702725268	0.000221873424902224	3.75465585180585e-06	Sig
ITPK1	-1.4020799879057	0.000225365696553568	3.82556115069713e-06	Sig
MARCH5	-0.889842394156264	0.000232175582262848	3.95332237834262e-06	Sig
DAP3	-1.36168057580889	0.00023285994047544	3.97717507177625e-06	Sig
ROMO1	-1.12421390400275	0.000235499750065879	4.03460042288166e-06	Sig
HBS1L	-0.620820670466543	0.000238375846402653	4.09636284487191e-06	Sig
PDHB	0.482309233355681	0.000246883759897597	4.25550149349344e-06	Sig
METTL1	-0.715554441548028	0.000251659534392727	4.35100572900927e-06	Sig
MRPL30	-0.895954947821816	0.000252498525435528	4.37874008063917e-06	Sig
NUBP2	-1.27167661442869	0.000252586401161055	4.39484539775594e-06	Sig
CAD	-1.73663746082712	0.000252586401161055	4.41709304565015e-06	Sig
COX11	-1.60831664729861	0.000252586401161055	4.41996426823453e-06	Sig
EIF3H	-0.974437359495414	0.000280965985806699	4.93129382539132e-06	Sig
ATP6AP2	-1.62779867437495	0.00028286388041902	4.97942389169543e-06	Sig
ASNA1	-1.0434682806331	0.000295834057427638	5.22324500199686e-06	Sig
UMPS	-1.28240904051246	0.000300714008177409	5.32516030617511e-06	Sig
PPIL4	-1.23964508911647	0.000311084471438165	5.52510273052538e-06	Sig
MRPL21	-0.81690940031779	0.000316264274467736	5.63366968717086e-06	Sig
AP2M1	-1.13566019865669	0.000320275576896642	5.72190347994735e-06	Sig
COQ6	-0.674846109092393	0.000322342832156212	5.7757242414955e-06	Sig
AP2S1	-1.2042089933169	0.000325912000217151	5.85675151016309e-06	Sig
PPA2	-1.68541901695348	0.000340746345621897	6.14118210792333e-06	Sig
FEN1	-1.88924293167446	0.000373137425571534	6.74450735171474e-06	Sig
GOT1	-0.690643762434405	0.00037814382666594	6.85481029110992e-06	Sig
RPUSD3	-0.556907098387706	0.000380512378633301	6.91768195031987e-06	Sig
SCO1	-0.986261355407247	0.000406509806097961	7.41161065238594e-06	Sig
DHX30	-0.833796178087116	0.000436303230214036	7.97767209853296e-06	Sig
PDSS2	-1.12712946132045	0.000454794430243986	8.33960552131792e-06	Sig
MED23	-1.17313852806295	0.000476605237433311	8.76452236281722e-06	Sig
ASCC3	-1.17530438826921	0.000494878562956438	9.12648683191001e-06	Sig
ATP2B1	-1.12747519431963	0.000535393612967968	9.90171034618812e-06	Sig
CTU2	-1.57456908680567	0.000540422410641899	1.00230278916138e-05	Sig
SLC35B1	-1.46350699065847	0.000558285255704116	1.03835734151496e-05	Sig
FARS2	-1.11800502053964	0.000578495530383186	1.07897736059315e-05	Sig
NDUFV1	-0.949713014804729	0.000583621792368343	1.09179220512616e-05	Sig
DHX35	-0.850821396682902	0.000583621792368343	1.09465396169051e-05	Sig
MRPS26	-0.886594104111704	0.000589434851948447	1.10864521323148e-05	Sig
STAG2	-0.930454580383297	0.000607185437147333	1.14521274885021e-05	Sig
KTI12	-1.23993597142602	0.000610296443164004	1.15427786442189e-05	Sig
BCORL1	0.422370191852303	0.000614257086445554	1.16498698220407e-05	Sig
LAGE3	-1.64340822532067	0.000616140508443891	1.17178710412916e-05	Sig
INO80	-1.46710260716685	0.00061950226054868	1.1814262211962e-05	Sig
KDM8	-1.00553963767824	0.000647719703145307	1.23863200947261e-05	Sig
PPP1R8	-1.43471682502384	0.000664107528493687	1.27344975862466e-05	Sig
TRMT5	-0.946229923039019	0.00068022160399511	1.30791286564785e-05	Sig
GTF2H4	-0.943275920251937	0.000686406908046591	1.32340201268479e-05	Sig
XRCC4	-0.874659637473248	0.000694837797468172	1.3432972560683e-05	Sig
EIF4E	-1.21226817855874	0.000701051613488666	1.35898306172162e-05	Sig
PABPC1	-0.939538927181146	0.000715906225029763	1.39152936284404e-05	Sig
PDHA1	0.529406198515432	0.000716345182239346	1.39613563049739e-05	Sig
GLRX3	-1.07161084236324	0.00072623542144674	1.41921628438012e-05	Sig
DNM1L	-0.802740300383449	0.000738164591151434	1.44639575150959e-05	Sig
ADAT3	-0.598433919209107	0.000773096374789739	1.51889317622545e-05	Sig
COX5A	-0.747782039241164	0.000773693734772493	1.52412031369234e-05	Sig
PRPF31	-0.953482040449467	0.000812377388639093	1.60458047632911e-05	Sig
WRB	-0.84400131606335	0.000835270963510658	1.65417521981992e-05	Sig
PPWD1	-1.09219697198564	0.000839231060867118	1.66642120032875e-05	Sig
IDH3A	-0.764820904408581	0.000839231060867118	1.67081156352232e-05	Sig
VPS29	-0.737852010051528	0.000860145380587028	1.71695599100779e-05	Sig
ACO2	-1.00126835648752	0.000863327129759384	1.72783026964994e-05	Sig
TSFM	-0.921416922311522	0.000868015177425147	1.74176042832206e-05	Sig
CRLS1	-0.618824803608702	0.000884634376850825	1.77974328449058e-05	Sig
RECQL4	-0.707063834155395	0.000896045138099763	1.80739444736422e-05	Sig
PHB	-1.50861151880732	0.000910132557013628	1.84057823129491e-05	Sig
TSEN15	-0.79864873764356	0.0009488854999085	1.9239204089935e-05	Sig
DCP2	-0.735852681189485	0.000966601007517219	1.9649038136778e-05	Sig
COA7	-0.986055779694768	0.00103743345572598	2.11432710366955e-05	Sig
PLAGL2	-0.801265053290885	0.00103922056862402	2.12341395590385e-05	Sig
SNX27	-0.874781143958884	0.00105834683810021	2.1680390511719e-05	Sig
BRMS1	-1.00542777242312	0.00106072806369638	2.18253611897744e-05	Sig
PRKRIP1	-0.798773322742135	0.00106072806369638	2.18445214543399e-05	Sig
UBAP1	-0.618158496514671	0.00106072806369638	2.18958902444792e-05	Sig
SRPRB	-0.775322747422991	0.00112761393369996	2.33601051786462e-05	Sig
NFRKB	-0.688481560912539	0.00112761393369996	2.33947250875038e-05	Sig
ATXN10	-0.826307503187992	0.0011979978860793	2.4917753485277e-05	Sig
CCDC115	-1.08769115590731	0.00121708281334043	2.53784753868858e-05	Sig
COX14	-0.642126816150366	0.00122494730163793	2.56066418689965e-05	Sig
CYC1	-1.26490801638991	0.001250555297741	2.62074772932573e-05	Sig
MRPL2	-1.1772051872729	0.00126057195339392	2.64834365437712e-05	Sig
DNAJC24	-0.581200255322949	0.00132141103051894	2.78308395383567e-05	Sig
SLC16A1	-0.760226143608895	0.00133176404890623	2.8118662529953e-05	Sig
RGP1	-1.02974143725914	0.00133263243055148	2.82068162593806e-05	Sig
NEDD8	-1.83933856990759	0.001362418178423	2.89086478892081e-05	Sig
CCNL1	-1.48352398000859	0.00139199610836027	2.96421008975524e-05	Sig
MRPL40	-0.78102333870934	0.00139199610836027	2.96821090848551e-05	Sig
PPP6C	-4.16407850326356	0.0014477641040045	3.09471239290531e-05	Sig
VDAC1	-0.966752546767373	0.00155451078998894	3.33103637609617e-05	Sig
XRN1	-0.966676377682035	0.00155786620954332	3.34638835811159e-05	Sig
PSMG2	-1.55212438111651	0.00156788730906588	3.37612869505987e-05	Sig
MRPL11	-0.933360204767105	0.0015872768333903	3.42619613012418e-05	Sig
PRKAB1	0.482173925722104	0.00160441996452747	3.47520210445392e-05	Sig
WDHD1	-1.07914521574741	0.00160441996452747	3.48001186836262e-05	Sig
GABPB1	-1.32604160250636	0.00161649752871639	3.51467739517632e-05	Sig
CHCHD1	-0.67173596035975	0.00173323457448334	3.77757417606261e-05	Sig
CHORDC1	-1.60597399508723	0.00173413952519605	3.7886319589603e-05	Sig
TARDBP	-1.18155514577227	0.00178130672263473	3.90101225997441e-05	Sig
C7orf26	-0.819698478235691	0.0017864075788499	3.92154228290517e-05	Sig
OXSR1	-1.07708534822201	0.00183524535672418	4.03836668844844e-05	Sig
MCM7	-1.23826728135807	0.00184672797231677	4.07330893459088e-05	Sig
TADA2B	-0.936973101744879	0.00184829968396014	4.08645919542714e-05	Sig
STRAP	-1.38950040666207	0.00185453563124367	4.11700252891702e-05	Sig
FURIN	-0.890338013474478	0.00185453563124367	4.12772861528619e-05	Sig
ATP5I	-1.02517698333158	0.00185453563124367	4.12939510283733e-05	Sig
RAD51C	-1.18109162286701	0.00188475083774832	4.20654821019952e-05	Sig
METTL3	-1.07185911496821	0.00188590522679597	4.21900524881793e-05	Sig
E4F1	-0.818785732663931	0.00189005358883503	4.23818796050396e-05	Sig
MRPS18C	-1.12648222632191	0.00190951062672556	4.29182196712561e-05	Sig
TIMMDC1	-0.739213923371681	0.00195260380931138	4.39890835649339e-05	Sig
AK2	-1.28147874850826	0.00197160851342612	4.45205254511792e-05	Sig
RBBP4	-1.30772760087738	0.00197515062776225	4.47039907367995e-05	Sig
NELFCD	-1.26514575779509	0.00207018549025812	4.69633948384643e-05	Sig
HCCS	-0.512645166063602	0.00210712379087516	4.79117580153936e-05	Sig
EFTUD2	-1.84143166878301	0.00212459931069692	4.84204275241347e-05	Sig
XPR1	-1.06832694663073	0.00212605409407693	4.85649701376613e-05	Sig
PRMT5	-2.7165692013863	0.00212635409408199	4.9481570390688e-05	Sig
MRPL43	-1.71124497105031	0.00216122364770495	5.06966581489036e-05	Sig
MIPEP	-0.810591761884105	0.00220923998650256	5.1669289288902e-05	Sig
AP1M1	-0.575713286272037	0.00226984489511619	5.24359520341909e-05	Sig
XRN2	-1.32613291638274	0.00224649595593912	5.24441556423869e-05	Sig
GTF2F2	-1.04676976246188	0.00226984489511619	5.37841033236647e-05	Sig
WDR82	-2.36522291626581	0.00232257280574386	5.39781980114674e-05	Sig
DNAJC8	-1.03978478063441	0.00232569269852117	5.44232470645368e-05	Sig
HMBS	-0.800781358307505	0.0023395867493712	5.46589908034841e-05	Sig
EEF1G	-1.19554210627539	0.00234444080329461	5.50012943976052e-05	Sig
AIFM1	-0.873256765882841	0.00235383342189931	5.68312609704792e-05	Sig
COX6B1	-1.0433801003265	0.00242670755736809	5.74974438046729e-05	Sig
GTF2B	-1.02210742630735	0.00244967345959775	5.81985771038988e-05	Sig
NUDCD3	-1.17549002712775	0.00247402280886886	5.90323299857947e-05	Sig
RCC1	-0.960968375572743	0.00250388907208636	6.17073835654806e-05	Sig
DKC1	-1.42837140941579	0.00261154951244862	6.24776520796228e-05	Sig
ZNHIT3	-1.14188552193319	0.00263829855142425	6.39724421688169e-05	Sig
CCNH	-1.14295126806112	0.00269545696175763	6.41951798275138e-05	Sig
SEPHS2	-0.919477802354136	0.00269888413517127	6.51262097161606e-05	Sig
COQ3	-0.788253361552256	0.00273200871396123	6.71531055392238e-05	Sig
CMTR1	-1.14232555653703	0.00280546744746886	6.71713010684376e-05	Sig
GTF3C3	-0.986179002156792	0.00280546744746886	6.75732875789037e-05	Sig
ALDOA	-1.17027256009207	0.00281609462886143	6.91207013131415e-05	Sig
NCBP1	-1.20688741095825	0.00287430681037894	7.0261415161936e-05	Sig
KIAA0922	0.39313487779834	0.00291539050259972	7.15242284070365e-05	Sig
ZNF292	0.47319895515682	0.00296135129632344	7.20703521350577e-05	Sig
SCAP	-0.891864245390389	0.00297322094960096	7.21490244016177e-05	Sig
ARRDC3	0.371390635864302	0.00297322094960096	7.22782270977549e-05	Sig
NDUFA11	-1.00297679053682	0.00304250825361305	7.42778704960032e-05	Sig
TADA3	-0.798257424311513	0.00297322094960096	7.42813876556652e-05	Sig
TRIM28	-0.91002017694793	0.00304250825361305	7.55019229132209e-05	Sig
PRKDC	-0.595454140576802	0.00308587837825406	7.88949770499856e-05	Sig
OGDH	-0.990100739925752	0.00321766757895956	7.92134425148478e-05	Sig
YEATS4	-0.805793400357515	0.00322376754217676	8.16575584337222e-05	Sig
MRPL39	-1.1096103963647	0.00330962748608512	8.16699610177656e-05	Sig
PAPOLA	-1.09335796632314	0.00330962748608512	8.30008925563125e-05	Sig
COX7B	-0.859783706507171	0.00337209286220977	8.36390007839281e-05	Sig
DAXX	-0.803516554781375	0.00335643651742021	8.37413955408096e-05	Sig
VHL	-1.14724760936306	0.00337209286220977	8.52619255039493e-05	Sig
TIMM9	-0.995023572674405	0.00342609341493448	8.56523209702228e-05	Sig
PGP	-0.527186575007398	0.00343455010579547	8.70285512002944e-05	Sig
KDM1A	-0.878004975517357	0.00348241919656188	8.73274760890213e-05	Sig
USP7	-1.72177475276463	0.00348707015922834	8.77363645017279e-05	Sig
USP9X	-0.945060654550287	0.00349608348485278	8.84564960998767e-05	Sig
CCS	-0.587754196018096	0.00351468515700084	8.85714654224029e-05	Sig
VAC14	-0.483812196144292	0.00351468515700084	8.8894653513167e-05	Sig
NDUFAF1	-1.05613755868628	0.00351936053611301	8.90580572610982e-05	Sig
UQCRB	-1.37454633706554	0.00351936053611301	9.04605945040546e-05	Sig
PCYT1A	-1.31702585647184	0.00356739951921258	9.06963282369108e-05	Sig
GCN1L1	-0.957798753956899	0.00356932127228436	9.15190249466755e-05	Sig
POLR3B	-1.58403978158548	0.00359428730279258	9.35732138238119e-05	Sig
TMEM242	-0.474454288709895	0.00366741669867576	9.50921882084665e-05	Sig
ZPR1	-1.14418623701053	0.00371931269740779	9.70201606950952e-05	Sig
ECSIT	-0.624910387163936	0.00378696075089424	9.72860157355564e-05	Sig
SDHAF2	-0.728225142973372	0.0037895881272338	9.85489756269164e-05	Sig
PPA1	-0.967059764862645	0.00383096598328097	0.000100341104168304	Sig
HMHA1	-0.669955162188405	0.00389270458386264	0.00010205649299236	Sig
MRPL47	-0.707363740517066	0.00395122166682591	0.00010382980489117	Sig
ZMAT2	-0.601092173896937	0.00401173985011693	0.000104527758445668	Sig
SNRPD2	-1.39434134625632	0.00403054813222719	0.00010478826485328	Sig
UBE2T	-0.540018061098828	0.00403244679688417	0.00010512448578111	Sig
IDH3B	-0.639077828478536	0.00403724559377073	0.000106015299816312	Sig
UXT	-2.1742838891577	0.00406328117990753	0.000106538684829222	Sig
MED4	-1.00125697864944	0.00407515807081235	0.000109736201851898	Sig
RPL7	-1.10529929622029	0.00418906976949437	0.000111522252276802	Sig
HSPD1	-1.92005686631497	0.0042487529525096	0.000113528566069873	Sig
GTPBP8	-0.766627936079355	0.00431657318839773	0.00011571998893681	Sig
NOP10	-1.20749472210027	0.00455507074121332	0.000120338315696774	Sig
TUBE1	-0.853559706037561	0.00439114796985465	0.000120517143831546	Sig
IMMT	-0.751274492252012	0.00478574789586126	0.000126966755685667	Sig
TBL3	-2.02655140991744	0.00455507074121332	0.000127121820254711	Sig
NDUFAF5	-0.441401077718486	0.00478574789586126	0.000128615660651704	Sig
TMEM258	-1.1235711674643	0.00483245495050998	0.000136564601471493	Sig
ELP3	-1.3011618964105	0.00512103840527778	0.000138492368176682	Sig
UBE2G1	-0.69085817936755	0.00518314476742808	0.000140622625516868	Sig
RPAP3	-1.12791725880864	0.00525257153276021	0.000141766078752598	Sig
TRMT1	-0.527334745143216	0.00528493973662274	0.000142358086581436	Sig
HNRNPL	-0.893518899998171	0.00529666432471709	0.000144441745171524	Sig
BTAF1	-0.557772040910494	0.00540009028863825	0.000145943057621184	Sig
MRPL14	-0.881098814296232	0.00536373461106786	0.000145986618585285	Sig
NDUFB6	-0.823666018479804	0.00540009028863825	0.000147588569062978	Sig
DDX59	-0.91546438765709	0.00544878726828832	0.000148751892997566	Sig
MRPL18	-0.87845246200525	0.00547338569999152	0.000148955612720225	Sig
CARS	-1.22040218771142	0.00547338569999152	0.000149115134070079	Sig
CCNF	-0.621398317120341	0.00549824168159463	0.000150243424410261	Sig
PHF6	0.392461444177859	0.00547338569999152	0.000150368426562183	Sig
DCTD	-0.68848150700501	0.00549824168159463	0.000158276764842215	Sig
NFU1	-1.21011679886723	0.00577634533564697	0.000161179251820715	Sig
RMI1	-1.22165576029457	0.00587104652576714	0.0001619393201424	Sig
PPP1CB	-1.36874620584724	0.0058874967686819	0.000166258302684528	Sig
CAP1	-0.882874800147102	0.00602301300261873	0.000166297891359568	Sig
MSTO1	-1.73441902916579	0.00602301300261873	0.000166662366643669	Sig
ZNF207	-0.732723207606994	0.00602478142448429	0.000171733148478044	Sig
CENPL	-1.01285369378185	0.00619635275047339	0.000174854887229698	Sig
SLC31A1	-0.671259093069587	0.0062970853444401	0.000177594844663836	Sig
TFB1M	-1.10218286557345	0.00638371525442306	0.000182389683803434	Sig
DTYMK	-1.27519894152641	0.00654374416307547	0.000185549452436982	Sig
NOB1	-1.34098113481609	0.00664461988492433	0.000195074813151735	Sig
VEZT	-0.849187723206558	0.00697264598993851	0.000196715608590599	Sig
ARID2	-0.879726877028967	0.00701815106760517	0.00019823431795794	Sig
ATP5H	-1.55185415384002	0.00705913885608806	0.000210163714695306	Sig
TCP1	-1.5400494445469	0.00747000898024078	0.000218486613806255	Sig
MRPL32	-0.828973184197935	0.00775140148275092	0.000218897960583309	Sig
NPRL3	-1.19787811775477	0.00775158696410689	0.000224231928006178	Sig
C1orf27	-0.864020661326349	0.00792576816639615	0.000224729047521328	Sig
RABGGTA	-1.24520667309346	0.00792865680229131	0.00022706950615244	Sig
C17orf89	-0.712477362137678	0.00799644956444948	0.000228830192674863	Sig
GTF2H3	-1.27718590953818	0.00804361305264294	0.000233424827481543	Sig
PPIE	-0.536152393971218	0.00819003618040479	0.000234136489977165	Sig
CCNB1	-1.02832938897162	0.00819993244806265	0.000235243034721581	Sig
ORAOV1	-2.28769055023015	0.00822359671012968	0.000240840500318299	Sig
METAP2	-0.735175459073071	0.00840388049282516	0.000247333088793108	Sig
SDHAF1	-0.53017334021368	0.00861468369670448	0.000249256405757109	Sig
GTF2A2	-1.125670257292	0.00866585977538423	0.000250039226789622	Sig
DIS3	-1.17068842764048	0.00867727040315185	0.000255251995817484	Sig
DDX42	-1.00055265990183	0.00884209590593162	0.000272752282946671	Sig
PFKP	-0.609096020202128	0.00943120076920852	0.000281454365137863	Sig
PDCD10	-0.659913673263683	0.00971450174934247	0.000289889174442509	Sig
RUVBL1	-3.55564360198715	0.00998757161116277	0.000290707669104669	Sig
ROCK2	-1.07015250245831	0.00999772482919068	0.000291368459223213	Sig
GCSH	-0.973950556963651	0.010002427664017	0.00029265698485398	Sig
NDUFA9	-0.823696051261321	0.010028624542025	0.000303480984617097	Sig
PGGT1B	-1.46690093431942	0.0103808988411945	0.000312087140532233	Sig
UBA2	-0.920894324512498	0.0106561847072249	0.000313020442671185	Sig
CTBP1	-0.63254530728867	0.0107677792188295	0.000316671807366631	Sig
POT1	-0.795514309381601	0.0106689664094016	0.000317047829464146	Sig
WDR5	-0.980622362381407	0.0107677792188295	0.000317697318451069	Sig
EIF3A	-1.00004473533874	0.0107706726772212	0.000318790929652767	Sig
NDUFC1	-0.918118761794435	0.0107885859473091	0.000320517390239669	Sig
PFDN1	-0.875572420388813	0.0108278149159373	0.000338608556827722	Sig
EIF4G1	-0.859545177864391	0.0114121465542335	0.000339010169028678	Sig
TRRAP	-0.823146943472751	0.0114121465542335	0.000339627991955967	Sig
GNA13	0.316409646815134	0.0114128159902527	0.00034119082760774	Sig
GRPEL1	-0.965574514820663	0.0114451833507011	0.000345843253111293	Sig
ACTR2	-0.532982553942927	0.0115808950388338	0.000352105352963598	Sig
SAE1	-0.836457850633531	0.0117699384798883	0.000354694140815583	Sig
NUDT21	-1.44131991965609	0.0118357466184389	0.000362672252566604	Sig
DTL	-1.78601596532169	0.0120808469192649	0.000363832502142681	Sig
DNM2	-1.41433115559184	0.0120937904234471	0.000364328050164095	Sig
RER1	-0.457070328303573	0.0120937904234471	0.000366750347562832	Sig
TAF1B	-1.08311360027519	0.0121398234054687	0.00036698685518706	Sig
TFB2M	-0.848247524375166	0.0121398234054687	0.000375197248979092	Sig
MED22	-0.788556184062166	0.0123899479087611	0.00038997432888296	Sig
EHMT2	-0.520698842733242	0.0128556822372868	0.000394274690690268	Sig
TRAPPC5	-1.35169310987911	0.0131217825877767	0.000399496854977769	Sig
LETM1	-1.01170341222194	0.0129750362434572	0.00040010884193881	Sig
TTI1	-1.00120856101986	0.0131217825877767	0.000405901853299566	Sig
EIF3I	-0.956288481258951	0.0132889342605983	0.000409192922580288	Sig
ACTR3	-0.464091531074481	0.0134894825930827	0.000414098548937015	Sig
PRPF40A	-0.987946014556563	0.0133737419748116	0.000414147681644389	Sig
WDR92	-0.907999955251804	0.0134894825930827	0.000424922202800842	Sig
XRCC6	-0.950769188931127	0.0138168485261664	0.000439137194576883	Sig
ORC5	-0.899657476684496	0.0142547816885867	0.000441998345297588	Sig
RANBP1	-0.901328042646534	0.014323297821214	0.000456147144334599	Sig
SNRPG	-1.31055444768999	0.0147567466846008	0.000457718917644323	Sig
CENPA	-1.02414669931739	0.0147825397310951	0.000462514821882787	Sig
FARSB	-0.893652752810971	0.0149121966305351	0.000473788752681732	Sig
FAM60A	-0.921237033315027	0.0152499256702128	0.000480510598581887	Sig
NDUFS5	-0.782320522988121	0.015440245446351	0.000492302633823963	Sig
VPS11	-0.53992073557949	0.015792572053442	0.000495941550739003	Sig
CPSF3L	-1.33703046551924	0.0158826113740862	0.000498146665622531	Sig
RPA1	-1.1754352052687	0.0159265082189904	0.00050486822243676	Sig
MRPL19	-0.726510932633261	0.0162424910327265	0.000510287453002297	Sig
MVD	-0.704390715324378	0.0162424910327265	0.000511699036056736	Sig
F8A1	-0.606355568836282	0.0162424910327265	0.000512053589184416	Sig
RPS3A	-1.57475062334533	0.0161144143171412	0.000512634255841381	Sig
KCTD10	-0.745412629830767	0.0162424910327265	0.000513135751701895	Sig
NFKBIE	0.482663458626077	0.0162424910327265	0.000519790778169406	Sig
SLC25A3	-0.714655335054935	0.0164259049386084	0.000528335513972843	Sig
DLAT	0.314052741692151	0.0166683305044622	0.000539934101728816	Sig
RSL1D1	-0.946909976069545	0.0170061422437259	0.000546770810368183	Sig
DDX39A	-0.739080836396616	0.0171931045428295	0.000552751973892785	Sig
NFKB2	-0.900935376639288	0.0173525936277822	0.000554222703492399	Sig
ACACA	-0.498813442047577	0.0173701949779301	0.000560740674956633	Sig
CENPM	-0.845255571922513	0.0175456676440938	0.000567084329927697	Sig
DHODH	-1.52535222478213	0.0177151204669885	0.00056895890954086	Sig
CPOX	-0.780724497288544	0.0177446384091608	0.000570894228316377	Sig
TMEM261	-0.827109013306298	0.0177759512820142	0.000572470717637518	Sig
SEPSECS	-0.728701196236859	0.0177960074715754	0.000573845648081522	Sig
ERCC4	-0.601280180870612	0.0178097429023285	0.000579152174412029	Sig
MINOS1	-0.558070449372361	0.017945255767861	0.000585678177600595	Sig
MED16	-0.74405464958827	0.0181180540937805	0.000600844982473746	Sig
WBSCR16	-1.06631797590469	0.0185571653405767	0.00060759393894985	Sig
RMND1	-0.507783878495845	0.0187352916199286	0.000622281899491739	Sig
MTA2	-0.553431714401098	0.0191572493799981	0.000624184751262851	Sig
SYS1	-1.59608587380512	0.0191661970289851	0.000624580843088422	Sig
WDR24	-1.24603617298577	0.0191661970289851	0.000628053013378056	Sig
PRC1	-1.11871560467578	0.0192418103793691	0.000631428968682674	Sig
PSMB1	-1.17759453735361	0.0193142383417407	0.00064143808092862	Sig
TRUB2	-1.05252994411337	0.020235944574853	0.000664480187328446	Sig
TEFM	-0.775971202773974	0.0195890058410953	0.000665797503200455	Sig
GTPBP10	-0.740232014896105	0.020235944574853	0.000665802545869318	Sig
VPS51	-1.01131354476952	0.020235944574853	0.000667038488524572	Sig
AAGAB	-0.485223830726331	0.0202412776319054	0.000671895901985373	Sig
GTF3C5	-0.669991766569183	0.0203563128272933	0.000683805625454285	Sig
AURKAIP1	-0.747426266692036	0.020684307405778	0.000696617206003823	Sig
DCTN3	-0.576906087796483	0.021128155307357	0.000701732461266974	Sig
VMP1	-1.15516168461245	0.0210385009667642	0.000701799678569934	Sig
IBA57	-1.30240460179234	0.021128155307357	0.000728480504246691	Sig
CNOT6L	0.325120633275208	0.0221276938371645	0.000737791543457945	Sig
MCM2	-0.650735062208425	0.0218968620229238	0.000738478596650799	Sig
GADD45GIP1	-0.938894170956026	0.0221276938371645	0.000758120363304786	Sig
NAPG	-1.44158674068553	0.0226806322482734	0.000763386339452161	Sig
CPSF2	-1.43228301470795	0.0228024335854826	0.000770414425902917	Sig
OIP5	-1.29766319115739	0.022976406480014	0.000775891176345209	Sig
GTF2E2	-0.799351689114652	0.0232193466647332	0.000782194548267877	Sig
CDK7	-1.17807625021112	0.0231036425630281	0.00078220987611586	Sig
TAF5L	-0.759108939700126	0.0232193466647332	0.000800521758981882	Sig
HSPA9	-1.04499112862345	0.0237260230026199	0.00080473674630474	Sig
WDR55	-1.30317483670368	0.0238139694212691	0.000818919885761371	Sig
GEMIN4	-0.837436130279992	0.0241961669652125	0.000823164816359211	Sig
RPS21	-1.39618898452959	0.0242839982223312	0.000824658224635477	Sig
SARS	-0.749241168763323	0.0242905116259527	0.000850621656768732	Sig
VPS52	-0.831805912413938	0.0250166649657085	0.000853592632167578	Sig
VWA9	-0.815872937204269	0.0250654193387424	0.000870498358798404	Sig
PPP1R11	-0.971700752397245	0.0254835971456689	0.000870503763764663	Sig
SNAPC4	-1.23840154769108	0.0254835971456689	0.000874814642681256	Sig
MRPS28	-0.600958077773893	0.0255705774653249	0.00088652967727903	Sig
MOB4	-0.847875093005952	0.0258733821868881	0.000897971704228484	Sig
WDR20	-0.5043437376278	0.0261673067459681	0.000900140604176793	Sig
PPP2R4	-0.681728544457864	0.0261905239511013	0.000904302157207614	Sig
MED28	-0.945987886516982	0.0262715605397591	0.000908237906525435	Sig
MAP3K14	-0.75163689307497	0.0263458007930866	0.000919779353395704	Sig
NDUFS3	-0.545601294368869	0.0266401039730862	0.000927562602888566	Sig
TMEM161B	-0.520890778973661	0.0268248293959607	0.000934330893512159	Sig
COX20	-0.742659560783864	0.0269796879946544	0.000944810520122403	Sig
NDUFAF6	-0.410158374771466	0.0272410851927134	0.000951604984970137	Sig
EIF2B1	-0.886550272478201	0.0273956023350302	0.0009531258969659	Sig
BRD4	-0.708542392242978	0.0273980632460665	0.000960915513786161	Sig
CPSF3	-1.26848097312556	0.0275804427242653	0.000968466002281355	Sig
UTP15	-1.15711594070029	0.027755421299616	0.00100831846961554	Sig
NEURL4	0.357442006712376	0.0288542348269142	0.00101797220602192	Sig
ATP6V0C	-1.79132635398847	0.0290868794855394	0.00103430585481057	Sig
SSBP1	-1.09169790173497	0.0295094108382203	0.00104042306203026	Sig
NUDT5	-0.4406512099198	0.0296396343059278	0.00105431792809636	Sig
PPP2CA	-1.0418863186099	0.0303860883465053	0.00107055302795916	Sig
NDUFB9	-0.766330932749809	0.0299907098264905	0.00107140134422372	Sig
STK17B	-0.428286457808537	0.0303860883465053	0.00107999862990439	Sig
MTHFD1	-1.04131077180066	0.0305844715860314	0.00108489276336452	Sig
CTDP1	-0.869977361422563	0.0306775528508721	0.00110759471439655	Sig
RLF	0.359536045130828	0.0312731661445073	0.00111210433754114	Sig
MALSU1	-0.822123062880671	0.0316197956820401	0.00112336826613443	Sig
RCL1	-1.12204553744053	0.0313541144618135	0.00112484105768875	Sig
POLR3H	-1.00726505868969	0.0316197956820401	0.00113257389508562	Sig
WDR59	-0.847554432940736	0.0317903499051458	0.00114270791646825	Sig
TRMT10C	-0.740487071789209	0.0320277033797789	0.001144886555779	Sig
KDM3B	0.365116371054622	0.0321004867167924	0.00115022546351228	Sig
USP10	-0.473893367958339	0.0320417150882019	0.00115035012910808	Sig
PPP1R7	-1.10474707896539	0.0321004867167924	0.00115953425659068	Sig
WDR73	-0.54100532328872	0.0323095333657609	0.00116291029964181	Sig
PITRM1	-0.519082180423322	0.032356368643241	0.00116478928853449	Sig
DDX41	-0.857702497031177	0.0326067382219565	0.0011762406855902	Sig
UBE3D	-0.664857099991996	0.0323614747456445	0.00117703372111532	Sig
NDUFC2-KCTD14	-0.732343834475237	0.0326067382219565	0.00120420538519663	Sig
NAA25	-1.05333302769281	0.0333111133148524	0.00121417094409269	Sig
HK2	-0.949297019930651	0.0335381777277818	0.00121713470493338	Sig
LCMT1	-1.13902345927009	0.0335714597009588	0.00124221948275202	Sig
FH	-0.777993764573748	0.0342139152486116	0.00124759431237506	Sig
ASH2L	-1.1062449622062	0.0343124389629724	0.00126895293122212	Sig
DMAP1	-0.847035747420437	0.0348496469039377	0.00128140489822745	Sig
ZC3H10	-0.567448924372944	0.0351410564546945	0.00129816924543088	Sig
PPME1	-0.620219127426581	0.0355497222202857	0.00130718408470145	Sig
NAA38	-0.581763468486896	0.0357453046199091	0.00131008402705976	Sig
ZW10	-0.738947760356616	0.0357733531108578	0.00132168226683111	Sig
HDAC3	-1.44417673599075	0.0360268443240555	0.00132314234144512	Sig
HNRNPH1	-0.783397838270852	0.0360268443240555	0.00132546285777219	Sig
SNAPC5	-1.12304850324038	0.0360386176158087	0.00133642311611465	Sig
ATF7	-0.46455954079426	0.0362849331682508	0.00135955725279589	Sig
ZDHHC14	0.421943223690858	0.0368606097785725	0.00137232210215505	Sig
ACVRL1	0.462889467031469	0.0371539176791962	0.00140253214153457	Sig
MRPL50	-0.717713922111577	0.0379180325573234	0.00141287514064518	Sig
DROSHA	-1.05972816617174	0.0382712190755652	0.00141988181744765	Sig
SHQ1	-1.02882843553149	0.0381436319794832	0.00142161127073797	Sig
TAF1C	-1.25344691507266	0.0382712190755652	0.00144993557848314	Sig
RUNX1	-0.412884937875623	0.0389787611077573	0.00147747171401245	Sig
GEMIN8	-0.473163601209666	0.0396631541566183	0.00149617359042221	Sig
PSMD4	-0.814575226198881	0.0401087996072874	0.00151910705864738	Sig
MRPL55	-0.4343684119807	0.0409721152672136	0.00153274817960378	Sig
RNPS1	-1.17464763778232	0.0406664746541411	0.00153481754157582	Sig
RALGAPB	-0.669185791568674	0.0410871863609572	0.00154269191697296	Sig
SLC7A11	-1.0182614975673	0.0409721152672136	0.00154343336411203	Sig
SUPT7L	-0.470120476153669	0.0410871863609572	0.00156287702548916	Sig
MED11	-0.867810405585076	0.0415085255232424	0.00156361030288737	Sig
RUNX3	-0.613222683518109	0.0415085255232424	0.00156921750277193	Sig
DDX21	-1.52755774387425	0.0415995201047331	0.00161358975946201	Sig
C9orf78	-0.623917944431265	0.042716487848615	0.00162658592162264	Sig
EIF3C	-1.37289032313922	0.0430008940249464	0.00164876484790977	Sig
ATF4	-0.683952359420235	0.0434975578954229	0.00164993094337959	Sig
RPS6	-1.79744736984985	0.0434975578954229	0.00165931228912958	Sig
WBSCR22	-0.741156121306841	0.0439085732630358	0.00167090827835433	Sig
RUVBL2	-1.05149790922646	0.0436845429829191	0.00167242273601022	Sig
ZBTB1	-0.656958305798722	0.0439085732630358	0.00168366821739731	Sig
ARMC7	-1.03185135410301	0.0441430978921186	0.00170368692648076	Sig
ZBTB17	-0.929601345483212	0.0446066836292707	0.00172825840434991	Sig
GPI	-0.87795362082928	0.0451880385805847	0.00173400068403302	Sig
GRWD1	-0.97882138762084	0.0452761573955379	0.00174702939594894	Sig
IKBKB	-0.662079638068462	0.0455540301645866	0.0017535163874324	Sig
LSM8	-1.01269240734251	0.0456608012099893	0.00176926414379044	Sig
EIF1AD	-1.07531591840306	0.0460080990633898	0.00178211691529928	Sig
MBTPS2	-0.734849048248002	0.0462792728739011	0.00179286265521331	Sig
ITCH	0.333827163327554	0.046474483436445	0.00179450381372976	Sig
RAB18	-0.839950340376585	0.046474483436445	0.00179881282086696	Sig
POLR2B	-1.15443578662844	0.0465229543521513	0.0018087712080942	Sig
UBE2I	-1.51376550292365	0.0467172071026984	0.00181684122657728	Sig
TPT1	-1.00040641394042	0.0468622276914602	0.00183823077950397	Sig
RPS27	-1.5786272254355	0.0473499472178034	0.00184104704044877	Sig
DDX20	-1.03340417623619	0.047358577979846	0.00186238661257407	Sig
PSMG3	-1.16980212208339	0.0478430326705267	0.00187464136654615	Sig
WDR36	-0.71283530853026	0.0480931179613795	0.00191136142684216	Sig
RAE1	-1.15841167436597	0.0489279293084856	0.00191230865322629	Sig
TCEB1	-0.773248274825309	0.0489279293084856	0.00192163050738389	Sig
STAG1	-0.474090819526052	0.0491006177971034	0.00195163222623216	Sig
ATP5J2-PTCD1	-0.635126578531429	0.0497954433620175	0.00195404134113015	Sig
FBXO33	0.46223364725439	0.0497954433620175	0.00197714890302022	Sig
GNB1	-0.737678920106972	0.0502910866543919	0.00197876073125417	Sig
LARS	-1.22539088048346	0.0502910866543919	0.00198491383311354	Sig
BTF3	-0.766664141332022	0.0503803860806357	0.00199711340520337	Sig
MAT2A	-1.14914230056756	0.0506227138978973	0.00202396624476727	Sig
LARP4	-0.53722257661237	0.0512353364905475	0.00202917207361979	Sig
ATP5O	-0.730641154551444	0.0512990826081867	0.00203520349389164	Sig
TIMM13	-0.629645816731831	0.0513835040845368	0.00206086449720832	Sig
MTHFD2	-0.555404969010518	0.0519468780318839	0.00206296083974265	Sig
RNMT	-1.19468842565102	0.0519468780318839	0.0020866212290613	Sig
AZIN1	-0.674071083335541	0.0524734379434691	0.00212343689275635	Sig
FKBPL	-0.783212783041468	0.053328999963211	0.00214258905247394	Sig
PET100	-0.417654150952862	0.0537392867865573	0.0021603569666899	Sig
DGCR8	-1.36002459038891	0.0546036897675931	0.00218338965579495	Sig
ZBTB7B	-0.437005549286382	0.0541138233900396	0.00218575060752404	Sig
RAD1	-1.12564873184827	0.0546036897675931	0.00218849597486293	Sig
RRAGA	-0.464177689548763	0.0546036897675931	0.00220223151887153	Sig
CHD9	0.301537867785806	0.0548902230588018	0.0022084118114585	Sig
MRPL48	-0.575066287358403	0.0548746644917765	0.00220860749772933	Sig
SMNDC1	-0.517709707583909	0.0548902230588018	0.0022246894818585	Sig
EEF2	-0.638015625878547	0.0555819465846552	0.00224410849513063	Sig
MMGT1	-0.495083404554222	0.0552180079846986	0.00224517634079579	Sig
MTF2	0.326021206041727	0.0555819465846552	0.00229168342795843	Sig
FAM58A	-0.482904064121653	0.0566361580832526	0.0022936946716799	Sig
SESN2	0.280099028428122	0.0566361580832526	0.0023235588776184	Sig
SRP72	-0.505951554538606	0.0572322559147661	0.00232383288803603	Sig
TBCD	-1.00522288232486	0.0572322559147661	0.00234337423852837	Sig
RPRD1B	-0.682207630014221	0.057639154756174	0.00234769241579095	Sig
CMIP	-1.16527964070833	0.057671049086489	0.00236166383794834	Sig
HSP90B1	-0.655128909381051	0.0579396885281747	0.00238313976524946	Sig
CLP1	-0.729495968161551	0.0583293553934298	0.00238365888860875	Sig
SF3B1	-0.812753889811439	0.0587376812415799	0.002408689027768	Sig
PAXIP1	-0.739636273437264	0.0587376812415799	0.00241082056725815	Sig
GTF2H1	-0.594550860056432	0.0583293553934298	0.00241248769816217	Sig
FBXO11	-0.682881123523133	0.0587376812415799	0.00241265479611247	Sig
TAF12	-0.661316294054851	0.0587376812415799	0.00243908357653654	Sig
ZC3H12A	0.441293520219728	0.0593054627074559	0.00250426335596202	Sig
NOC4L	-0.718046334032741	0.0608128176529862	0.00252526955327924	Sig
IRF4	-1.06899808863678	0.0612450063067862	0.00253106061323893	Sig
MED7	-1.03923947777521	0.0612500930350533	0.00253189728111579	Sig
SREK1	-0.441460090855426	0.0612500930350533	0.00253835631349891	Sig
TTC4	-0.796856482082462	0.0613286163996882	0.00255063091130586	Sig
CDC5L	-0.665602769474147	0.0615382889128255	0.00255348272745627	Sig
GTPBP3	-0.360741324503508	0.0615382889128255	0.00256092886460058	Sig
WDR44	-0.601833848931656	0.0616399107675046	0.00260210813712433	Sig
LSM5	-0.831446490328617	0.0625521889336172	0.00265334877357896	Sig
POLR1D	-0.841480320367155	0.063703733385285	0.00266187083676272	Sig
COX7C	-0.669710721780617	0.0638280510820227	0.00269732062309532	Sig
AURKB	-0.868248126648118	0.0645969369297622	0.00272615878112608	Sig
RBM39	-0.706627660417191	0.06520575520721	0.00276327068831437	Sig
SLC11A2	-0.819751347643538	0.0660106979072046	0.00276681014714812	Sig
MRPS15	-0.592690217868697	0.0667597414180658	0.002804385610822	Sig
ATPAF2	-0.419695997057918	0.0660126315982701	0.00280511932819661	Sig
SRM	-0.668586766577797	0.0667597414180658	0.00281433004378082	Sig
MRPL49	-0.707221087343791	0.0668955386620728	0.00286294424890873	Sig
SASS6	-0.779314708506701	0.0679664389041305	0.00288076481139039	Sig
ASUN	-0.510385617529399	0.0683045440434887	0.00288896308199415	Sig
DARS	-1.12316283361874	0.0684139433573478	0.00292345551582841	Sig
LUC7L3	-0.80678262417246	0.0691279106224232	0.00292635572813527	Sig
RNGTT	-0.848068054393379	0.0691279106224232	0.00294357942990281	Sig
GP6	0.330934658798148	0.0694488264259023	0.00296706375587489	Sig
ARPC2	-0.396732510794705	0.0701891968161281	0.00298296152170629	Sig
ABCE1	-0.798140125050141	0.0699164764301038	0.00298599192197286	Sig
PIM2	-0.500825092833683	0.0701891968161281	0.00302611728662724	Sig
ZMYM3	0.400607852066756	0.0710448962482832	0.00303279361908492	Sig
SUPT4H1	-1.07416025963085	0.0711141668396484	0.00306160664327691	Sig
RPS3	-1.17115557486031	0.0717017006137746	0.00314112530035503	Sig
EIF2B2	-0.667715854787505	0.0734738463331819	0.00315994347803364	Sig
INTS12	0.36207393775759	0.0738235509978312	0.00316951466255217	Sig
SLC12A9	-0.490385594397987	0.0739566336969845	0.00321277895141681	Sig
NDRG3	-1.06137276138656	0.0748746176382085	0.00321747110965633	Sig
COX10	-0.931337533893579	0.0755747255639741	0.00325142038200342	Sig
KLK1	0.443023349449801	0.0748925256951347	0.00325469819319886	Sig
ZNF622	-0.557675103017856	0.0755747255639741	0.00330918173758254	Sig
YAE1D1	-0.832186153415402	0.0767464785239829	0.0033279212687642	Sig
MED15	-0.477933166642877	0.0770874190010949	0.0033410492186349	Sig
PKM	-0.762655620666799	0.0772977047710114	0.00337000104993989	Sig
RPF2	-0.821499300294316	0.0778731356418918	0.00341173208214372	Sig
ACTR8	-0.524349481519332	0.0796296692433946	0.00345657385840541	Sig
HSD17B12	-0.649298936178931	0.0787421163867923	0.00345853176522105	Sig
CCT8L2	0.479792989158065	0.0796296692433946	0.00347726566658804	Sig
GADD45B	-0.430836058582523	0.0799628882810963	0.00348138314882334	Sig
POLA2	-0.719020113780477	0.0799628882810963	0.0035230205885556	Sig
GRSF1	-0.620729445721235	0.0807385649789576	0.00352361422054129	Sig
PRPF39	-0.36866496467246	0.0807385649789576	0.00353024014528854	Sig
NDUFA6	-0.596034056025106	0.0807933976656144	0.00353773811643883	Sig
TIMM17A	-0.481288244964513	0.0808680328484645	0.00354492938651105	Sig
RPN1	-1.01322307978195	0.0809354870817422	0.00357522424271631	Sig
NOL12	-0.664037835968036	0.081529635747582	0.00360458320046808	Sig
C19orf40	-0.418303475360282	0.0820264473249033	0.00360560534948362	Sig
MBD3	-0.546246525570248	0.0820264473249033	0.00367885344457372	Sig
UQCRFS1	-1.26308648312709	0.0835931853530699	0.00368441781829366	Sig
EXOSC5	-0.670658610471063	0.083620074789264	0.00370358662459358	Sig
NDUFB8	-0.949121029604921	0.0838677099967701	0.00370411691346347	Sig
TAZ	-0.436230265814679	0.0838677099967701	0.00371874408259853	Sig
INTS9	-0.746315753961166	0.0840991330622726	0.00375196559534987	Sig
PPP1R35	-0.949509848145444	0.0847500204951987	0.00375856971838475	Sig
PAM16	-0.638888228278577	0.0847827276629259	0.00376229739249218	Sig
PSMD12	-1.10644830918758	0.0847827276629259	0.00387456672527859	Sig
CTDSP1	-0.308003203385045	0.08720973477051	0.00392663983154624	Sig
LRR1	-0.953125907350842	0.0882777084390142	0.00397107235338202	Sig
SEL1L	-0.513844057973707	0.0891715976576502	0.00399247493284675	Sig
TUT1	-1.15413484572937	0.0895468496395368	0.00403463782074516	Sig
SMC4	-0.900156828364652	0.0903863052635713	0.00403981802248702	Sig
CYTH2	0.349058746662585	0.0903962562663655	0.00406143939834008	Sig
PTMA	-0.45468184239224	0.0907736461312846	0.00406921577050179	Sig
AAMP	-1.36887337041693	0.0908410776743482	0.00408728116504125	Sig
TMEM189-UBE2V1	-0.404294465561931	0.0911377752303066	0.00409591952780438	Sig
SUGT1	-0.718979060841476	0.0915637965651036	0.0041173635672413	Sig
ATP1A1	-0.670904161186328	0.0915637965651036	0.00412252564566317	Sig
DLD	-0.871057024862755	0.0912238226688475	0.00412557578697486	Sig
TRAF3	0.422523637736685	0.0915637965651036	0.00413493559274603	Sig
SOD1	-1.55896429608319	0.0916649426930818	0.00414229253062494	Sig
THOC6	-0.54386861247803	0.091721505257585	0.0041760639753263	Sig
SNX3	-0.350879257270942	0.0923621472735262	0.00419621956102465	Sig
BCL2L1	-0.908186684484718	0.0926671188736835	0.00419956293947379	Sig
CWC22	-0.950215416147802	0.0926671188736835	0.00424267259984154	Sig
TUBGCP6	-0.617512654598449	0.0934888622599189	0.00424659944356629	Sig
THOC2	-0.473438955184	0.0937877877323911	0.00426757112101589	Sig
UBE3B	-0.585454549409313	0.0934888622599189	0.00427000511025556	Sig
YRDC	-1.31399451043534	0.0937877877323911	0.00428728541064667	Sig
SERPINF2	0.333681490912445	0.0950356485662927	0.0043382460336269	Sig
DENR	-0.623614189883518	0.0940590995781758	0.00434175541205047	Sig
TAF2	-0.786166620519059	0.0950356485662927	0.00439558370454002	Sig
VPS26A	-0.428630750618548	0.0961036725871195	0.00441729882182523	Sig
RPL23A	-1.66203013710463	0.0968075956046978	0.00444008294178724	Sig
ANKH	-0.42837817241816	0.0968075956046978	0.00444651553662754	Sig
DUSP12	-0.570489026338194	0.0964679434921947	0.00444806734140095	Sig
SRSF10	-0.413933050325411	0.0968075956046978	0.00455605236324127	Sig
FCF1	-0.992962921862728	0.099006962689775	0.00455949705057433	Sig
BRF1	-0.423676378896549	0.100591802555445	0.00463939712697055	Not Sig
SRSF11	-0.90259430704632	0.099006962689775	0.00464302289785442	Sig
TRAPPC1	-1.24148105008299	0.100591802555445	0.00465316436395512	Not Sig
TEN1	-0.681395765521576	0.100697220198199	0.00471363431603436	Not Sig
HPS6	0.349136590038204	0.101780069744208	0.00471386711656521	Not Sig
ZBTB8OS	-1.19560590631314	0.101780069744208	0.00472430267641361	Not Sig
DNAJC2	-0.664152300764947	0.101890130152211	0.00476431547441292	Not Sig
CENPQ	-0.417511479530231	0.102637121286816	0.00479563524476234	Not Sig
METAP1D	-0.372704427309805	0.103195366309784	0.00480680537134736	Not Sig
SUV39H1	0.330883564985354	0.103319250138409	0.00488937180353901	Not Sig
CNOT3	-1.33504724074812	0.104975747597468	0.00498511740092076	Not Sig
AP2A1	0.379056204176022	0.106911163855477	0.00501653532162126	Not Sig
CYB5B	-0.452060109479073	0.10740211868033	0.00501926388970787	Not Sig
EIF3L	-0.678346780069778	0.10740211868033	0.00504069694397796	Not Sig
ALKBH8	-0.44413872651627	0.108255616110774	0.00507458456973013	Not Sig
NUBPL	-0.621917601555394	0.107739958084779	0.00507616578923575	Not Sig
IARS2	-1.19983610992164	0.108255616110774	0.00513293537046579	Not Sig
CUL3	-0.580266649640627	0.109262717392999	0.00513483824076702	Not Sig
POLR3F	-0.624459607230025	0.109262717392999	0.00517928786127578	Not Sig
UBA6	-0.601342740144574	0.110085821167228	0.00522396051308132	Not Sig
CTU1	-0.863473318911758	0.110817021639682	0.00522530096273453	Not Sig
STRIP1	-0.741313097691355	0.110817021639682	0.00525805712264523	Not Sig
PSMC6	-1.00105560768017	0.111387942619234	0.00529780442476342	Not Sig
CCAR1	-0.465557950668631	0.112105535538203	0.00530844895435657	Not Sig
CCT5	-1.94885103095229	0.112206384487047	0.00534437816046631	Not Sig
CFLAR	-1.29095880261565	0.112840869412412	0.00539008800753231	Not Sig
STMN1	-0.537617270331565	0.113680231822949	0.00540596052238936	Not Sig
TBC1D3L	-1.14791270777715	0.113889148444642	0.00543225011510416	Not Sig
SKIV2L2	-1.27543856938784	0.114316822433289	0.00544621335314951	Not Sig
GPN1	-0.958357597266873	0.114484443030358	0.00551805011958282	Not Sig
ATXN2L	-0.713205268335793	0.115866911586884	0.00552512688134227	Not Sig
COPS4	-0.714598174510418	0.115888018444154	0.00554813160943872	Not Sig
USO1	-1.17827278291863	0.116242796958679	0.00559161556979772	Not Sig
CCDC84	-0.947435006884777	0.117025401733255	0.00561575877726561	Not Sig
TIRAP	0.294471076769157	0.117401958139834	0.00572793493801681	Not Sig
PRPF3	-0.51162627123741	0.119616076763596	0.00579474691348351	Not Sig
PSMG1	-0.695960006568474	0.12087905392094	0.00581679727460676	Not Sig
GAK	-0.421175975176874	0.121206560677314	0.00583439635522075	Not Sig
METAP1	-0.621338077496843	0.12144070145267	0.00590102783304342	Not Sig
NDUFAF4	-0.647619758315751	0.122693810729085	0.00590833734403831	Not Sig
LYRM4	-0.839320151530772	0.123240841176684	0.00594476097891593	Not Sig
EIF3K	-0.374271210978503	0.122712116306485	0.00594670795430008	Not Sig
SEC61B	-0.493574899814849	0.123240841176684	0.00603957009030109	Not Sig
SRSF1	-1.26197156606199	0.125029581685007	0.00610624335584362	Not Sig
PMM2	-0.366250914230897	0.126162788982537	0.0061075295761442	Not Sig
ZNF532	-0.344516977256552	0.126162788982537	0.00618110700150238	Not Sig
AGPS	-0.539869836094464	0.127544637121812	0.00619292174321056	Not Sig
PDCD7	-0.897379278065853	0.127650429063348	0.00620632905662335	Not Sig
ZWINT	-0.581562216365593	0.127788783930712	0.00621319794115783	Not Sig
CHD2	-0.632302812775147	0.127792358947068	0.00622371940801928	Not Sig
MED31	-0.66867496911073	0.127870971303406	0.0062632480740742	Not Sig
KAT7	-0.834952515028479	0.128544748376187	0.00628589389879647	Not Sig
NAA50	-0.70671487560553	0.128870952573929	0.00630034293004158	Not Sig
BLM	-0.77527484970112	0.129028589598395	0.00635399101437994	Not Sig
U2SURP	-0.650584357910151	0.129987809744341	0.00639287839405578	Not Sig
TAF7	-0.46496217914098	0.130643329665249	0.00642935899564803	Not Sig
PICALM	0.345632279882525	0.131248315668379	0.00645405369805263	Not Sig
YARS	-1.15461430574729	0.131611669802063	0.00647674874521439	Not Sig
SSBP2	-0.381567369489731	0.131933514727756	0.00649190238390365	Not Sig
BEND3	-0.46980648938161	0.133917057367402	0.00659239905157435	Not Sig
PRIM2	-0.818365604930816	0.132101216206364	0.00659517126449194	Not Sig
AK6	-0.658881957157894	0.134364853970841	0.00662641979737396	Not Sig
GINS1	-0.795761045956532	0.133917057367402	0.00663130363286699	Not Sig
ALG14	-0.569338693673898	0.134364853970841	0.0066485390067215	Not Sig
KDM6A	0.354293134993225	0.135351202153951	0.00669844960124929	Not Sig
MED27	-0.65473687836817	0.134571223776557	0.00670125666870034	Not Sig
NFS1	-1.24796018326954	0.135351202153951	0.00671749573249865	Not Sig
TNPO1	-0.552642728595334	0.135535772776112	0.00675479971975539	Not Sig
PRELID1	-0.646483486691343	0.136144521912324	0.00683851042691877	Not Sig
ADSL	-1.79038414177989	0.137686338099788	0.00684888043058718	Not Sig
ACLY	-0.716298280248395	0.137749821684528	0.00687403995696075	Not Sig
KARS	-0.998873952817611	0.138110316482642	0.00692678444150102	Not Sig
NACA	-0.679920689854841	0.139023695725478	0.00708322042063184	Not Sig
NADK	-0.707546153820478	0.142014105219118	0.00711632817150059	Not Sig
PDE12	-0.438041281372028	0.14252818028272	0.00714715286069295	Not Sig
EIF5B	-0.699928359088198	0.142995499635269	0.00716514387331095	Not Sig
KBTBD2	0.432330273450543	0.143205341476321	0.00721983974200964	Not Sig
SEC63	-0.450327988922091	0.144147574430688	0.00724603256122383	Not Sig
MAP3K4	-0.429690104772044	0.144519355795276	0.0072774462310747	Not Sig
STK35	0.436597702616378	0.144994380180086	0.00728915183553695	Not Sig
FNBP4	-0.36534795726673	0.145076163800723	0.00745718541400282	Not Sig
TMEM147	-0.556612026482931	0.148183298543075	0.0074607926808768	Not Sig
TOMM70A	-0.540568767967708	0.148183298543075	0.00749421618776534	Not Sig
SCYL1	-0.584590578906258	0.14869241619114	0.00752764596460332	Not Sig
COX7A1	0.350020119285531	0.150028346536937	0.00758482838733857	Not Sig
MAPKAP1	-0.455511544208844	0.150028346536937	0.00759001359953525	Not Sig
SNW1	-0.595199915682527	0.149200600754292	0.00759298908967784	Not Sig
TAF8	-0.575877601942795	0.150028346536937	0.00764989017944256	Not Sig
KDM3A	0.409478632432433	0.151607554124016	0.00769411627889695	Not Sig
BAZ1B	0.450117322595771	0.150996332838697	0.00769674228250492	Not Sig
PCGF1	0.289944058593862	0.151607554124016	0.00774622571959344	Not Sig
NPM1	-0.783562441340913	0.152424959082351	0.00782151467805722	Not Sig
RPL17	-1.51746974038991	0.153747940947557	0.00783793684629133	Not Sig
C19orf25	-0.65216128468324	0.153912243400373	0.00785839385403945	Not Sig
DDX47	-1.20476043589292	0.154155358162437	0.00790296718252782	Not Sig
BUB1B	-0.424345815956074	0.15487056941777	0.007958912019666	Not Sig
DCTN5	-0.735052791335934	0.155806926891656	0.007985676596759	Not Sig
MYH9	-0.724833922953887	0.156170706149938	0.00799988454031865	Not Sig
RPL26	-0.883926205261964	0.156288430113677	0.0080255106691796	Not Sig
RAB5C	0.394905050296717	0.156628754747066	0.00803647036007403	Not Sig
FN3KRP	0.441169695322542	0.156682441024242	0.00806812425207612	Not Sig
EIF6	-0.993444476601582	0.157139068978956	0.00813638333251867	Not Sig
SKIV2L	-0.504447827813242	0.158263439393918	0.00814243712918887	Not Sig
STARD7	-0.47741963363407	0.158263439393918	0.00815914376442128	Not Sig
COA3	-0.566727616693766	0.158426833195838	0.00827104699281601	Not Sig
ZFP36L2	0.31047943366559	0.16043645726817	0.00829051339657527	Not Sig
ZNF354C	0.351206341179082	0.160650791066429	0.0083236143277994	Not Sig
HOXB7	0.345050616503604	0.161259271600569	0.00834597924231344	Not Sig
SSU72	-0.841432487968321	0.161128627459135	0.00834726045692684	Not Sig
SMIM15	-0.291701066451332	0.161259271600569	0.00836638026143054	Not Sig
ATF7IP	-0.540760715505913	0.161465217441784	0.00838721757180347	Not Sig
IRF1	-0.640532734931055	0.161703860396983	0.00847033659523011	Not Sig
UBXN7	0.462552670505573	0.163141588893196	0.00849781831062092	Not Sig
GRID2IP	0.32517855926864	0.163505905337522	0.00851172854189117	Not Sig
TTF1	-0.519546721872775	0.163547936645582	0.00851713988713302	Not Sig
YWHAZ	-0.411843937325673	0.163547936645582	0.00867619405640561	Not Sig
C17orf70	-0.505143168005398	0.166434689401622	0.00876379642666634	Not Sig
ACAD9	-0.364428646826612	0.168801100169328	0.00883472193070197	Not Sig
ATP6V1G1	-0.917265826826037	0.168801100169328	0.00883902480507841	Not Sig
CCDC101	-0.551517395635318	0.168801100169328	0.00883937045174493	Not Sig
PNKP	-0.746016621326349	0.167946367867249	0.00884377325767944	Not Sig
IRF2	-0.48395243229835	0.168801100169328	0.00886486235083549	Not Sig
SPATA5	-0.89418459568492	0.1690345930973	0.00887622990908949	Not Sig
XPNPEP1	0.433068872575366	0.169082435403983	0.00898905374240422	Not Sig
POP4	-0.736859132447444	0.171060886122901	0.00910036933136055	Not Sig
ABHD13	-0.302611195128185	0.173006722537529	0.00911410748208339	Not Sig
RPL27A	-1.13318588298106	0.173095492050274	0.00916994194991626	Not Sig
COPA	-0.517492340686106	0.173982785286334	0.00917975997001094	Not Sig
MRPS11	-0.45092912443438	0.17399610580695	0.00920992253450259	Not Sig
FCER1A	0.341595830748302	0.17439463434132	0.00924904870406542	Not Sig
HMGB1	-0.472044791873276	0.174961935197717	0.00930537046797074	Not Sig
NDUFS8	-0.503425309954505	0.176263872654883	0.00934520737736026	Not Sig
VRK1	-0.37828127901479	0.175853075368473	0.00934557757252277	Not Sig
NRBP1	-0.701298166405856	0.176263872654883	0.00936262191392233	Not Sig
NHEJ1	-0.314261157543993	0.176411021195494	0.0094294942316428	Not Sig
EIF3D	-0.98448476777777	0.178242728696554	0.00947962643094579	Not Sig
AGFG1	0.345693841669405	0.177495814989513	0.00948785101669715	Not Sig
TGDS	-0.478120353022544	0.178242728696554	0.00950548920810881	Not Sig
GATAD2B	-0.502848760097959	0.178398498048351	0.00968968105100834	Not Sig
PSMD6	-0.884475685474295	0.181676760531038	0.0097042757751846	Not Sig
NDUFA8	-0.401622678929202	0.181771846634886	0.00971480999178125	Not Sig
NR2C2AP	-0.625118012938432	0.181790763052087	0.00972990775709127	Not Sig
C12orf77	0.524744856957352	0.181894955298336	0.0097836938891741	Not Sig
CDK2AP2	-0.505924651787443	0.182721492429223	0.00981572380003243	Not Sig
NIPBL	-0.823787938229659	0.183140488925923	0.00989884985274911	Not Sig
SRPR	-0.628758448331902	0.184511081190842	0.00992949910387134	Not Sig
HAUS8	-0.888761433781225	0.184979329268274	0.00995860426763714	Not Sig
UQCC2	-0.576726476151301	0.184979329268274	0.00996724026715442	Not Sig
C5orf52	0.408981192399457	0.184901804288383	0.00996886382470199	Not Sig
NR2C2	-0.527293613643173	0.184979329268274	0.00997242782087568	Not Sig
URI1	-0.538250101134559	0.184979329268274	0.0100318637617576	Not Sig
CSF2	0.241286978376626	0.186054944069918	0.0100630214905123	Not Sig
KIAA0226	0.336403137049358	0.185901149146278	0.0100635649418993	Not Sig
PSMD1	-0.699777985226715	0.186054944069918	0.0100694062568358	Not Sig
RASSF5	0.390330928457018	0.186054944069918	0.0101392613053909	Not Sig
UBTF	-0.952871911462591	0.187164487945837	0.0101558758237734	Not Sig
SMC1A	-0.57287874897251	0.187290050095036	0.0101701860907352	Not Sig
PSTK	-0.639234977802078	0.187372916905273	0.0102332114926153	Not Sig
TMEM41B	-0.364342548400268	0.188352273635052	0.0102433806490764	Not Sig
TM2D2	-0.445593040766881	0.188357809681041	0.010319234665065	Not Sig
ELOF1	-0.782276942749412	0.189570001975067	0.010473852431215	Not Sig
EMC1	-0.400110463323515	0.192225405148655	0.0104969576300258	Not Sig
CSTF3	-0.764768292164054	0.192464390282711	0.0105172165660959	Not Sig
FKTN	0.250287915244618	0.192481334154893	0.0105180505854012	Not Sig
NDUFA10	-0.570047715797647	0.192481334154893	0.0105670736811292	Not Sig
ASPG	0.3919135658836	0.19319323309551	0.0106005980958147	Not Sig
OLA1	-0.297393502464001	0.193620685028532	0.0106459596158441	Not Sig
HNRNPD	0.371384075969641	0.194263318535007	0.0106866166852642	Not Sig
CHCHD4	-0.665586974752424	0.194818961481985	0.0107253146388738	Not Sig
MAEA	-0.329065382064824	0.195337863084145	0.0107487661675736	Not Sig
TMEM39A	0.271646448962504	0.195481897224825	0.01075370629675	Not Sig
VPS16	-0.54249687902277	0.195481897224825	0.0108627792032759	Not Sig
ARPC4	-0.429639697618708	0.198994704316625	0.0109685161768148	Not Sig
NBN	-0.316189016538094	0.197276752286324	0.010978227256531	Not Sig
ATAD5	-0.734755519526659	0.198994704316625	0.0110343023903791	Not Sig
NDUFS2	-0.735485562279063	0.199821375450822	0.0111574885364155	Not Sig
RBMXL2	0.370975226315871	0.201860648051719	0.011188177014564	Not Sig
EP400	-0.476276890336565	0.202056728018128	0.0111894986910023	Not Sig
VEZF1	0.253406156065196	0.202056728018128	0.0112087485989217	Not Sig
GBGT1	0.280371414815848	0.202152775051095	0.0112159998312522	Not Sig
SLC38A2	-0.880261238436604	0.202152775051095	0.0113402581207049	Not Sig
ADSS	-0.653867150541267	0.204199534669712	0.0113643070081644	Not Sig
DUSP7	0.393530783436413	0.204291457142455	0.0113667693972488	Not Sig
LRRC17	0.321349707605588	0.204291457142455	0.0114204048695099	Not Sig
Non-TargetingControl	0.031967335628465	0.205062340305113	0.0115506417269968	Not Sig
NDUFV2	-0.490046102327154	0.207205919777433	0.0116645116552573	Not Sig
NDOR1	-0.620188036254705	0.209052144567039	0.0116933517151972	Not Sig
SPCS3	-0.617316289447051	0.209372424191341	0.0117237064543211	Not Sig
SLIRP	-0.506673296152537	0.209719198775658	0.0117363698366009	Not Sig
FDFT1	-0.748572670418662	0.210185854964157	0.0117759390115568	Not Sig
TOMM22	-0.900491557359731	0.209749148943073	0.0117828294028212	Not Sig
NDC1	-0.515011537670572	0.210230733146181	0.0118013621422762	Not Sig
RAB6A	-1.14117340978863	0.210185854964157	0.0118101100507339	Not Sig
KDM5C	0.425041423048789	0.210230733146181	0.0118293946982221	Not Sig
OST4	-0.441494671559325	0.210230733146181	0.0118294025985749	Not Sig
URM1	-1.01062381312945	0.210230733146181	0.0118739165526928	Not Sig
PREX1	-0.372611098599459	0.210825530456975	0.0119009345357631	Not Sig
CNOT7	0.326082671195833	0.211108863832816	0.0119599544453484	Not Sig
POLR2H	-0.600046813766715	0.211958821261249	0.0120231376721982	Not Sig
ASCC2	0.341641516558296	0.212880917207093	0.0120408635395384	Not Sig
IGF2BP1	-0.467734666969924	0.212997184781436	0.0121007662196197	Not Sig
ZC3H8	-0.519007830692983	0.213858634105446	0.0121324061059999	Not Sig
ATP5F1	-0.445751239304458	0.214219459153764	0.0122195944431709	Not Sig
MAU2	-0.81983511017865	0.215559518610724	0.012351585807529	Not Sig
UFM1	-0.438743174700629	0.217686720506285	0.0124017494259636	Not Sig
UBE2H	-0.42605543950499	0.218369180159933	0.0125300848599163	Not Sig
NDUFAF7	-0.593136610914758	0.220425557346748	0.0126361794151512	Not Sig
RAD17	-0.610059783345371	0.22208725275966	0.0126925228731988	Not Sig
TTC27	-1.07567498508299	0.222872294462508	0.0127456631576195	Not Sig
KANSL3	-0.552797086459784	0.223599699163128	0.0128602946346709	Not Sig
CPSF6	-0.854168083165701	0.225403529561032	0.012975130474213	Not Sig
SMN2	-0.559552876258329	0.227207628771837	0.0130376022505924	Not Sig
LSM6	-0.894186308293431	0.228092313617834	0.0131280940721517	Not Sig
NUP205	-0.82856618379687	0.229465138786776	0.0131496930662291	Not Sig
SF3B4	-0.76868760320862	0.229632380196811	0.0132551693741584	Not Sig
TOP2A	-0.592182265027461	0.231262721978576	0.0132975088662706	Not Sig
PIH1D1	-0.472053108892176	0.231789544959366	0.0133708873667081	Not Sig
SLC5A12	0.377027479141504	0.232818566202701	0.0133809381843329	Not Sig
ZDHHC16	0.288430421331696	0.232818566202701	0.0134733860938433	Not Sig
NCBP2	-0.878439021895596	0.234213588682319	0.0134923849729642	Not Sig
VPS18	-0.414192010575408	0.23433043856139	0.0135160502239843	Not Sig
BFSP1	-0.389026800095491	0.234460789935956	0.0135244579933718	Not Sig
TRNAU1AP	-0.494298794501587	0.234460789935956	0.0135895281986859	Not Sig
RNASEH1	-0.551427930937544	0.23537506781154	0.0136739517039068	Not Sig
EIF1	-0.591251674391479	0.236622589458267	0.0136893394070401	Not Sig
PPAT	-0.674792198042071	0.237761455528089	0.0137846899219263	Not Sig
MDH2	0.348482981617964	0.236674294621534	0.0137888141984242	Not Sig
ZMYM4	0.268652930637506	0.237761455528089	0.0137895914114106	Not Sig
ZNF398	0.384676826318193	0.237761455528089	0.0138034687502546	Not Sig
USP37	-0.541531428286417	0.237785927830424	0.0138401455021737	Not Sig
C14orf80	-0.965496342842826	0.23814608078798	0.0138493293694482	Not Sig
EIF2AK1	0.444640419491018	0.23814608078798	0.0139424242751555	Not Sig
ATIC	-0.703858799005685	0.239531100035907	0.0139613190065459	Not Sig
GUK1	-0.9396251947808	0.239640014278724	0.0140084903803105	Not Sig
UBA5	-0.461637270251249	0.240233653089836	0.0141064920404334	Not Sig
WDR83	-0.646278618274533	0.241697139655073	0.0141556049147289	Not Sig
PDCD2	-0.839243867242886	0.24313681319255	0.0142282198360323	Not Sig
WDR3	-0.645705940620862	0.242321104042539	0.0142287326628637	Not Sig
UFL1	-0.563983402923901	0.24313681319255	0.0143165805588129	Not Sig
DNAI2	0.4650123304035	0.24913390817093	0.0146065518984834	Not Sig
NPEPPS	-0.390091930755736	0.24913390817093	0.0146254250831337	Not Sig
RPL38	-0.950177596456131	0.244419117286281	0.0146319018735062	Not Sig
POLR1B	-0.715231978304958	0.249605103439215	0.0146787748389654	Not Sig
ZBTB32	-0.473200491125094	0.24913390817093	0.0146857301389552	Not Sig
UQCRC2	-0.930509516415193	0.249605103439215	0.0147194754177509	Not Sig
API5	-0.317980705604206	0.249956074109085	0.0147563970270989	Not Sig
CENPN	-0.947368041729179	0.250360311161099	0.0148317679432557	Not Sig
FAR1	-0.378550095936294	0.25196535349926	0.014885311313505	Not Sig
RTEL1	-0.51552223214826	0.251415590348953	0.0148906019147674	Not Sig
GEMIN2	-0.566955271808673	0.25196535349926	0.0149445271593993	Not Sig
DDX52	-0.447241531224669	0.252653844013688	0.0150439372712798	Not Sig
IPO13	-0.418085387183026	0.254109407696388	0.0150986608180298	Not Sig
MMS19	-0.94776010662768	0.254808257324257	0.0151259291218668	Not Sig
SRSF6	-0.624873989895714	0.255042940944409	0.0151511324451632	Not Sig
DHFR	-1.75655612581822	0.255242422754484	0.0152999404738017	Not Sig
CCDC113	0.37710827881675	0.257522013953662	0.0154443733453647	Not Sig
POLR2E	-0.911797953413356	0.259501732257932	0.0154447512885739	Not Sig
PRUNE	-0.408790231758596	0.259501732257932	0.0155705009436393	Not Sig
OSTC	-0.444775349005889	0.261384478022202	0.0156874140909314	Not Sig
KDM4B	0.369380972309404	0.263115705407388	0.0158745144157137	Not Sig
SPPL2A	0.286241281996439	0.266020067298268	0.0159361630994239	Not Sig
ATP5J	-0.561173031408838	0.266818899191846	0.0159751756554483	Not Sig
RPS29	-1.05410555071466	0.267237666727031	0.0160376972854068	Not Sig
UFSP2	-0.429642730949946	0.268048623543397	0.0160681707669158	Not Sig
MED10	-1.01298422018887	0.268204608071677	0.0160751334224341	Not Sig
NUP133	-0.977762171670998	0.268204608071677	0.0160968995619686	Not Sig
OR5H6	0.434873719684396	0.268333206933882	0.0163411594831789	Not Sig
TEX19	0.333263159086878	0.272167287133889	0.0163709233584642	Not Sig
SPTBN1	0.246744694512217	0.272425295678296	0.0164088003165405	Not Sig
SDHA	-0.787063849569969	0.272817745332586	0.0168021478293139	Not Sig
LIG1	-0.553208985288267	0.280702292278202	0.0169218251527678	Not Sig
ATRX	-0.421104510145352	0.280702292278202	0.0169347213166248	Not Sig
SEPT7	-0.709857567173979	0.279114530564068	0.0169418473675532	Not Sig
GTF3C2	-0.525242998680844	0.283238904598229	0.0171188233994202	Not Sig
PMPCA	-0.64621349139043	0.280702292278202	0.0171246238752217	Not Sig
TXNIP	0.234452898106124	0.283238904598229	0.0171597610978505	Not Sig
DHX33	-0.395309674601598	0.283574337726989	0.0172290133303832	Not Sig
GLMN	-0.340015040170083	0.284472471831336	0.0172601778428583	Not Sig
USP17L21	-0.785519714541738	0.284740721250334	0.0172902679111669	Not Sig
FANCL	-0.49218031558502	0.284990797599691	0.0173567218488153	Not Sig
HCFC1	-0.795381040171803	0.285839301059825	0.0173844378671945	Not Sig
FANCB	-0.333687317499735	0.286048935837191	0.0174138805066461	Not Sig
ILF3	-0.617668574199609	0.286286595374982	0.0176737896683733	Not Sig
HIST1H1C	0.385566540383779	0.290309486575078	0.0177036949041842	Not Sig
FPGS	-1.44157436114726	0.291451273292044	0.0177876535748372	Not Sig
PMPCB	-0.537031121633669	0.290550666067208	0.0177891095187946	Not Sig
UBR2	0.262457983657708	0.291451273292044	0.0178592409681353	Not Sig
TCEB2	-1.1154723023331	0.291991475912432	0.0178664869186372	Not Sig
HSPE1-MOB4	-0.457675640896527	0.291991475912432	0.0178679752640918	Not Sig
ZNF691	0.259267552057781	0.291991475912432	0.0179773206239655	Not Sig
NCAPD2	-0.589810894456881	0.293527047690017	0.0181353667209433	Not Sig
SH3BP4	0.272025565749081	0.295854482566363	0.0182015712827282	Not Sig
C2CD4B	0.442013278329862	0.296680948824451	0.0182182355565166	Not Sig
FIP1L1	-0.529212051628583	0.296699199716069	0.0182491179148153	Not Sig
HEATR5A	0.30907742934697	0.296948775481738	0.0182648082227122	Not Sig
CCDC53	-0.432616434551674	0.299121817248162	0.0184151285452158	Not Sig
SRRD	-0.569520565437477	0.29695093232275	0.0184296776383841	Not Sig
MXI1	0.262184844016665	0.299121817248162	0.0184822610256785	Not Sig
THUMPD1	0.324048400820232	0.299720404585493	0.0185518438264584	Not Sig
C2CD5	0.344589989318308	0.300593415208498	0.0186302748820682	Not Sig
SLC39A7	-0.364500132122471	0.301608190563219	0.0186608818151967	Not Sig
WNT16	0.225397035934	0.301847670514117	0.0187353083424097	Not Sig
CLNS1A	-0.936122902454174	0.302735918528349	0.0187475169330177	Not Sig
TBPL2	0.331272313071408	0.302735918528349	0.0187866807441611	Not Sig
CCT3	-0.689121199266161	0.302999291485643	0.0187955761051502	Not Sig
NPRL2	-0.731836519390349	0.302999291485643	0.0188873553972297	Not Sig
DPP3	0.265681474432011	0.304221900815969	0.0189721683708575	Not Sig
THRB	-0.340396170106069	0.305330335324247	0.0190403750348435	Not Sig
PIM3	-0.377836254402283	0.306169872190444	0.0191221365978481	Not Sig
CDH20	0.243762755293674	0.307225775457178	0.0192516011843219	Not Sig
BECN1	-0.397262939889327	0.309045678557739	0.0193116675587314	Not Sig
SELT	0.356433702189574	0.309749410666812	0.0193518043191311	Not Sig
PAGR1	-0.510426110004577	0.310061281912094	0.0193636007774515	Not Sig
PRDM10	-0.529078830788857	0.310061281912094	0.0194007411861303	Not Sig
IMPDH2	-0.971070747765035	0.31039559683124	0.0194408935408447	Not Sig
HTR1A	0.266875748587347	0.310777500011812	0.019475644378519	Not Sig
SIRT6	-0.229876745654779	0.31107248891447	0.0196180424737998	Not Sig
SSRP1	-0.59661352724931	0.313084930349011	0.0196802756767123	Not Sig
CAPN10	0.227511820339819	0.313815724178286	0.0197703982875207	Not Sig
KIAA0226L	0.313885228447407	0.314989642832978	0.0199141032400243	Not Sig
DLX3	0.42235691846647	0.316888558664144	0.0199227888299352	Not Sig
USP17L24	-0.439833866895757	0.316888558664144	0.0199413160477001	Not Sig
PTPN23	-0.551819328028295	0.316919150210202	0.0199985810001678	Not Sig
GAS1	0.32184940999483	0.317564821589188	0.0200877097009115	Not Sig
KIF2A	-0.501875728596481	0.318714975113298	0.0201538172108824	Not Sig
BRD9	-0.458609590455014	0.319498263375508	0.0201956271275166	Not Sig
PFDN5	-0.882351712587924	0.319895381728555	0.0203048890386128	Not Sig
KMT2D	0.261414830086775	0.321359383980101	0.0203549525694385	Not Sig
UQCR10	-0.403951202498023	0.321884821617955	0.0204918534761815	Not Sig
WDR48	-0.439680639313587	0.323781462996586	0.0205393720635507	Not Sig
WDR33	-0.483163228810029	0.324263849939614	0.0206181585061478	Not Sig
RTN4IP1	-0.53440317340657	0.325238670584167	0.0206865038052919	Not Sig
MCTP1	0.571339576452776	0.325864674419129	0.0206919885469683	Not Sig
RBM26	0.353730875458286	0.325864674419129	0.0207120224943557	Not Sig
RNASE7	0.327104991487097	0.325911272341111	0.0208358109599549	Not Sig
FRMD8	-0.406511472631717	0.3282836437525	0.0209050640796655	Not Sig
PRDX6	0.43667814466897	0.32758906407962	0.0209195394748721	Not Sig
TRAM1L1	0.346168781250796	0.3282836437525	0.0209315866530514	Not Sig
LSM7	-0.823313690520884	0.328382092950638	0.0209722612432568	Not Sig
C12orf73	-0.425833029828256	0.328382092950638	0.0209751610533561	Not Sig
CISH	0.365442961181773	0.328382092950638	0.0210060796885845	Not Sig
TYR	0.21636111375544	0.3282836437525	0.0210066817987493	Not Sig
YPEL5	-0.436169793622796	0.328382092950638	0.0210747115625131	Not Sig
YME1L1	-0.296354985774999	0.329175957114311	0.0211103351781545	Not Sig
HIST1H1B	0.424079087658102	0.329462769865442	0.0211398670220986	Not Sig
RPS11	-1.75579938201003	0.329654119159147	0.0212737427070489	Not Sig
MTOR	-0.64969845508099	0.331851768286648	0.0213340287449567	Not Sig
RFC3	-1.20061275367721	0.331470960856687	0.0213397286262975	Not Sig
MAST3	0.280373144246605	0.331851768286648	0.0213503416700374	Not Sig
SOX18	0.319884515541514	0.331851768286648	0.0215673577497576	Not Sig
MAPK11	0.37215855178915	0.33475663070536	0.0215723086796036	Not Sig
ARHGAP4	0.305533342290846	0.335228562444496	0.0216227764842531	Not Sig
XAB2	-0.69378879225884	0.33475663070536	0.0216378471698862	Not Sig
COG7	-0.472310995385784	0.335234734498304	0.0216588425141543	Not Sig
CLASRP	-0.550935417164263	0.335228562444496	0.0216733725766703	Not Sig
USP8	-0.688969908901617	0.335234734498304	0.021754573094725	Not Sig
NIP7	-0.806391080495378	0.336218248306896	0.0217731915535697	Not Sig
SCFD2	-0.317682461346936	0.336233743675555	0.0218468648891431	Not Sig
NDUFB3	-0.410083860504224	0.337098714744603	0.0218730907984212	Not Sig
FAM122A	0.234753753128217	0.337230762576304	0.0219572224863346	Not Sig
SPTBN2	0.342893705707751	0.338254645356472	0.021993359985632	Not Sig
ZASP	0.312115802914867	0.338538114553031	0.0220801496014386	Not Sig
LRRK1	0.25143473436778	0.339600173604077	0.022121658778427	Not Sig
CDC14B	0.323648961585983	0.339964654672976	0.0222134569231506	Not Sig
NSUN4	-0.471761083951516	0.341100766124035	0.0222482078059434	Not Sig
PSMD11	-0.578123834724813	0.341192906547002	0.0222552087101701	Not Sig
ZFAND5	0.326681529385039	0.341192906547002	0.0223088024462583	Not Sig
NXT1	-0.390671124689056	0.341740058019046	0.0223319184540639	Not Sig
SNRNP70	-0.515910153743332	0.341819829617255	0.0223926138105558	Not Sig
LANCL1	0.287574505999533	0.342474214584998	0.0225140319143023	Not Sig
NAE1	-0.608157092003865	0.344028309452953	0.0225302764612664	Not Sig
ZEB2	-0.420987941842487	0.344028309452953	0.0226641864592674	Not Sig
NPTN	0.303893615053744	0.345796424418895	0.022722024503762	Not Sig
BCL2	-0.626460280083729	0.346401982191139	0.0229109961905577	Not Sig
HSFY2	0.388247026046783	0.348835650078494	0.0229182116203925	Not Sig
SEMA4F	0.357973084107639	0.348835650078494	0.0229866680212241	Not Sig
CT47A2	0.379316513284759	0.349598830694107	0.0231119641031537	Not Sig
MEF2D	-0.36559126597441	0.351224569137655	0.0233984917819183	Not Sig
SLC12A2	-0.501308498536238	0.355295952777625	0.0234296051424928	Not Sig
COG1	-0.304040842395082	0.355485590902035	0.0236465064165398	Not Sig
KLF16	0.508418784644083	0.358491555180695	0.0236780688885963	Not Sig
PRKCZ	0.277375236443657	0.358685159425902	0.0237031248647372	Not Sig
VASN	-0.335496212628189	0.358779971683775	0.0237805012130128	Not Sig
CDK11B	-0.616670094019114	0.359550149355656	0.0237916822253991	Not Sig
LTBP1	0.366242930322423	0.359550149355656	0.0239831431407146	Not Sig
ITGAE	0.303083414300783	0.362600834771934	0.0240481877771662	Not Sig
BNIP2	0.367810814845023	0.36215684582818	0.0240505399916838	Not Sig
COMMD2	-0.443507775143276	0.364417246413588	0.0242203676504694	Not Sig
DUSP4	0.342838321071409	0.364417246413588	0.0242336438377781	Not Sig
MN1	0.290745043549623	0.364417246413588	0.0242477569429223	Not Sig
RBM18	0.307038738414822	0.364417246413588	0.0242548964604124	Not Sig
NHSL2	0.276173605482822	0.364417246413588	0.0242686294445494	Not Sig
GTF3A	-0.641106392806748	0.364417246413588	0.0242912549969548	Not Sig
NAA35	-0.607541097902517	0.362600834771934	0.0243065110629622	Not Sig
INTS5	-0.497640282363246	0.364417246413588	0.0243237581563845	Not Sig
TSSC1	-0.376649496985024	0.364417246413588	0.0243611393321933	Not Sig
MRPL12	-0.506018265495132	0.36469103249692	0.0246007015052668	Not Sig
TFIP11	-0.336589685738765	0.367988706607388	0.0246384802977915	Not Sig
C16orf59	-0.538005047667929	0.368265210214524	0.0247079826007117	Not Sig
LRTM1	-0.44106696262839	0.369015073474009	0.0248487757925135	Not Sig
NUP88	-0.917812094006812	0.371016689449252	0.0248972000903608	Not Sig
MAGEA10	0.205101858775367	0.370827665013061	0.0249003184986898	Not Sig
TATDN3	-0.283090286415126	0.371016689449252	0.0252033857105249	Not Sig
BMF	0.303194244851837	0.375239487563798	0.0252500698414386	Not Sig
SLC7A8	0.336597025708433	0.375641530057317	0.0253177756730278	Not Sig
CPD	-0.468284241598225	0.376355439463459	0.0254779888883732	Not Sig
RNF103-CHMP3	-0.505680844170802	0.377968666685023	0.0254999711202421	Not Sig
DNAAF5	-0.582177475856279	0.377968666685023	0.0255038077531549	Not Sig
NDUFS7	-0.367829650225081	0.377968666685023	0.0255055086022062	Not Sig
ZMAT1	0.278716631133549	0.377968666685023	0.0255342169962965	Not Sig
CCM2	-0.49852486623412	0.378095410694022	0.0255702080265836	Not Sig
CDSN	0.336739759089139	0.378095410694022	0.0255734885108179	Not Sig
RAB5A	0.365454126828374	0.378095410694022	0.0256392596679046	Not Sig
ZNF367	-0.366277971854871	0.37877441894837	0.025700754042727	Not Sig
HINFP	-0.927941039469486	0.379389243939312	0.0257302229112461	Not Sig
ZBTB2	-0.329635806361264	0.379530730067198	0.0257672560640216	Not Sig
ATXN1L	0.252167890183283	0.379783487640139	0.025855131790114	Not Sig
PFDN2	-0.617411919894849	0.380784645430483	0.0258878831198422	Not Sig
KIAA0195	0.356605717369862	0.38097303400804	0.026001348108971	Not Sig
ERF	-0.418292081232093	0.382348021075447	0.0260669248293791	Not Sig
OGT	-0.830301453601364	0.383017239583032	0.0262936005614299	Not Sig
MAP3K15	0.267736693857467	0.386050733781549	0.0263545330666342	Not Sig
PTDSS1	-0.806936712741929	0.386647942077514	0.0264220351914365	Not Sig
UBE2N	-0.735697278150398	0.387340542011482	0.0266988761296217	Not Sig
RNF135	0.24479014628547	0.391274301188244	0.0267421544910995	Not Sig
TBC1D5	-0.476637034914611	0.391098579191166	0.0267518710667291	Not Sig
ZIC2	0.388342489788954	0.391274301188244	0.026905941472619	Not Sig
GSKIP	0.277154771984062	0.393226420281683	0.0269947621359849	Not Sig
ERC2	0.318675071889264	0.394222666327119	0.0271930672076532	Not Sig
TMEM50A	0.290368390990405	0.396815041125746	0.0273348278038627	Not Sig
CREBZF	0.365670285980444	0.398578959734399	0.027938583457632	Not Sig
DCTN4	-0.617485179928466	0.407071559126581	0.0280042950469715	Not Sig
USP9Y	0.236498098493721	0.407717757102628	0.0280650729282502	Not Sig
COQ5	-0.485145803698331	0.408291194345664	0.0281091943912985	Not Sig
MAD2L2	-0.543936596108399	0.40891452249163	0.0281674547186317	Not Sig
TLE4	0.30853855693002	0.408621624788054	0.0281721903429818	Not Sig
PLEKHA3	0.43346220262535	0.40891452249163	0.0283295297978559	Not Sig
BOLA3	-0.653936949096257	0.410590927509156	0.0283307094634861	Not Sig
AFG3L2	-0.713701186896646	0.411187968179319	0.02840051418868	Not Sig
CNOT10	-0.501627642827166	0.410590927509156	0.0284149908329503	Not Sig
TRAPPC11	-0.549576003300688	0.411187968179319	0.0284932134652875	Not Sig
MTRR	-0.521639633866284	0.412007549554502	0.0285344444936195	Not Sig
NOL9	-0.537994989223308	0.412291402005841	0.028565983678479	Not Sig
TBPL1	-0.321694937734257	0.412434894456224	0.0286642783312322	Not Sig
AUP1	-0.389203820481278	0.413257238343337	0.0286662431794718	Not Sig
CNTNAP1	0.33513923590784	0.413257238343337	0.0287830597072367	Not Sig
C8orf44	0.461430378652337	0.414628121231719	0.0288425741966984	Not Sig
CHMP2B	0.32499398444725	0.414949685357107	0.0288488621820548	Not Sig
LSG1	-0.427557179779367	0.414949685357107	0.0288951042785171	Not Sig
TAF4	-0.376723028615059	0.415301848918717	0.0290120651294625	Not Sig
NUP155	-0.783730423408455	0.417380269177143	0.0291019827433743	Not Sig
OXA1L	-0.443582163695593	0.417380269177143	0.0291210588069262	Not Sig
PPP1R1A	0.348013371621936	0.4166691400497	0.0291284578660697	Not Sig
NDUFAF3	-0.563925008559441	0.417380269177143	0.0291628458449389	Not Sig
RIF1	-0.380723875043121	0.417380269177143	0.0291709162824073	Not Sig
RPS25	-0.819293176802616	0.417380269177143	0.0292875976809414	Not Sig
FDX1L	-0.69995649010117	0.420350301765954	0.0294582781751411	Not Sig
C4A	0.372170857010396	0.420350301765954	0.0294654815030299	Not Sig
ITGAM	0.346292053079042	0.418735862873504	0.0294665847835096	Not Sig
TMEM128	0.365680480930422	0.420350301765954	0.0295342292778725	Not Sig
WDR26	-0.331820915655215	0.42100062302222	0.0296032967813216	Not Sig
SLMO2	-0.769623972910597	0.421670243033646	0.0297544811277914	Not Sig
SLC25A1	-0.475043423958005	0.423476639305111	0.0297884816936863	Not Sig
IRS2	-0.475483225476382	0.423476639305111	0.0297966745212325	Not Sig
SYMPK	-0.708039636140413	0.423476639305111	0.0299674636728147	Not Sig
CDKL5	0.205002510804992	0.425587038037957	0.0299960849732634	Not Sig
CNOT6	0.33176516090035	0.425676783557382	0.0301924159221347	Not Sig
PEPD	0.309619081044034	0.428144608250954	0.0303482552220696	Not Sig
C11orf57	-0.573311944140592	0.430642561576951	0.0304305656294484	Not Sig
SLC12A8	0.312587214725158	0.430035001799289	0.0304362558582966	Not Sig
RINT1	-0.574023399817795	0.43367869905018	0.0307075165745367	Not Sig
LYRM7	-0.350467736657792	0.43367869905018	0.0307234034975201	Not Sig
PSMA1	-0.562848381318384	0.43367869905018	0.0307602214847386	Not Sig
ASPSCR1	0.319836424602058	0.43367869905018	0.0307693585590544	Not Sig
LPAR5	0.197277317690012	0.43367869905018	0.0307748428306764	Not Sig
GPR82	0.246170158428673	0.430642561576951	0.030787165988002	Not Sig
TRIM62	0.233718204345652	0.43367869905018	0.0308099823365517	Not Sig
LEAP2	0.298808326037379	0.433680038980651	0.0308936226406445	Not Sig
METTL5	-0.308169956454937	0.434536901504776	0.0309999578041004	Not Sig
IMP4	-1.02854461383608	0.43571148351021	0.0312698680946838	Not Sig
PPP5C	-0.449408901165735	0.43918173092217	0.0313257368955449	Not Sig
SKP1	-0.74127251843039	0.440169106743931	0.0313882174810869	Not Sig
KPNA1	-0.389740362014434	0.43964289715093	0.0314274399710128	Not Sig
SHARPIN	0.306670218505293	0.440169106743931	0.0314383723089352	Not Sig
MKKS	0.269116938738758	0.440169106743931	0.0314554755382575	Not Sig
URGCP-MRPS24	-0.436684505714696	0.440169106743931	0.0317172340554652	Not Sig
MYBPC1	-0.255241508757958	0.443506847191695	0.0317443311012573	Not Sig
PAN2	0.291374085311962	0.443560796288212	0.0318016633124409	Not Sig
ZSWIM8	-0.294487965043294	0.44403683075681	0.0318728393740074	Not Sig
PIK3R3	0.272825962162098	0.444705325388655	0.0319868498756686	Not Sig
NUDT2	-0.242338819823078	0.445970053744987	0.0321065635167019	Not Sig
LTV1	-0.75359511854487	0.447312392586342	0.0322890688378574	Not Sig
ARRDC2	0.281454477148577	0.449308796660625	0.032296938702697	Not Sig
MMAA	0.330418196529585	0.450864631502537	0.0324522138330823	Not Sig
KIN	-0.704596090728179	0.450864631502537	0.0324627163356606	Not Sig
RNF149	0.310614748600907	0.449308796660625	0.0324796389330952	Not Sig
FAM96B	-1.05614627560357	0.452207427290515	0.0326006932137084	Not Sig
NADK2	-0.463588463786017	0.450864631502537	0.0326237558222371	Not Sig
TLX1	0.339301025994961	0.452207427290515	0.0326577943212927	Not Sig
FGF21	-0.33320964335717	0.452350740355961	0.0327457166992018	Not Sig
LRRC8D	0.256394832295765	0.453239662536377	0.0327703724949629	Not Sig
PPM1A	0.360966336409859	0.453252246240113	0.0328487032646634	Not Sig
MED17	-0.639787580538971	0.45560739561545	0.0330310307965542	Not Sig
SDHAF3	-0.38422785679225	0.454006661269102	0.0330344481434715	Not Sig
FNTB	-0.642231050078175	0.45560739561545	0.0330361311642366	Not Sig
SMN1	-0.421026357095075	0.45560739561545	0.0331418972074631	Not Sig
SETD1B	-0.344460529255729	0.456736023103862	0.0332671825973993	Not Sig
ASXL1	0.366043749825015	0.458620394087067	0.0333367893567303	Not Sig
KLHL35	0.239767432713964	0.458131828453507	0.0333507155128018	Not Sig
CDK5RAP1	0.346461490076592	0.458620394087067	0.0333825566554959	Not Sig
SGMS1	0.283859533164885	0.458990185868092	0.0334485046875981	Not Sig
IL9R	-0.320867388857834	0.458990185868092	0.0334643945764568	Not Sig
BHLHE40	0.246092330557489	0.45872776017527	0.0334737957106085	Not Sig
TBXA2R	0.204311264249369	0.458990185868092	0.0336381030664997	Not Sig
EIF3M	-0.412069125416422	0.460912041084192	0.0337516666880793	Not Sig
UBR4	-0.408536537284231	0.462136342952202	0.0338598207147391	Not Sig
PPOX	-0.312598001704199	0.462997937049978	0.0338740970749523	Not Sig
MRGBP	-0.447548288056349	0.462997937049978	0.0339149613926794	Not Sig
MRO	0.341784902967525	0.462997937049978	0.0339212487514818	Not Sig
NBPF20	-0.403785010918161	0.462997937049978	0.0339358785525708	Not Sig
TBC1D20	-0.357129298256717	0.462997937049978	0.0340637936726854	Not Sig
POGZ	0.277574961805746	0.464411164164676	0.0341456689790551	Not Sig
PCBP2	-0.552852183757584	0.465195134763187	0.0344035212288563	Not Sig
NUP85	-0.666622084073796	0.468373758698417	0.0345954856032455	Not Sig
RRP12	-1.33986595097976	0.470651485181145	0.0346762152420914	Not Sig
GOLGA5	0.276657976835444	0.471413760915811	0.0349067282925401	Not Sig
MRPL42	-0.507336626587356	0.474209767202643	0.034998376349063	Not Sig
PMM1	0.248370946008398	0.475116649626292	0.0350399468611275	Not Sig
OLFML1	0.24489161518799	0.475342903865203	0.0350795512775083	Not Sig
SLC7A1	-0.449157986976431	0.475542184114916	0.0351116524693132	Not Sig
VTA1	0.337354214053733	0.475639539163791	0.0351844031088573	Not Sig
VBP1	-0.548823009858872	0.476262691164798	0.0352075578788458	Not Sig
ZBTB18	0.272242486631521	0.476262691164798	0.0352356473984842	Not Sig
LRCH3	0.281128676514402	0.476305100492116	0.0353227611368691	Not Sig
LDLRAD3	0.302869014966058	0.476928024555405	0.0353317036056658	Not Sig
POLR2K	-0.613964441223025	0.476928024555405	0.0355214747795179	Not Sig
DUX4	-1.4254121175609	0.479150805029441	0.0356411523671598	Not Sig
DCTN6	-1.0399713054346	0.48042561810168	0.0357640288028398	Not Sig
RAB35	0.293236445297075	0.481741720366834	0.0360314943475212	Not Sig
TTC9	0.257229342690156	0.485002209175697	0.0361276933523238	Not Sig
HGS	-0.400946524517545	0.485954392541088	0.0361788267570963	Not Sig
SETD2	-0.417616704695695	0.486299483318801	0.0362221506633492	Not Sig
PCDHGB1	0.268491948762583	0.486539190507633	0.0362858347608226	Not Sig
TBX4	0.26197286669307	0.487051848157399	0.0363762158562529	Not Sig
ORC3	-0.635208817914607	0.488608361924411	0.036470515832412	Not Sig
GNL3L	-0.580280001150004	0.487921877757062	0.0364785935842346	Not Sig
VPS53	-0.55706363477586	0.488608361924411	0.0365891754661925	Not Sig
RPP30	-0.556296057558452	0.491586105114994	0.0367598765637146	Not Sig
B4GALNT4	0.322192175620824	0.489745857028904	0.0367781714310375	Not Sig
GGCT	0.309748474759688	0.493880914834543	0.0369803905734347	Not Sig
TMED2	-0.352649728770683	0.491586105114994	0.0370016088548958	Not Sig
TRIM48	-0.597210756078971	0.493880914834543	0.0370285795164353	Not Sig
STRBP	0.29311336416179	0.493895525667505	0.0370619075707587	Not Sig
SH3GL1	0.29351135183519	0.493994853214435	0.037092504419944	Not Sig
PLEKHA2	0.312817200409982	0.494057663547433	0.0371216797488213	Not Sig
POLR2A	-0.902077694531914	0.494101465387554	0.0372889306223671	Not Sig
BCLAF1	-0.523828794131264	0.495981755253742	0.0373926826776836	Not Sig
DCAF12	-0.322097511104564	0.496731147770385	0.0373973206552126	Not Sig
ZFP36	0.330107388339678	0.496731147770385	0.0375118634423515	Not Sig
ZNF786	0.304965428836667	0.497906076164231	0.037560915874667	Not Sig
PDHX	0.274745145584336	0.498210702779548	0.0376511983723398	Not Sig
PTBP1	-0.394913096814681	0.499061405092257	0.0378195001930277	Not Sig
ALG9	-0.262057692422991	0.500833340588898	0.0378373593089113	Not Sig
OR3A1	0.28902548483899	0.500833340588898	0.0379243421641562	Not Sig
AK9	0.215380890135515	0.501636811425675	0.0379991966130814	Not Sig
DENND6B	0.23649862193636	0.502278854400197	0.0381016652218181	Not Sig
HEATR6	-0.615198229185286	0.503074633878542	0.038155140210161	Not Sig
NSUN2	-0.313164007952464	0.503074633878542	0.0381640222728886	Not Sig
PCGF6	0.222285168073159	0.503074633878542	0.0381648278857929	Not Sig
S1PR2	0.290241429175585	0.503074633878542	0.0382263387303202	Not Sig
EPC2	0.319368826502544	0.503366062350456	0.0382396809560518	Not Sig
FNIP1	-0.405113769324696	0.503366062350456	0.0383513364012426	Not Sig
C15orf57	0.326083065435946	0.504487910331162	0.038497297917514	Not Sig
INTS1	-0.869134819125405	0.506059177239387	0.0385486415869412	Not Sig
SYNPR	0.201103192986382	0.506385355794871	0.0386926333339306	Not Sig
MLEC	0.344474170306551	0.507827571851351	0.0387116423242896	Not Sig
PNLIP	0.365371995803134	0.507827571851351	0.0387611434346826	Not Sig
CLDN16	0.252748164744743	0.50857207090104	0.0388347575892432	Not Sig
RELB	-0.761647737484659	0.50857207090104	0.0388511829985714	Not Sig
MIOS	-0.678603596689494	0.50857207090104	0.0388862296716102	Not Sig
FAM229A	0.28159892012829	0.50812770929793	0.0389018497363496	Not Sig
EIF4E2	-0.457905046178955	0.50857207090104	0.0389282650802336	Not Sig
SLC28A3	0.17843027659411	0.50857207090104	0.0389729515519109	Not Sig
PRPF19	-1.5348259798661	0.508807610308703	0.0391047292140744	Not Sig
ATP6V1A	-0.849354423056015	0.510179061181845	0.0392314588672436	Not Sig
RPL13A	-0.982765283523031	0.511775540460907	0.0393021820168952	Not Sig
MPL	0.237244887326725	0.511482824726147	0.039307536140603	Not Sig
UPP2	0.332412402378918	0.511775540460907	0.0393635232026382	Not Sig
CRAMP1L	0.35132488641737	0.512155124314081	0.0394506602418234	Not Sig
SP100	0.335751573353811	0.512695294246543	0.0394833128951398	Not Sig
ADGRG6	0.360707419779333	0.512695294246543	0.0394856228083208	Not Sig
TIMM50	-0.515838822052107	0.512900197772188	0.0395557221681266	Not Sig
TPR	-0.426117917032263	0.512695294246543	0.0395658255574418	Not Sig
RNF40	-0.524458610511533	0.512900197772188	0.0395820187205131	Not Sig
UBR7	0.208748479649092	0.512900197772188	0.0396762590191736	Not Sig
ABCF1	-0.682797196594332	0.513772561668227	0.0398753896642928	Not Sig
SNX29	0.287360131779085	0.516001059337192	0.0399633803468113	Not Sig
HERC5	0.30266160993691	0.51678932295365	0.0400479580713275	Not Sig
SYTL4	0.233817118866934	0.517532414155334	0.0401287041762763	Not Sig
DNAJA3	-0.444035006624012	0.518814214950544	0.0402409662390756	Not Sig
SLC2A4RG	0.227583482422894	0.518225018005809	0.0402531562245672	Not Sig
RABEP1	0.215147405301542	0.518814214950544	0.0402558732300391	Not Sig
RPLP0	-0.5244490083957	0.518814214950544	0.0403495406144436	Not Sig
RHAG	0.241707774709663	0.520978919669955	0.0405141509266672	Not Sig
DDX26B	0.275683033649923	0.519670500477655	0.0405401686709002	Not Sig
SYCE2	0.254676171008999	0.520978919669955	0.040573823161701	Not Sig
STK11	-0.592601424783146	0.520978919669955	0.0406037840870177	Not Sig
HEXB	0.319048988554459	0.520978919669955	0.0406041543193284	Not Sig
IST1	0.243254339284408	0.520978919669955	0.040628876520405	Not Sig
PSMB7	-0.58277963277659	0.520978919669955	0.0406421968559	Not Sig
ZG16	0.336544295811497	0.520978919669955	0.0407112871560922	Not Sig
ORAI3	0.218957210639926	0.521134972287919	0.0407548335104667	Not Sig
INSIG2	0.227478644918235	0.521134972287919	0.0407549984431487	Not Sig
BRF2	-0.564054860406251	0.521134972287919	0.040763583256974	Not Sig
UPK2	0.275678265293772	0.521134972287919	0.04082877798216	Not Sig
FAM110A	0.263528812407568	0.52161906649631	0.0409785811038624	Not Sig
DDI2	-0.358995928844357	0.523050048753352	0.040995592441715	Not Sig
FHL2	0.211078151481622	0.524177797626534	0.0411243452383205	Not Sig
USP45	0.49422145277794	0.523050048753352	0.0411389082016319	Not Sig
GBP1	0.342590062064752	0.524177797626534	0.0412632741930904	Not Sig
RNPC3	-0.43985897257036	0.525411684138436	0.0414241442634004	Not Sig
UBE2E1	0.193853653250034	0.527108427703683	0.0414540445964388	Not Sig
ANKS1A	0.217832724312442	0.527137474491824	0.0415628949059809	Not Sig
S100A12	0.252891027911129	0.528169757037588	0.0416210618698431	Not Sig
MRTO4	-0.508302242056441	0.528557024557349	0.0416842657574841	Not Sig
NR2E3	0.323541455862551	0.529007699809242	0.0417723767559568	Not Sig
CUBN	0.247863386733205	0.529466723736293	0.0417759148083438	Not Sig
FAM198A	0.230410484601126	0.529466723736293	0.0418200470044777	Not Sig
PRR12	-0.255042362899477	0.529674344508604	0.0419100196746164	Not Sig
INTS4	-0.584753267371301	0.530461900218437	0.0420458499935286	Not Sig
PPP1R10	-0.547780358347955	0.53121023699566	0.0420708216068417	Not Sig
PACSIN3	0.207294538079586	0.53121023699566	0.0420715491603023	Not Sig
NSFL1C	-0.342568821636355	0.53121023699566	0.0421043679576532	Not Sig
HSPH1	0.284900092879628	0.53121023699566	0.0421180957122048	Not Sig
RPL8	-1.72572401000817	0.53121023699566	0.0421361292403955	Not Sig
TTK	-0.690380307150416	0.53121023699566	0.0422894247986906	Not Sig
GABRG1	-0.226697664852973	0.532790924840005	0.042348005099772	Not Sig
TAF11	-0.390956479814671	0.533177027268699	0.0424242590525329	Not Sig
DDX3Y	0.260420843621506	0.53372316950921	0.0424473081843653	Not Sig
PSME4	-0.277333307175936	0.53372316950921	0.0424830817836688	Not Sig
NAP1L3	0.248431437206499	0.533821317975567	0.0425185834310612	Not Sig
ENY2	-0.388590103826466	0.533915922334648	0.042582698391541	Not Sig
DCTN1	-0.43057018815365	0.53436947021653	0.0427076742865402	Not Sig
MIDN	0.197249419899464	0.535585663013924	0.0428161870058403	Not Sig
MED26	-0.313785225809599	0.536593933933338	0.0428517539202603	Not Sig
CHAMP1	0.266385844654871	0.536687288107617	0.0429286139355529	Not Sig
SPATC1L	0.242383203606428	0.537297347008458	0.0430075036678945	Not Sig
ERCC1	-0.456665757195722	0.537931993780538	0.0430743463740122	Not Sig
MRPL22	-0.431741122713666	0.538392876417368	0.0431007657130894	Not Sig
TSC2	-0.710922883214653	0.538392876417368	0.0431722102923865	Not Sig
ZNF514	-0.269230732279579	0.538932621223533	0.0434415674294079	Not Sig
CNOT11	-0.30729578844792	0.5417004405204	0.0434506928504602	Not Sig
SUCLG1	-0.464905852671668	0.5417004405204	0.0435340657108834	Not Sig
BTBD8	0.40604273280172	0.542063187797428	0.0435365886149451	Not Sig
ZNF362	0.204399880648714	0.542063187797428	0.043568122980573	Not Sig
HLA-DQA2	0.236587396292949	0.542173659016683	0.0436100399482897	Not Sig
C6orf106	0.318303727844088	0.542173659016683	0.0436404649103542	Not Sig
CNIH3	0.212797272956122	0.542102192522945	0.04365908282646	Not Sig
SLC33A1	0.183743198943498	0.542173659016683	0.0437025084543362	Not Sig
CRIP2	0.216884700116415	0.54236006428343	0.0437761393495509	Not Sig
ZNF513	0.189689194317151	0.542920839353397	0.0438156052815001	Not Sig
NUP98	-0.405289261251035	0.54305744026493	0.0438689282946324	Not Sig
MRPL16	-0.529286882956918	0.544574979859514	0.0440481882613331	Not Sig
ERCC3	-0.856476502237194	0.544574979859514	0.0440940100047649	Not Sig
PREP	0.272740265465236	0.544574979859514	0.0440976121598651	Not Sig
FBXO22	-0.437006393600302	0.544574979859514	0.0440997009186465	Not Sig
NKX3-1	0.2070077884732	0.543365499259993	0.0441330641925394	Not Sig
MRPL3	-0.767084238217109	0.544574979859514	0.0441377636004961	Not Sig
SUFU	0.374313675121979	0.544574979859514	0.0442388935011723	Not Sig
TUBD1	-0.541088270803593	0.545470129364906	0.0443697369813413	Not Sig
KIAA1033	-0.321943485176584	0.547209227159462	0.0444444298173335	Not Sig
CAPSL	0.265762624448706	0.546730258078025	0.0444706951916684	Not Sig
FAM72D	0.375185484584703	0.547209227159462	0.0444946152120022	Not Sig
LOC101927844	0.245698689337233	0.547209227159462	0.0445690652124579	Not Sig
GFM2	-0.441452955674179	0.547704044815526	0.0446000548553504	Not Sig
PTGFR	0.231757251163022	0.547704044815526	0.0446209351751529	Not Sig
RPL7L1	-0.47565907548809	0.547704044815526	0.0446829799704165	Not Sig
ANHX	-0.484339972004812	0.548113135408316	0.0447302363560019	Not Sig
EPB41L4B	0.207292470071681	0.549404357578141	0.0448485199711096	Not Sig
EXOC8	0.274919474890132	0.549404357578141	0.0448771193660921	Not Sig
PPP6R3	0.274905505779732	0.54834041189917	0.0449033791492587	Not Sig
KAAG1	0.212687576145766	0.549404357578141	0.0449449236750637	Not Sig
BLK	0.307338979187103	0.549560383206881	0.045009650005355	Not Sig
ATG101	-0.253573299840017	0.54978875887006	0.0450317835398615	Not Sig
ANKMY1	0.218094057777281	0.54978875887006	0.0450676084598329	Not Sig
ADPGK	0.281124016507522	0.54978875887006	0.0450999506031632	Not Sig
IGSF10	0.348877550364392	0.54978875887006	0.0451076228003623	Not Sig
CCDC57	-0.402127272310903	0.550198663919194	0.0451824035334401	Not Sig
MAPK6	-0.293341033455421	0.54978875887006	0.0451989052771675	Not Sig
CSNK2A2	0.228648673628019	0.550198663919194	0.0452555182520184	Not Sig
MARVELD2	0.255579486480707	0.550621390612892	0.0453014340903973	Not Sig
MED9	-0.311138538022137	0.550621390612892	0.0453532682150494	Not Sig
COG3	-0.484233940324104	0.550621390612892	0.04540849417321	Not Sig
NSDHL	-0.266640940462492	0.550621390612892	0.0454252441051043	Not Sig
MYC	-0.741645325155843	0.550621390612892	0.0454320027277562	Not Sig
COPS2	-0.669010010647166	0.550536696543196	0.045435568199052	Not Sig
TLN2	-0.399681924299181	0.550621390612892	0.045569523778873	Not Sig
ESD	-0.31630728014859	0.551894353024967	0.0456241257630122	Not Sig
LBR	0.273038817032543	0.552205255826642	0.0458025330325596	Not Sig
LZTS3	0.269282178595043	0.554013275026911	0.0459579843459801	Not Sig
PITPNB	0.342355620672941	0.555300651499859	0.0459671519552458	Not Sig
CIDEA	0.27923843345704	0.555876045481301	0.0460862234678599	Not Sig
RAX2	0.246264344826629	0.555300651499859	0.0460913196843448	Not Sig
CDK5	0.347027381885601	0.555876045481301	0.0461021522500602	Not Sig
PRKACA	0.274622601720621	0.555876045481301	0.0461417419915651	Not Sig
MMACHC	-0.396405393701479	0.556002165020835	0.0463506119882461	Not Sig
UTY	0.195019727871931	0.558166644176437	0.0467302319198461	Not Sig
CCP110	-0.347939740895441	0.562279930045842	0.0467511001719889	Not Sig
MIS18BP1	-0.854482816268719	0.562279930045842	0.04693367132311	Not Sig
DOLPP1	-0.357161494531745	0.563958084788603	0.0469640481113801	Not Sig
EPS15L1	0.236379296054871	0.563958084788603	0.0470029787782848	Not Sig
BRCA1	-0.45419547890337	0.563958084788603	0.0470164842302043	Not Sig
SPDYE6	-0.952584786312674	0.563958084788603	0.0470383649071859	Not Sig
ZFC3H1	-0.366797839212281	0.563958084788603	0.0470842901431987	Not Sig
ATP10A	0.284017913680027	0.564931617860642	0.0471921421363688	Not Sig
HJURP	-0.641288409563146	0.564931617860642	0.047219203015292	Not Sig
DENND1A	0.216156369907193	0.564931617860642	0.04730610263215	Not Sig
TNFSF9	0.303702703090203	0.564154328916029	0.0473096191129274	Not Sig
AGAP9	0.377516099279421	0.564931617860642	0.0473248309801161	Not Sig
FDX1	-0.752795957066309	0.564931617860642	0.0473267489369292	Not Sig
KCNK18	-0.275538345042652	0.565757044441784	0.0474443449286335	Not Sig
OR14J1	-0.277981325290191	0.564931617860642	0.0474551803924816	Not Sig
RPL39	-0.514571302602716	0.565757044441784	0.0474903859612007	Not Sig
GLYATL1	0.230600171101009	0.565823343846091	0.0475565914493223	Not Sig
UBE2B	0.263670492176133	0.566258678099323	0.0475926088590043	Not Sig
CCNC	-0.827132036562424	0.566334242700633	0.0477607416488412	Not Sig
PPP2R5B	0.266793851302907	0.567980857228306	0.048013824436752	Not Sig
TTC19	0.249499776047013	0.570635035507027	0.0482974171352231	Not Sig
ZCCHC14	0.217639076938796	0.573648289271937	0.0483572123339541	Not Sig
CSMD3	0.198743217074723	0.574015205273644	0.0483929666173583	Not Sig
SFT2D3	0.297383005656005	0.574015205273644	0.048466197147518	Not Sig
MRPL27	-0.517185684555556	0.574015205273644	0.0485364297639411	Not Sig
CNKSR2	0.347876303647851	0.574015205273644	0.0485436641238811	Not Sig
COX19	-0.333278344675733	0.574015205273644	0.0485708815815289	Not Sig
EP300	-0.416338778422291	0.574001313319765	0.0485712117083148	Not Sig
BEST2	0.258723648366555	0.574015205273644	0.0485984753290356	Not Sig
FANCE	-0.330926148487173	0.574015205273644	0.0485989716415471	Not Sig
WDR61	-0.506622632301233	0.574015205273644	0.0486823879990916	Not Sig
HERC2	0.265577140000649	0.574644860691813	0.0489109047055689	Not Sig
GML	0.242372023160262	0.576985437648451	0.0489640374854634	Not Sig
S100A8	-0.319347533296449	0.577255456136529	0.049113914029059	Not Sig
TAS2R13	0.276120980073707	0.578664985847315	0.049367023160974	Not Sig
EIF3E	-0.483273304421617	0.581288322685694	0.0494562181456425	Not Sig
ADGRV1	0.247120493368204	0.581979553480813	0.0496239407649443	Not Sig
RBMXL3	0.20794163862954	0.583593442625071	0.0496769728043667	Not Sig
HNRNPU	-0.593308535653835	0.58385737679615	0.0497840447356949	Not Sig
SMC5	-0.601566255443412	0.584755730381667	0.050021048790746	Not Sig
FBXL20	0.248708528605695	0.58827766403522	0.0501683458481643	Not Sig
NDUFB11	-0.477150340919049	0.587178203117447	0.0501763523366342	Not Sig
KRTAP20-1	0.268067269832746	0.58827766403522	0.0502975549204911	Not Sig
NOL4L	-0.281598946723196	0.589336667137762	0.0503356918751693	Not Sig
PLAT	0.234449354241241	0.589421687620464	0.0504276435497959	Not Sig
OPN1MW2	-0.359722002469408	0.589726007803005	0.0504526056740598	Not Sig
IER3IP1	-0.234451269224913	0.589726007803005	0.0504543705528531	Not Sig
SHPRH	0.22715154626168	0.589726007803005	0.0505515989941814	Not Sig
RBM8A	-0.668839992295321	0.59050083843448	0.050610988928687	Not Sig
PDGFB	0.355159316238081	0.590832994300825	0.0507353233733162	Not Sig
SLC16A7	0.237223720998383	0.591922443292473	0.0508826100230449	Not Sig
GOLGA3	0.314373058420326	0.594867149982391	0.0510729023259465	Not Sig
C1orf189	0.201776631273174	0.593278178075662	0.0510812206643862	Not Sig
TMED1	0.184609693424658	0.594867149982391	0.0511572493869042	Not Sig
BAG1	0.252092347137718	0.59538927990722	0.0512032420638118	Not Sig
MLYCD	0.308756887791186	0.595561414547213	0.0512581525023034	Not Sig
HHIPL2	0.263117526088871	0.596070432668451	0.0513392487585402	Not Sig
IGIP	0.253280447651209	0.596070432668451	0.0513715169736113	Not Sig
RPL36AL	-0.390576012974727	0.59583700171222	0.0513719212940536	Not Sig
PDCL2	0.204594940044592	0.596070432668451	0.0514535508441193	Not Sig
CRB1	0.252235854452346	0.59635866836462	0.0514592511550547	Not Sig
HIST1H4J	0.371786464588809	0.59635866836462	0.0514957860121827	Not Sig
CHRD	0.228681706137685	0.596419943940856	0.0515460024404611	Not Sig
ZNF384	0.211900693001318	0.596639507932735	0.0515926669630595	Not Sig
SLC43A1	0.215049118682691	0.596751586795981	0.0516304898824019	Not Sig
GNRH2	0.25715005585069	0.596751586795981	0.0516494798232808	Not Sig
WNT8A	0.260915025799908	0.596751586795981	0.0518084692464873	Not Sig
CCDC28B	0.203050398008969	0.599709223165605	0.0519740703192944	Not Sig
SLC30A4	0.26377480498028	0.598226408050637	0.0519997256949272	Not Sig
PTPRH	0.301713430125921	0.599709223165605	0.0520703067342726	Not Sig
GAGE10	0.314532629362392	0.600346291525589	0.0521296919730236	Not Sig
GSX2	0.228964788575884	0.600160594587597	0.0521493242180242	Not Sig
RNF6	0.248223940877876	0.600346291525589	0.0522022128743725	Not Sig
IPO9	-0.370334861510853	0.601688888910555	0.052358140705085	Not Sig
USP30	0.233737769543085	0.600592909664345	0.0523605199602049	Not Sig
DDX23	0.485362247305128	0.602072164308736	0.0524542130028854	Not Sig
MITD1	0.247245458948201	0.601688888910555	0.0524569607190982	Not Sig
RPL28	-0.593373741092516	0.602072164308736	0.0525004211556771	Not Sig
FZD6	0.313971457845442	0.602208857330775	0.0526280885489701	Not Sig
PTGES	0.341105163672678	0.603310706386903	0.0528350714381119	Not Sig
MMD	-0.268860760118955	0.604843661783136	0.0528594069538036	Not Sig
ATL2	-0.529559924198209	0.604843661783136	0.0528857512022314	Not Sig
SEMA4B	0.230479273976859	0.604843661783136	0.0528885666430583	Not Sig
ZAN	0.306365686914326	0.604843661783136	0.0530357463196754	Not Sig
KCNA3	0.234323312261227	0.606163646708769	0.0532944230674163	Not Sig
KRTAP27-1	0.274001082950277	0.608755627221888	0.0533466514259445	Not Sig
SLC8B1	-0.323637559051448	0.608987760626197	0.0534154857666032	Not Sig
CEP68	0.180980574046765	0.609409071624122	0.0534732791824827	Not Sig
CIDEC	-0.488533894174426	0.609613554346151	0.0534972862958979	Not Sig
RALGDS	0.301725603293517	0.609613554346151	0.0535339952272045	Not Sig
TRAIP	-0.479522669154659	0.609667880012918	0.0535799356569451	Not Sig
EFNA3	-0.401254059586697	0.609827210425826	0.0536210789389891	Not Sig
LRP10	0.283214039616677	0.609931784093257	0.0537034527275	Not Sig
HAVCR2	0.261394865424517	0.610260081826871	0.0537138857583247	Not Sig
SNRPC	-0.808429763281418	0.610260081826871	0.0538944097731659	Not Sig
ENO1	-0.374291406562884	0.611946816978237	0.0540574722837512	Not Sig
NELFE	-0.574200195687971	0.613433396837074	0.0541462180775962	Not Sig
RBCK1	0.318311035723003	0.614075379944788	0.0544034965559902	Not Sig
PHF23	-0.437728766775151	0.616590015108868	0.0544325549043036	Not Sig
WDR46	-0.726093965839103	0.616590015108868	0.0545250535661233	Not Sig
TGFB1I1	0.193435510377645	0.617271469404861	0.0545794746650676	Not Sig
RPL3L	0.270929184454079	0.617521299900501	0.0547447434715024	Not Sig
CHSY1	0.243586760435252	0.61902424090081	0.0549047572335531	Not Sig
TBC1D3K	-0.81841005678632	0.620466016173373	0.0549876838867526	Not Sig
GMNN	-0.386790413440929	0.621035457009732	0.0550745988962673	Not Sig
NPAS1	0.245216375809743	0.621649242538767	0.0551640207090446	Not Sig
TGIF2-C20orf24	-0.342642713516	0.62229058113093	0.0552494176657478	Not Sig
TSPAN10	-0.238891610545972	0.62288578557952	0.0553080027973949	Not Sig
ZDBF2	0.293983851510799	0.623178187363564	0.0554187793325444	Not Sig
C14orf166	-0.395752502532277	0.624057959362994	0.0554794054748024	Not Sig
ZNF280D	0.260499762407842	0.624372294986765	0.0555302790331862	Not Sig
CABLES1	0.234773437410984	0.624576568006143	0.0556094789633631	Not Sig
BRWD1	0.203396633746101	0.625408062388865	0.0556993005712597	Not Sig
TRAFD1	0.343219298212759	0.625099013529865	0.0557025046398632	Not Sig
PTBP2	0.230080135942647	0.625408062388865	0.0558313500367354	Not Sig
AMPD3	0.228170782386084	0.626486171752598	0.0558852333566722	Not Sig
NKAP	-0.625457006259806	0.62672235551046	0.055989238594829	Not Sig
RHOXF1	0.268831294166682	0.627520021761304	0.0560232180009869	Not Sig
KCNG1	0.198763953480421	0.627532372056829	0.0561160412332516	Not Sig
NDNL2	-0.715985074453484	0.628082545125768	0.0561381475341625	Not Sig
CDC73	-0.382752410795322	0.628152715991166	0.0561775250112417	Not Sig
MAPKAPK5	-0.542859338745486	0.628152715991166	0.056218439419731	Not Sig
TRIP12	-0.241090718007534	0.628082545125768	0.0562431493492378	Not Sig
ZNF804A	-0.376871201515248	0.628152715991166	0.0563126472773808	Not Sig
ABCC10	0.314579347292288	0.628561110282671	0.0564573402751347	Not Sig
SS18L2	-0.763958756738196	0.62980786313939	0.0565562236466974	Not Sig
CTNNBIP1	-0.240885532755793	0.631179531102993	0.056684643121502	Not Sig
GRIN2D	0.315195353008406	0.630542430341421	0.0567267578669418	Not Sig
CST3	0.193508265875616	0.631179531102993	0.0567416632475277	Not Sig
POLR2J2	0.248243311752929	0.631179531102993	0.0567456423415275	Not Sig
PROKR1	0.198527012355807	0.631179531102993	0.0567797201539859	Not Sig
EEPD1	0.237832806664995	0.631190750482894	0.056855596153786	Not Sig
LIMK1	0.295326732184356	0.631666335149775	0.0569100424190555	Not Sig
SENP1	-0.253950487667518	0.631903420391223	0.0571335519840876	Not Sig
SLC35D1	-0.398487514557303	0.634016341116442	0.0573316881967938	Not Sig
CHMP3	-0.379091941567693	0.636630696795247	0.0574846186401852	Not Sig
ACSL3	-0.350809318012368	0.636630696795247	0.0575196862464167	Not Sig
MLX	0.202649525006441	0.636630696795247	0.0575459166470158	Not Sig
CWC25	-0.301699246298389	0.635845399542245	0.057584972041116	Not Sig
MDN1	-0.781503352883786	0.636630696795247	0.0576195619916809	Not Sig
PLEKHG5	0.274853842087392	0.636630696795247	0.0576388163034487	Not Sig
SEMA6D	0.261738206882312	0.636630696795247	0.0576403128037791	Not Sig
HNRNPA1	0.324087019175865	0.636630696795247	0.0576693285879908	Not Sig
TIMM44	-0.734147046386417	0.636630696795247	0.0577192442220877	Not Sig
PXK	-0.28872105677569	0.636813418767045	0.0578111126004198	Not Sig
IGFBP3	0.20488044874859	0.637227755744962	0.0578235695997419	Not Sig
RNF144B	0.237851581206254	0.637227755744962	0.0578798806468043	Not Sig
NARS	-0.685893894322534	0.637381504723683	0.0579043081254711	Not Sig
RAB21	-0.353158778981566	0.638274936404589	0.0580445705093878	Not Sig
GMPS	-0.758568584507407	0.638274936404589	0.0580684861065643	Not Sig
NPTXR	0.252337228820352	0.638274936404589	0.0581047067404088	Not Sig
DMRT3	0.246215789200812	0.638274936404589	0.0581478236050453	Not Sig
SLC2A9	0.304910072763002	0.637381504723683	0.0581526753501116	Not Sig
SARDH	0.262103192224938	0.638274936404589	0.0581871812920976	Not Sig
CST5	-0.271664944579734	0.638286626047279	0.0582977940748962	Not Sig
AKAP8	-0.230919835153611	0.640091411197745	0.0584347830803885	Not Sig
OXT	0.194195851772305	0.639132679786068	0.0584523146496395	Not Sig
CHMP1B	0.297656277628042	0.640091411197745	0.0584976006811372	Not Sig
MCCD1	0.218086956565528	0.640220013876643	0.0585815731860177	Not Sig
ITGAL	0.33136315585828	0.640771626018063	0.0586282504423776	Not Sig
GATAD1	-0.308454291583476	0.640775567885461	0.0586490761825274	Not Sig
SRD5A1	0.188600538970875	0.640775567885461	0.0587278230849444	Not Sig
MXD1	0.17895364094043	0.641169178261555	0.0587522865185445	Not Sig
ZNF233	0.270497526511239	0.641169178261555	0.0588461173850782	Not Sig
GPR135	0.183718826194212	0.641580828826863	0.0588572343100455	Not Sig
TTYH2	0.196997071752574	0.641580828826863	0.0589172282662266	Not Sig
U2AF1	-1.52283782416003	0.641792159034395	0.0589542094893101	Not Sig
C1orf109	-0.997815096460457	0.641792159034395	0.0589774949937826	Not Sig
LRRC38	0.246946201064209	0.642761752883351	0.0591049755158675	Not Sig
ZNF687	0.214010487339578	0.641792159034395	0.0591339465637955	Not Sig
SPCS2	-0.481669544823812	0.642761752883351	0.0591994416664265	Not Sig
ACBD3	0.232048928463203	0.643218547085216	0.0592664779583429	Not Sig
FAM177B	0.309325316733204	0.643218547085216	0.0592935027019921	Not Sig
TXN2	-0.550364938274798	0.643107423498624	0.0593107687363116	Not Sig
CROCC	0.34395789510523	0.643287864988119	0.0593652461484358	Not Sig
MRPL24	-0.365421160844269	0.643218547085216	0.0593845663597771	Not Sig
PCCB	0.268374613155323	0.643287864988119	0.0594572896839774	Not Sig
DNAJC17	-0.347430817682369	0.643710316618308	0.0595307910278197	Not Sig
FARSA	-0.918284712237936	0.644140707680269	0.0596041812383764	Not Sig
NUP43	-0.522891721470846	0.644569409233366	0.0596747089044905	Not Sig
GJA5	0.248701242353219	0.644966686783698	0.0598300438291257	Not Sig
PRKAA1	0.328187142936037	0.64627959624591	0.0601304139024963	Not Sig
NAP1L4	0.324262756912034	0.648879439861085	0.0601387189770137	Not Sig
S100Z	0.263859447861331	0.648879439861085	0.060269654106101	Not Sig
CCDC22	-0.337810712933907	0.649924795436808	0.0603264930883889	Not Sig
TRAPPC13	-0.393075893671463	0.650170397277289	0.0603747217345952	Not Sig
DHX9	-0.81142520672828	0.6503641052581	0.0604479938558489	Not Sig
EIF2AK4	-0.277790054440872	0.6503641052581	0.0604661251696749	Not Sig
C15orf56	0.230310359277483	0.65032297615588	0.0604807610851955	Not Sig
MTRF1L	-0.374642395327387	0.6503641052581	0.0606163476007605	Not Sig
CGB1	0.443419144467352	0.652055482672203	0.060738616562387	Not Sig
LAMTOR3	-0.486444390971215	0.651455082576416	0.0607405379677884	Not Sig
TCF3	-0.317235714220549	0.652055482672203	0.0607917717023607	Not Sig
NATD1	0.331526808227655	0.654155688509449	0.0610323565541376	Not Sig
NCR1	0.249159828733332	0.652238643329376	0.0610413784416573	Not Sig
CCT7	-0.601021917793014	0.654155688509449	0.0610741620556664	Not Sig
TLR6	0.190087766808245	0.654155688509449	0.0611199087859658	Not Sig
AP2A2	0.249436947894941	0.654155688509449	0.0611418110913636	Not Sig
RELA	-0.426628303000389	0.654439789229635	0.0612252466816167	Not Sig
TCTN3	0.322136630710803	0.654439789229635	0.06131155119511	Not Sig
ARHGEF37	0.234201566204401	0.654439789229635	0.0613125446872431	Not Sig
ZNF101	0.229708876586289	0.654155688509449	0.061327302939041	Not Sig
EIF3G	-0.539098044752806	0.654439789229635	0.0613398010652181	Not Sig
TRPM7	-0.669718193253698	0.654439789229635	0.0614447544559242	Not Sig
RABIF	-0.223499932379331	0.655060561055338	0.0614908815135361	Not Sig
MAGED4B	0.319371763564724	0.655060561055338	0.0615209029458242	Not Sig
ASB13	0.285657156780169	0.655060561055338	0.0615352641050046	Not Sig
GTF2E1	-0.549893067299798	0.655372752157063	0.0616306338632165	Not Sig
SLC9A3R1	0.251808475841438	0.655060561055338	0.0616332629602309	Not Sig
TBC1D2	0.360021407416207	0.655372752157063	0.0616891977762899	Not Sig
AQR	-0.699166283481932	0.655602292848578	0.061735885474641	Not Sig
NR1I2	0.182874774105016	0.655733358961865	0.0617711576081785	Not Sig
C9orf163	0.160082160024207	0.65574309525434	0.0618926194153254	Not Sig
FAM153A	0.263303213996349	0.656667274474883	0.0622743948955465	Not Sig
MATK	0.211989986891671	0.660174980876356	0.0622998232665201	Not Sig
NXPH3	-0.326243952101966	0.660174980876356	0.0623269930077641	Not Sig
PVRL2	0.213664660190285	0.660174980876356	0.0624535476238113	Not Sig
ZNF81	0.22968307960346	0.661148565444085	0.0625710343504577	Not Sig
CCNG2	0.236697492383666	0.662025128961855	0.06269395067151	Not Sig
CLTC	-0.5774530723452	0.662788120804884	0.0627125973790339	Not Sig
BPGM	0.258438894551807	0.663460036495783	0.0628194611677138	Not Sig
CREBBP	0.271156504469297	0.662788120804884	0.0628456931935022	Not Sig
ABCG1	0.280816695703277	0.663665462623367	0.0629049394260914	Not Sig
ZNF33A	0.182004112537505	0.663460036495783	0.0629346931077851	Not Sig
TXNDC8	0.337249968248924	0.663665462623367	0.063047419212061	Not Sig
ENSA	0.402692009547884	0.664487073716515	0.0631042568650745	Not Sig
TBL1XR1	-0.524564252557521	0.664719067761411	0.0631625241343739	Not Sig
OPTN	0.180314938496917	0.664965856675562	0.0633038869673621	Not Sig
MCM3	-0.5609838712391	0.666657007246321	0.0634012507135196	Not Sig
CSTF2	-0.344509183159124	0.666086709231554	0.0634279418011903	Not Sig
PAX7	0.267315688911895	0.666657007246321	0.06347844383857	Not Sig
ATCAY	-0.318895964940923	0.666820615050515	0.0635238232785365	Not Sig
BSPH1	0.379004681440944	0.666930261230708	0.0635598455575072	Not Sig
PSD3	0.181308559343874	0.666941600965442	0.0636476308817195	Not Sig
ABT1	-0.488864250019902	0.667170033061824	0.0636680610895144	Not Sig
KATNAL2	0.326064208373506	0.667170033061824	0.063686477719843	Not Sig
MXD3	0.242810772786505	0.667170033061824	0.0637646041778337	Not Sig
SLX4	-0.521164996231409	0.667622051531713	0.0641766175948701	Not Sig
FZR1	-0.299345021144129	0.671567489053337	0.0642366900401084	Not Sig
USP17L22	-0.716555730033344	0.671827782353725	0.0642914454317693	Not Sig
BIRC6	-0.314730026844847	0.672456626383828	0.0643681920295499	Not Sig
NAA10	-0.634663223033619	0.672032211914666	0.0644025102441263	Not Sig
PARN	-0.446704438758147	0.672731867622763	0.0644838670029486	Not Sig
INTS10	-0.499371887311343	0.672731867622763	0.0645260149860944	Not Sig
PTPN2	0.311256832644467	0.672456626383828	0.0645346073043055	Not Sig
DHRS7	0.257361339395257	0.673100845125008	0.0646553841178745	Not Sig
PGAM4	-0.274607338505629	0.673100845125008	0.0646866498889959	Not Sig
MDH1	0.231984874643246	0.673100845125008	0.0646890040602902	Not Sig
MYL7	0.310686558134627	0.673100845125008	0.0647403322301914	Not Sig
PSMD3	-0.667801488943347	0.672731867622763	0.0647463274296388	Not Sig
E2F7	0.158494430230783	0.674593108756296	0.0649635566063301	Not Sig
CTDNEP1	-0.324615545956481	0.674593108756296	0.0649843621630227	Not Sig
TRAPPC8	-0.482870605777767	0.673100845125008	0.065018651166303	Not Sig
CS	0.168007601180891	0.674593108756296	0.0650312422125836	Not Sig
GALNS	0.260911655969919	0.674593108756296	0.0650987747385767	Not Sig
C12orf42	0.296423405648599	0.674926840540583	0.0651342567346257	Not Sig
EAPP	-0.388347264743731	0.674928098965147	0.0652948037733874	Not Sig
ZG16B	0.277536082383287	0.676224590137084	0.0654097469277175	Not Sig
KIAA1524	-0.253604355497301	0.677047635362985	0.065482412143799	Not Sig
KISS1R	0.220290736042765	0.677432412243193	0.0655652694664621	Not Sig
UQCC1	-0.42318782387535	0.677922155095537	0.065730611257903	Not Sig
FAM210A	-0.352752256642543	0.679263766691714	0.0658074873097511	Not Sig
FANCI	-0.282535680143682	0.679545701891286	0.0658781738730584	Not Sig
MMAB	0.172020999157218	0.679545701891286	0.0658812014544364	Not Sig
ATP11C	0.227513274617079	0.679545701891286	0.0659159510677708	Not Sig
IFFO1	0.303982074456198	0.679545701891286	0.0659359061090093	Not Sig
PIK3R4	-0.375998318966148	0.679545701891286	0.0660779806373619	Not Sig
CXCL16	0.21852751321161	0.680642426565206	0.0661284566786862	Not Sig
SAR1A	0.25199684511118	0.68083670811588	0.0662192231951425	Not Sig
TMED10	-0.305479746219784	0.680794958266496	0.0662215998769756	Not Sig
PRAMEF2	0.313302813630975	0.68083670811588	0.0662607697249635	Not Sig
C6orf222	0.196724943420605	0.68083670811588	0.0662751927321897	Not Sig
UBLCP1	0.267417695903567	0.68083670811588	0.0665295128055035	Not Sig
CCDC36	-0.320426751360378	0.683081662678131	0.0666173249155712	Not Sig
ETV7	0.262051602676006	0.683615527238445	0.0666802223459604	Not Sig
TBC1D24	0.180246916617695	0.684293802747571	0.0667978008754982	Not Sig
GTF2I	-0.367678327282852	0.684293802747571	0.0668261893605514	Not Sig
TM9SF3	0.214668125479007	0.683893285286054	0.0668268270719062	Not Sig
ZFYVE27	-0.374835327301808	0.684293802747571	0.0669984369712567	Not Sig
TUSC2	0.340849481482799	0.685683199179827	0.0670977332307246	Not Sig
MAST4	0.208703295922676	0.686041395933753	0.067105322272139	Not Sig
TMEM88B	0.299961744833282	0.686041395933753	0.0671441348743899	Not Sig
CDC123	-0.573557423997847	0.686070718601435	0.0672501420140148	Not Sig
MKRN2	0.182021448844484	0.686786228261905	0.0673313736333808	Not Sig
ANO7	0.322112042205358	0.687056889757223	0.0673486373309459	Not Sig
SAMSN1	0.269282307842574	0.687056889757223	0.067388000314326	Not Sig
RPL4	-0.739053610113084	0.689370945766265	0.0676909584219322	Not Sig
RAB37	-0.36221693657437	0.689370945766265	0.0677224710542588	Not Sig
RPL41	-0.326432552888918	0.689370945766265	0.0677492774579085	Not Sig
ADAMTS18	0.228626692831771	0.687091219016848	0.0678099857013245	Not Sig
CEP112	0.248508890494983	0.689370945766265	0.0678278392751	Not Sig
LBX2	0.279982378414251	0.689370945766265	0.0678282934012179	Not Sig
SF3B6	-0.286564949671264	0.689370945766265	0.0679564055439097	Not Sig
HIST2H4B	-0.387028959947038	0.690305435133904	0.0680370331034187	Not Sig
FANCA	-0.317556761075155	0.690601958039115	0.0680606862387125	Not Sig
C22orf42	0.163007568133175	0.690601958039115	0.0681277106916563	Not Sig
FAM50A	-0.867893373577237	0.690601958039115	0.0681303236227617	Not Sig
HILPDA	0.193598650910087	0.690601958039115	0.0683680236307752	Not Sig
EN2	0.266018436984955	0.692643560000321	0.0684278720379761	Not Sig
PDGFRB	0.2581032181994	0.692779313988449	0.0685370432978076	Not Sig
GPA33	0.299791356658788	0.692779313988449	0.068537299693987	Not Sig
NHLRC2	-0.29208901442334	0.692779313988449	0.0685742406641569	Not Sig
DAD1	-1.38506130806894	0.692779313988449	0.0685912055464691	Not Sig
HOXA3	0.275169863197718	0.692779313988449	0.0685991985874243	Not Sig
CHP1	-0.247036120874164	0.693395091855367	0.0687078582327962	Not Sig
TMEM189	-0.319427539185869	0.692779313988449	0.0687457409479609	Not Sig
ENPEP	0.306872158143332	0.693395091855367	0.0687691574832195	Not Sig
POLR3A	-0.936346601413229	0.693395091855367	0.068876948524852	Not Sig
C17orf74	0.34405117216413	0.694115267420195	0.0689372398777062	Not Sig
PSMC3	-0.552590603638202	0.694356252003049	0.069039219091673	Not Sig
GADD45G	-0.349467831642489	0.695016653376984	0.0691430959023814	Not Sig
MTCP1	0.270794300694431	0.695951578821234	0.069227784479314	Not Sig
RPS15A	-0.971432598655519	0.695951578821234	0.0693010223475695	Not Sig
CCNE1	0.170059187144166	0.695951578821234	0.0693295650262364	Not Sig
SELM	0.273090097588697	0.695695451496444	0.0693374033557197	Not Sig
CMKLR1	0.250143062780401	0.695951578821234	0.0694255502994624	Not Sig
EBF1	-0.485882320024373	0.695951578821234	0.0694426231412026	Not Sig
SCAF8	0.27033687571333	0.695951578821234	0.0694555665403442	Not Sig
C20orf195	0.300267597548625	0.695951578821234	0.0694900535992863	Not Sig
MRRF	-0.4518599809954	0.695951578821234	0.06949671028623	Not Sig
WT1	0.18213848607337	0.695951578821234	0.069544707656198	Not Sig
MTHFS	-0.408820341610518	0.696067034627085	0.0696881540169366	Not Sig
CCNT1	-0.39041387191627	0.697099646851565	0.0697209213516864	Not Sig
SLMAP	-0.298908403889428	0.697630719609993	0.069831326512841	Not Sig
ECHS1	0.216985785975041	0.697630719609993	0.0698850656052625	Not Sig
PHYHD1	0.234275152585686	0.697630719609993	0.0699103858420168	Not Sig
PLCZ1	0.258941386214742	0.697630719609993	0.0699687656457584	Not Sig
EPHA7	0.225287332977853	0.697630719609993	0.0700067043027303	Not Sig
IRF3	0.188408536014756	0.697630719609993	0.0700957680808947	Not Sig
BBC3	0.243329970935466	0.697630719609993	0.070117205942447	Not Sig
HLA-F	0.229676022245422	0.697630719609993	0.0701376617395266	Not Sig
TIMM22	-0.438972566100438	0.697630719609993	0.0701717130680506	Not Sig
C16orf96	0.215210473885349	0.697630719609993	0.0701942255861212	Not Sig
KLF14	0.263836885791111	0.697099646851565	0.070196964030834	Not Sig
FAM49B	0.255982289421742	0.697630719609993	0.0702126375213913	Not Sig
BRPF1	-0.301827573468831	0.697649684755311	0.0703488287140254	Not Sig
RRAGC	-0.270545637087135	0.697649684755311	0.0703515667984611	Not Sig
TREX2	0.207299611669289	0.697630719609993	0.0703571250508108	Not Sig
ASAH1	0.247501567413016	0.697649684755311	0.0703607504141025	Not Sig
USP6	0.310067309422727	0.697649684755311	0.0704118541999245	Not Sig
HECTD1	-0.362240761086501	0.697793905043593	0.070499152953922	Not Sig
CXorf40A	0.311497278670339	0.698296488028806	0.0705775497622671	Not Sig
FNTA	-0.658870730632121	0.698456441370468	0.0705884882592148	Not Sig
PTGER1	0.214922618863515	0.698774075918698	0.070664090956629	Not Sig
PODXL2	0.272618367241335	0.698774075918698	0.070706522424933	Not Sig
EMC3	-0.338241561322561	0.698774075918698	0.070731622596578	Not Sig
STIL	-0.382162886703853	0.698456441370468	0.0707806105382599	Not Sig
MUC5B	0.282090839994767	0.698774075918698	0.070831558806469	Not Sig
ATOX1	0.257935055941379	0.698774075918698	0.0708533789717673	Not Sig
CD8B	-0.394727423996057	0.698774075918698	0.0708817749756476	Not Sig
TSPY1	0.380031991582572	0.698774075918698	0.0709134691179608	Not Sig
ZNF510	0.285797851464469	0.698774075918698	0.0710304815249876	Not Sig
C1orf159	0.331965209447199	0.69956594472004	0.0711207479327224	Not Sig
B3GNT6	0.202549266572096	0.700106663552718	0.071180276856597	Not Sig
ZBTB44	0.185924317747283	0.700093716241296	0.0711954227461531	Not Sig
RPL35A	-0.523034284317224	0.700106663552718	0.0712743260304451	Not Sig
RHOA	-0.327620749509016	0.700535983240325	0.0713134419991674	Not Sig
PACS1	-0.486223574069091	0.700521658570086	0.0713491880033107	Not Sig
USP51	0.19700494145703	0.700535983240325	0.0717493363389682	Not Sig
MS4A7	0.259090720444311	0.704102613214337	0.0718707256991917	Not Sig
ANAPC15	-0.362110264113357	0.70493141902388	0.0719413114581617	Not Sig
WDR70	-0.606595030910993	0.705261331177161	0.0720631949398777	Not Sig
KBTBD8	0.246197341352609	0.706093532760496	0.0722158412590437	Not Sig
KANSL2	0.360928027175801	0.707359292848759	0.0723885615951177	Not Sig
CNTD2	0.304906823206542	0.707359292848759	0.0723985508744432	Not Sig
GCNT1	0.223263442505019	0.707359292848759	0.0724131802058728	Not Sig
RFX5	-0.450273922873038	0.707359292848759	0.0724313037383755	Not Sig
NSA2	-0.816050738756967	0.707359292848759	0.0724645372867815	Not Sig
SLFN11	0.165053761152922	0.707359292848759	0.0724695709714701	Not Sig
BARHL1	0.336284361514056	0.707226147825227	0.072488855074772	Not Sig
TMEM134	0.169236380890203	0.707359292848759	0.0727890106901108	Not Sig
PARP15	0.23852905276334	0.711429772361483	0.0730060480115191	Not Sig
KRR1	-0.578284162301251	0.709925317854954	0.0730178091924423	Not Sig
KIF1BP	0.22099239712364	0.711722958064004	0.0731047664099593	Not Sig
RNF7	0.264825612266701	0.711429772361483	0.0731224771186416	Not Sig
PADI1	0.279650922873381	0.713469771471837	0.07334441277735	Not Sig
PCP2	0.243825065183651	0.711722958064004	0.073391040214706	Not Sig
DICER1	-0.544539551985604	0.713469771471837	0.0734166173774166	Not Sig
SLC52A1	0.298162765000837	0.713469771471837	0.073451464396823	Not Sig
ZMAT5	-0.288439799982912	0.713469771471837	0.0735512482059839	Not Sig
SLC30A9	-0.45927626627703	0.713518364083977	0.0735800307147504	Not Sig
SFSWAP	-0.404697783980619	0.713518364083977	0.0735959721849031	Not Sig
PODXL	0.222388444761953	0.713518364083977	0.0736059966931079	Not Sig
TGM6	0.16542348447062	0.713518364083977	0.0737255114635749	Not Sig
TNFSF18	0.262772654614219	0.714314130611804	0.0738201622868478	Not Sig
OR51A4	0.228188480798169	0.715185451840131	0.0739154633456208	Not Sig
GTF2H5	-0.330455137401012	0.714868309268932	0.0739278512328066	Not Sig
ZNF234	0.248950487954086	0.715185451840131	0.0740187456628646	Not Sig
GNAT1	0.269183809291564	0.715421171626424	0.0740575094846041	Not Sig
FUT4	0.231475112177898	0.715421171626424	0.0740646636524239	Not Sig
OR2AE1	-0.24363301872088	0.715421171626424	0.0741354557714775	Not Sig
MED1	-0.269191392474963	0.71574276394041	0.0742386295131266	Not Sig
TRAPPC3L	-0.35091301804847	0.716376502283644	0.074284296564739	Not Sig
EIF4B	-0.288758892690491	0.716454961359865	0.074323789004856	Not Sig
CCDC88B	0.339082092829712	0.716623110102391	0.0743958696522886	Not Sig
CNDP2	0.206622354108848	0.716473818553377	0.0744143660199581	Not Sig
ATP1B3	-0.807233976394237	0.716744410294904	0.0744866354230198	Not Sig
TMEM30B	0.214458359444103	0.716623110102391	0.0745020647574312	Not Sig
TMEM108	0.229983325088347	0.716781530619745	0.0745501799165653	Not Sig
RPS16	-0.544445501420518	0.716781530619745	0.0745819119765583	Not Sig
CHD7	0.268427322044239	0.716744410294904	0.0746185833992473	Not Sig
TRABD2B	0.175434608571211	0.716781530619745	0.0746793293087166	Not Sig
ESAM	0.170364121305919	0.717004204484645	0.0747213180626304	Not Sig
PIK3C2B	0.170225978568193	0.717506341322119	0.0748358855106121	Not Sig
ANAPC4	-0.255014448300377	0.717506341322119	0.0748717515778063	Not Sig
OCLM	0.387909584279129	0.717046655536162	0.0749162223612248	Not Sig
ARF1	-0.384099843061908	0.717506341322119	0.074919586014302	Not Sig
RPEL1	-0.731169664838516	0.717967889684766	0.07504944300044	Not Sig
MYO9B	-0.238271593109626	0.717967889684766	0.0750617407883978	Not Sig
FCN3	0.255598142293722	0.717967889684766	0.0751209321236372	Not Sig
CCDC47	-0.411131397297458	0.717967889684766	0.0751377758791311	Not Sig
POLR1E	-0.557011141768098	0.717506341322119	0.0751558570540244	Not Sig
FLNC	0.258420077178701	0.718889875831036	0.0753094032781298	Not Sig
[truncated: 17,088 more rows]
