# Supplementary material for: TP53 mutations and RNA-binding protein MUSASHI-2 drive resistance to PRMT5-targeted therapy in B-cell lymphoma
Source: Nat Commun. 2022 Sep 27;13:5676. doi: 10.1038/s41467-022-33137-8 (PMC9515221; doi:10.1038/s41467-022-33137-8)
Supplement: Supplementary file 6 — Supplementary Data 2 [file 41467_2022_33137_MOESM6_ESM.csv]

NAME	LogFC	PValue	FDR	sig
MSI2	-2.545432481	2.38e-99	4.362778e-95	Sig
DDX3X	-2.399238415	2.69e-44	2.4655195e-40	Sig
KEAP1	-1.694796848	8.27e-43	5.05324566666667e-39	Sig
INTS12	-1.999096258	2.1e-40	9.623775e-37	Sig
AKAP17A	-2.024995462	3.07e-37	1.1255234e-33	Sig
RPL22	1.759755417	2.79e-32	8.523915e-29	Sig
CNOT4	-2.194169462	7.27e-32	1.90380528571429e-28	Sig
SPPL2A	-1.49400404	1.96e-30	4.491095e-27	Sig
VEZF1	-1.269242661	7.24e-30	1.47462711111111e-26	Sig
DNTTIP1	-1.571615799	5.73e-28	1.0503663e-24	Sig
IPO13	-2.04554298	3.79e-27	6.31586272727273e-24	Sig
ACTR1A	-2.460992769	8.43e-27	1.28775275e-23	Sig
FUBP1	-1.578265001	3.47e-26	4.71368571428571e-23	Sig
HNRNPD	-1.935599604	3.6e-26	4.71368571428571e-23	Sig
RAB5C	-1.723206879	1.08e-24	1.319832e-21	Sig
SNRNP200	2.188132918	2.99e-24	3.425605625e-21	Sig
BAX	1.322733463	2.62e-23	2.82513058823529e-20	Sig
RQCD1	-2.306084964	5.71e-23	5.81500055555556e-20	Sig
ITFG2	-1.540402833	1.15e-22	1.10950789473684e-19	Sig
CHD9	-1.109843245	1.23e-22	1.1273565e-19	Sig
UBAP2L	-1.656341753	5.25e-22	4.58275e-19	Sig
C12orf66	-2.069948554	5.72e-22	4.76606e-19	Sig
PTEN	-1.43986207	1.14e-21	9.0858e-19	Sig
DAZAP1	-1.584545481	1.29e-21	9.8529125e-19	Sig
TP53	1.741249371	2.21e-21	1.6204604e-18	Sig
MDH2	-1.281372883	1.03e-20	7.26189615384615e-18	Sig
DDX5	-2.577919173	1.72e-20	1.16775259259259e-17	Sig
CSNK2A1	-1.41444143	2.29e-20	1.49921392857143e-17	Sig
RCE1	-1.039868039	1.93e-19	1.21995965517241e-16	Sig
STRBP	-1.439953076	2.23e-19	1.36260433333333e-16	Sig
CASP9	1.070932542	3.89e-19	2.30024483870968e-16	Sig
ZNF699	-1.140339737	1.43e-18	8.191665625e-16	Sig
UBXN7	-1.342945198	1.64e-18	9.10995151515151e-16	Sig
PMAIP1	1.30183157	2.01e-18	1.08368558823529e-15	Sig
KPTN	-1.811154382	6e-18	3.14245714285714e-15	Sig
TFEB	-2.117768354	1.9e-17	9.67469444444445e-15	Sig
KMT2E	-1.459551321	2.82e-17	1.39711945945946e-14	Sig
SIRT6	0.916206943	3.44e-17	1.65943789473684e-14	Sig
ZBTB18	-1.235487717	6.28e-17	2.95176102564103e-14	Sig
VRK1	-1.128373339	1.38e-16	6.324195e-14	Sig
RABIF	0.913940686	1.59e-16	7.10885121951219e-14	Sig
ZRANB1	1.103852887	1.92e-16	8.37988571428571e-14	Sig
SESN2	-0.831861837	3.34e-16	1.42384976744186e-13	Sig
KAT2A	1.343557538	3.95e-16	1.64562386363636e-13	Sig
NONO	-1.494623446	5.55e-16	2.26082333333333e-13	Sig
FBXW7	-1.718891344	8.67e-16	3.454995e-13	Sig
OTUB1	-1.654778346	8.95e-16	3.49069042553191e-13	Sig
SRSF10	1.084342388	4.42e-15	1.68797958333333e-12	Sig
IPMK	-1.590844854	1.04e-14	3.8906612244898e-12	Sig
ZC3H12A	-1.237860589	1.5e-14	5.4993e-12	Sig
C19orf43	1.306501617	1.66e-14	5.96656078431373e-12	Sig
CTDSP1	0.80236056	2.49e-14	8.77772884615385e-12	Sig
SPEN	-0.874673388	3.51e-14	1.21399641509434e-11	Sig
EDC4	-1.126858556	4.41e-14	1.49703166666667e-11	Sig
SKA2	-1.491594546	6.32e-14	2.10639854545455e-11	Sig
BCL2	-2.307855129	2.2e-13	7.20146428571429e-11	Sig
CHTOP	-0.969547011	3.57e-13	1.14809947368421e-10	Sig
ALG9	0.86222759	3.88e-13	1.22628068965517e-10	Sig
ZNF532	0.85298673	6.18e-13	1.92009457627119e-10	Sig
VDAC2	0.712979609	6.66e-13	2.02542524590164e-10	Sig
CS	-0.972944924	6.74e-13	2.02542524590164e-10	Sig
USP19	-0.916980191	1.09e-12	3.22270806451613e-10	Sig
PMM2	0.951661259	1.77e-12	5.15013809523809e-10	Sig
CMAS	-0.908225971	1.91e-12	5.4706578125e-10	Sig
SLC7A5	0.998159965	2.51e-12	7.07858615384615e-10	Sig
UBP1	0.843464508	4.35e-12	1.19561895522388e-09	Sig
PRKAA1	-1.345613092	4.37e-12	1.19561895522388e-09	Sig
BECN1	1.155087489	4.9e-12	1.32091029411765e-09	Sig
XRCC1	-0.912546557	5.8e-12	1.54086666666667e-09	Sig
ZMYM3	-0.992877572	6.49e-12	1.69954557142857e-09	Sig
RHOA	-1.330073175	7.03e-12	1.81502718309859e-09	Sig
SLC12A9	1.19299665	7.26e-12	1.84837583333333e-09	Sig
ZFP36L2	-0.90480761	8.31e-12	2.08672068493151e-09	Sig
PIM2	1.125626947	8.83e-12	2.18733418918919e-09	Sig
PRUNE	1.04710311	9.87e-12	2.39508986842105e-09	Sig
RRAGA	1.008031693	9.93e-12	2.39508986842105e-09	Sig
CNOT7	-1.07962208	1.09e-11	2.59490779220779e-09	Sig
RBM5	-0.809711235	1.65e-11	3.87771153846154e-09	Sig
NSUN2	1.021888446	1.71e-11	3.96784936708861e-09	Sig
FIBP	-0.924637564	2.46e-11	5.6367825e-09	Sig
EIF2AK4	-1.12203801	2.55e-11	5.77087037037037e-09	Sig
BRWD1	-0.776765912	3.02e-11	6.75117317073171e-09	Sig
GADD45B	0.916342678	3.3e-11	7.28822891566265e-09	Sig
MAP3K4	1.07144072	4.08e-11	8.90362857142857e-09	Sig
VPS26A	0.922686907	5.07e-11	1.09339023529412e-08	Sig
GATSL2	-1.000455688	5.51e-11	1.17446290697674e-08	Sig
BAZ1B	-1.224817815	5.78e-11	1.21785264367816e-08	Sig
USP37	-1.452290305	9.11e-11	1.86161488888889e-08	Sig
TFAP4	0.911757916	9.13e-11	1.86161488888889e-08	Sig
UBA5	1.117905221	9.14e-11	1.86161488888889e-08	Sig
RBM15	0.919907391	9.66e-11	1.94590615384615e-08	Sig
SCAF8	-1.080659077	1.02e-10	2.03235e-08	Sig
CCDC101	1.218542352	1.26e-10	2.48355483870968e-08	Sig
KIAA0232	0.882152142	1.46e-10	2.84715531914894e-08	Sig
TRA2B	-1.345656756	1.89e-10	3.64690421052632e-08	Sig
LARP4B	1.170251815	2.25e-10	4.296328125e-08	Sig
GDI2	-0.930837143	2.71e-10	5.1213412371134e-08	Sig
GPS2	-1.651629246	3.17e-10	5.92951734693877e-08	Sig
TBC1D5	1.130240932	4.77e-10	8.83220909090909e-08	Sig
PDZD8	0.818879001	5.72e-10	1.0485332e-07	Sig
TIAL1	-0.96904862	5.79e-10	1.05085633663366e-07	Sig
ZC3HC1	-0.99370731	5.89e-10	1.05852539215686e-07	Sig
DDX31	-0.898020538	6.13e-10	1.09096145631068e-07	Sig
MAPKAPK5	1.445039611	6.79e-10	1.19680278846154e-07	Sig
EIF3K	0.823576507	7.21e-10	1.25872866666667e-07	Sig
HECTD1	1.188444186	7.4e-10	1.27117775700935e-07	Sig
TXNIP	-0.693052462	7.42e-10	1.27117775700935e-07	Sig
ZSWIM8	0.850101838	8.65e-10	1.46817731481481e-07	Sig
AZIN1	1.309354146	8.79e-10	1.47825220183486e-07	Sig
USP22	1.165827665	9.99e-10	1.66478809090909e-07	Sig
KHSRP	-1.087031186	1.08e-09	1.78355675675676e-07	Sig
SRSF6	1.398409744	1.29e-09	2.11133839285714e-07	Sig
PRKACA	-0.945966099	2.45e-09	3.9744203539823e-07	Sig
PRMT9	-0.918905778	2.58e-09	4.14859473684211e-07	Sig
SRPK1	-0.770990355	2.64e-09	4.20816e-07	Sig
MON1B	-0.731715711	2.72e-09	4.29830344827586e-07	Sig
APAF1	0.644286515	2.83e-09	4.43390854700855e-07	Sig
ILF3	-1.395961105	3.08e-09	4.78470169491525e-07	Sig
PHF8	0.911139543	3.51e-09	5.40687478991597e-07	Sig
SLFN11	0.661182992	3.7e-09	5.65205833333333e-07	Sig
PTGES3	-0.703845626	4.37e-09	6.6203694214876e-07	Sig
OAZ1	-0.940376024	4.69e-09	7.04691721311475e-07	Sig
SLC7A1	1.170756765	5.12e-09	7.63046504065041e-07	Sig
GAPVD1	-0.634541026	5.26e-09	7.77589193548387e-07	Sig
ILKAP	0.608203433	5.56e-09	8.1536288e-07	Sig
KIAA0195	-1.045422161	5.81e-09	8.45262777777778e-07	Sig
FBXO11	1.260611905	6.05e-09	8.707225e-07	Sig
DDX23	-1.619918514	6.08e-09	8.707225e-07	Sig
HERC2	-0.813451064	6.19e-09	8.79603798449613e-07	Sig
STK35	-0.950040792	6.27e-09	8.84118230769231e-07	Sig
KCTD5	0.730901767	6.37e-09	8.91362366412214e-07	Sig
DSTYK	-1.034714946	6.93e-09	9.623775e-07	Sig
CCAR1	-0.999294315	7.09e-09	9.77193909774436e-07	Sig
UFSP2	0.959512764	7.16e-09	9.79477313432836e-07	Sig
HNRNPA2B1	-0.937370529	7.58e-09	1.0292517037037e-06	Sig
DOT1L	1.09356522	9.15e-09	1.23329889705882e-06	Sig
EIF3L	1.31660927	9.27e-09	1.24035306569343e-06	Sig
MTF1	-0.887232646	9.75e-09	1.295125e-06	Sig
TAZ	0.81461054	1.08e-08	1.42427913669065e-06	Sig
THRAP3	-0.984808786	1.15e-08	1.50576071428571e-06	Sig
TIMM17A	0.820437207	1.17e-08	1.5210829787234e-06	Sig
INTS6	-0.904286494	1.24e-08	1.60073521126761e-06	Sig
ZGPAT	0.650959169	1.28e-08	1.64081678321678e-06	Sig
DPF2	-0.794495665	1.43e-08	1.80781586206897e-06	Sig
USB1	-0.972209939	1.43e-08	1.80781586206897e-06	Sig
TNPO1	-1.199823508	1.46e-08	1.8331e-06	Sig
POU2F1	0.734773973	1.66e-08	2.07003129251701e-06	Sig
KDM6A	-0.802895025	1.71e-08	2.10375906040268e-06	Sig
TIMM13	1.157312067	1.71e-08	2.10375906040268e-06	Sig
ANKRD27	0.6800427	2.02e-08	2.45222649006623e-06	Sig
SH3GL1	-0.778939229	2.02e-08	2.45222649006623e-06	Sig
LSM1	-0.983054315	2.19e-08	2.64111118421053e-06	Sig
PDE12	0.871150224	2.42e-08	2.89941307189543e-06	Sig
CNOT6	-0.918627605	2.56e-08	3.04723116883117e-06	Sig
RAB35	-0.847464321	3.25e-08	3.84359677419355e-06	Sig
C16orf72	-1.246000768	3.32e-08	3.90121282051282e-06	Sig
HNRNPF	-0.750638965	3.5e-08	4.08652866242038e-06	Sig
ZFX	0.949858884	3.59e-08	4.16508164556962e-06	Sig
KMT2D	-0.694568785	4.95e-08	5.70682075471698e-06	Sig
ABCC1	-0.696980398	5.25e-08	6.014859375e-06	Sig
BPTF	0.797151653	6.16e-08	7.0136e-06	Sig
SNRPB2	-0.940904621	6.27e-08	7.09477592592593e-06	Sig
TAF3	0.83660821	6.44e-08	7.24243190184049e-06	Sig
RAB7A	-1.561952593	6.62e-08	7.35461939393939e-06	Sig
TMEM41B	0.722681587	6.62e-08	7.35461939393939e-06	Sig
RPL17-C18orf32	-1.909334833	7.1e-08	7.77976369047619e-06	Sig
PIM3	0.851245373	7.11e-08	7.77976369047619e-06	Sig
MTF2	-0.603561309	7.13e-08	7.77976369047619e-06	Sig
C9orf41	-0.829875795	7.21e-08	7.78528352941176e-06	Sig
BRAP	-1.969550228	7.22e-08	7.78528352941176e-06	Sig
GTPBP3	0.596302056	7.73e-08	8.28646959064328e-06	Sig
PCBP2	-1.427842458	7.96e-08	8.48341627906977e-06	Sig
HSP90AB1	-0.934139064	8.21e-08	8.69927803468208e-06	Sig
TASP1	0.987879097	9.28e-08	9.77653333333333e-06	Sig
CCNT1	1.085120708	9.73e-08	1.0192036e-05	Sig
EBF1	1.225558715	9.87e-08	1.02799414772727e-05	Sig
ZC3H14	-1.111762224	1.04e-07	1.07707570621469e-05	Sig
MTHFD2	0.940645904	1.09e-07	1.12251629213483e-05	Sig
ZFP36L1	-0.884435069	1.1e-07	1.12648603351955e-05	Sig
PDCD4	-0.73255227	1.35e-07	1.374825e-05	Sig
USP28	0.723481084	1.43e-07	1.44825027624309e-05	Sig
CNOT2	-0.900010748	1.63e-07	1.64173241758242e-05	Sig
ZFYVE27	0.960245202	1.67e-07	1.67282896174863e-05	Sig
TSSC1	0.800063695	1.69e-07	1.6836625e-05	Sig
AP2A1	-0.709726015	1.71e-07	1.69437891891892e-05	Sig
CDK5	-1.098861599	1.82e-07	1.79367849462366e-05	Sig
TSR3	-1.127604787	1.9e-07	1.86250802139037e-05	Sig
SENP8	-0.672796086	2.04e-07	1.9891085106383e-05	Sig
SMG7	-1.162605052	2.23e-07	2.16286402116402e-05	Sig
UTY	-0.567933463	2.43e-07	2.34443842105263e-05	Sig
RPL41	0.772248887	3.11e-07	2.98478586387435e-05	Sig
CBLL1	-0.790000006	3.2e-07	3.05516666666667e-05	Sig
KIAA0020	-1.075278395	3.25e-07	3.08682642487047e-05	Sig
FAM13B	-0.756582475	3.3e-07	3.11815979381443e-05	Sig
MED9	0.756830491	3.66e-07	3.44058769230769e-05	Sig
ZDHHC5	-0.709470951	3.88e-07	3.62878979591837e-05	Sig
MAZ	-0.547307822	3.91e-07	3.6382847715736e-05	Sig
RABGEF1	-0.73488246	5.25e-07	4.86049242424242e-05	Sig
NCOA6	-0.544755212	5.29e-07	4.8668805e-05	Sig
MAPK6	0.698953335	5.31e-07	4.8668805e-05	Sig
SRM	1.015390832	5.89e-07	5.37162139303483e-05	Sig
RTN4IP1	1.080713758	6.06e-07	5.4993e-05	Sig
COL4A3BP	-0.554186857	6.17e-07	5.57154039408867e-05	Sig
HGS	0.900568426	6.22e-07	5.58915784313726e-05	Sig
LAMTOR1	0.729202334	6.33e-07	5.66025512195122e-05	Sig
YWHAZ	0.772815358	6.63e-07	5.89973446601942e-05	Sig
C1QBP	0.755402857	7.42e-07	6.53923173076923e-05	Sig
VPS16	1.028327915	7.42e-07	6.53923173076923e-05	Sig
RPS25	1.561012894	7.52e-07	6.59565167464115e-05	Sig
TOMM70A	0.938865408	8.2e-07	7.15781904761905e-05	Sig
TMEM127	-0.53614155	8.42e-07	7.31502464454976e-05	Sig
RAB1A	0.715243	9.23e-07	7.98090235849057e-05	Sig
STRADA	-0.652129165	9.47e-07	8.14997981220657e-05	Sig
ATP6V1C1	-0.845565296	9.52e-07	8.15472523364486e-05	Sig
CTNNBIP1	0.629614391	9.81e-07	8.36405162790698e-05	Sig
UFL1	1.046702496	9.92e-07	8.41868148148148e-05	Sig
DCLRE1B	-0.896544074	1.03e-06	8.70088940092166e-05	Sig
BRD2	-1.173431872	1.09e-06	9.1655e-05	Sig
ZNF296	-0.778449229	1.14e-06	9.54216438356164e-05	Sig
LAMTOR4	0.994582594	1.21e-06	0.0001008205	Sig
ATXN2L	1.206909938	1.35e-06	0.000111976696832579	Sig
XPO7	0.609527479	1.44e-06	0.000118903783783784	Sig
SMARCA5	-1.065004761	1.53e-06	0.000125768744394619	Sig
DUS1L	-0.642285404	1.58e-06	0.000129299017857143	Sig
PUS1	0.568256778	1.65e-06	0.000134427333333333	Sig
POU2AF1	0.920784162	1.67e-06	0.000134858017621145	Sig
UFM1	0.820204741	1.67e-06	0.000134858017621145	Sig
AFF1	0.670973589	1.73e-06	0.00013909048245614	Sig
HNRNPA0	0.867343328	1.76e-06	0.000140884541484716	Sig
COX10	1.137154797	1.82e-06	0.000145054	Sig
EDC3	-0.558360497	1.96e-06	0.000155535757575758	Sig
PTMA	-0.886000705	2.04e-06	0.000161186379310345	Sig
SFSWAP	-0.816267662	2.1e-06	0.000165215021459227	Sig
PIK3R4	0.887467399	2.18e-06	0.000170775982905983	Sig
HEXIM1	-1.164531955	2.29e-06	0.000178629744680851	Sig
NDUFS8	0.852819614	2.34e-06	0.000181756525423729	Sig
XPNPEP1	-0.863345978	2.35e-06	0.000181763080168776	Sig
MMD	0.594128598	2.36e-06	0.000181769579831933	Sig
BRI3	0.770435187	2.38e-06	0.000182543012552301	Sig
NDUFB3	0.76633152	2.42e-06	0.000184837583333333	Sig
EHMT1	0.587219491	2.68e-06	0.000203846804979253	Sig
L3MBTL3	0.85933578	2.8e-06	0.000212094214876033	Sig
DENND1A	-0.557677072	2.83e-06	0.000213484485596708	Sig
CENPE	-0.73436751	2.98e-06	0.000223878606557377	Sig
C18orf8	-0.909358501	3.03e-06	0.000226705836734694	Sig
NDUFAF3	0.972459093	3.07e-06	0.000228764918699187	Sig
HDAC8	0.658956329	3.09e-06	0.000229323036437247	Sig
UCHL5	0.88426506	3.55e-06	0.00026239939516129	Sig
CAAP1	-0.958430441	3.59e-06	0.000264290321285141	Sig
ATG101	0.513043501	3.76e-06	0.00027569824	Sig
YWHAQ	0.769538271	3.91e-06	0.000285554621513944	Sig
NDUFS7	0.7838623	4.01e-06	0.000291695674603175	Sig
MLXIP	-0.953839606	4.64e-06	0.000336189090909091	Sig
TBC1D10B	-0.529479185	4.8e-06	0.000346412598425197	Sig
NUBPL	0.95633337	4.87e-06	0.000350086156862745	Sig
C2CD5	-0.737274141	5.13e-06	0.0003673360546875	Sig
SLC4A7	1.272984669	5.3e-06	0.000378032295719844	Sig
SND1	0.562235256	5.38e-06	0.000382251085271318	Sig
RCOR1	0.660711666	5.47e-06	0.000385656038461538	Sig
ZNF217	1.414652028	5.47e-06	0.000385656038461538	Sig
POLE3	-0.906717947	5.53e-06	0.00038839245210728	Sig
TAF11	0.803207996	5.78e-06	0.000404401450381679	Sig
ZNF48	0.554599334	6.1e-06	0.000425167680608365	Sig
DENND4A	0.635459827	6.16e-06	0.000426109283018868	Sig
PPP2R2A	-0.883591343	6.16e-06	0.000426109283018868	Sig
SMG9	-0.67813735	6.33e-06	0.000436222669172932	Sig
PCIF1	0.60922058	6.87e-06	0.000471662808988764	Sig
NOSIP	-0.690252974	6.98e-06	0.000477426791044776	Sig
RAD51B	-0.653942787	7.14e-06	0.000485432037037037	Sig
CALR	0.5414331	7.15e-06	0.000485432037037037	Sig
IRF2BP2	0.898304409	7.2e-06	0.000487022878228782	Sig
ATRX	0.761795421	7.47e-06	0.00050342856617647	Sig
PAXIP1	0.94703397	7.7e-06	0.000517028205128205	Sig
TGIF2-C20orf24	0.729047453	8.89e-06	0.00059475397810219	Sig
MTRF1L	0.778404981	9.13e-06	0.0006085892	Sig
SESN1	-0.673166526	1.06e-05	0.000704016666666667	Sig
THAP4	-0.529179799	1.08e-05	0.000714710469314079	Sig
ATP13A1	-0.85876487	1.1e-05	0.000725327338129496	Sig
QRICH1	-0.85060385	1.13e-05	0.000741040425531915	Sig
FNIP1	0.79827699	1.14e-05	0.000741040425531915	Sig
GPATCH4	-0.643999972	1.14e-05	0.000741040425531915	Sig
NDUFA13	1.033552441	1.14e-05	0.000741040425531915	Sig
ATG4C	0.568203275	1.15e-05	0.000744899293286219	Sig
FOXP1	-0.680874814	1.22e-05	0.000787458450704225	Sig
TBC1D7	-0.608368594	1.26e-05	0.000810423157894737	Sig
MLX	-0.508638469	1.29e-05	0.000826817832167832	Sig
CNOT1	-0.914223631	1.32e-05	0.000843098257839721	Sig
TXN2	1.075788012	1.33e-05	0.000846535763888889	Sig
PTPN23	0.889523032	1.55e-05	0.000983150519031142	Sig
HDAC1	0.55967373	1.58e-05	0.000998723448275862	Sig
ASCC2	-0.654006809	1.62e-05	0.00102048865979381	Sig
FUS	0.736105194	1.68e-05	0.00104748571428571	Sig
MRPL48	0.769573941	1.68e-05	0.00104748571428571	Sig
NDUFB8	1.273968512	1.68e-05	0.00104748571428571	Sig
LAMTOR3	1.042678921	1.7e-05	0.00105636271186441	Sig
METAP1D	0.544622302	1.76e-05	0.00108878758389262	Sig
EIF4H	-0.683774201	1.77e-05	0.00108878758389262	Sig
USP8	1.159252898	1.77e-05	0.00108878758389262	Sig
VPS35	1.329181422	1.89e-05	0.00115871538461538	Sig
ANKRD11	-0.584821487	1.96e-05	0.00119762533333333	Sig
AHCYL2	0.560120009	2.01e-05	0.00122409667774086	Sig
E2F2	-0.69478519	2.07e-05	0.00125646258278146	Sig
NOL4L	0.597891245	2.12e-05	0.00128256501650165	Sig
PAN2	-0.659641475	2.15e-05	0.00129643585526316	Sig
DDRGK1	0.552447697	2.22e-05	0.00133425639344262	Sig
DDX26B	-0.581192983	2.23e-05	0.00133588660130719	Sig
PARN	0.893837752	2.27e-05	0.00135541921824104	Sig
PCGF6	-0.539447874	2.33e-05	0.00138672824675325	Sig
RBM34	-0.637170175	2.36e-05	0.00139552129032258	Sig
TMEM39A	-0.476333829	2.36e-05	0.00139552129032258	Sig
ADRM1	-0.616741924	2.41e-05	0.00142050514469453	Sig
POLE4	-0.458425585	2.44e-05	0.00143357820512821	Sig
SZT2	-0.899027612	2.47e-05	0.00144656773162939	Sig
METTL23	0.775802891	2.5e-05	0.00145947452229299	Sig
RMND5A	0.740603356	2.55e-05	0.0014839380952381	Sig
SYNCRIP	-0.689555416	2.63e-05	0.0015256496835443	Sig
RABEP1	-0.49440007	2.8e-05	0.00161914195583596	Sig
NCLN	0.744751671	2.87e-05	0.00165440157232704	Sig
ELMSAN1	-0.650535845	2.9e-05	0.00166645454545455	Sig
CDV3	0.647921663	2.93e-05	0.0016784321875	Sig
TACC3	-1.027479817	3.02e-05	0.00172459875389408	Sig
C7orf60	-0.670478288	3.05e-05	0.00173632142857143	Sig
SNUPN	-0.582268032	3.14e-05	0.00178202291021672	Sig
FRYL	-0.426743977	3.21e-05	0.00181612685185185	Sig
TAF7	0.666540007	3.29e-05	0.00185566123076923	Sig
ZMIZ1	0.505800119	3.33e-05	0.00187246104294479	Sig
MIDN	-0.535704781	3.43e-05	0.00192279296636086	Sig
SMS	-0.523892235	3.51e-05	0.00196164054878049	Sig
ZMAT3	0.643750252	3.54e-05	0.00197239331306991	Sig
USP42	-0.713276045	3.6e-05	0.00199974545454545	Sig
IPO11	-1.525492492	3.67e-05	0.00203247039274924	Sig
PATZ1	0.639846502	4.18e-05	0.00230793915662651	Sig
ATXN7L3	0.745157278	4.24e-05	0.00233403723723724	Sig
SETD2	-0.798934174	4.29e-05	0.00235449071856287	Sig
HNRNPUL1	-0.461855732	4.36e-05	0.00238576597014925	Sig
CIR1	-0.903947697	4.64e-05	0.00253142380952381	Sig
PPM1D	-1.449176831	4.66e-05	0.00253479109792285	Sig
ANP32B	-0.613891433	4.79e-05	0.00259779556213018	Sig
CLK3	0.52681373	5e-05	0.00270368731563422	Sig
DLGAP5	-0.725455459	5.25e-05	0.00281932923976608	Sig
PIH1D1	0.701612657	5.25e-05	0.00281932923976608	Sig
APEX1	-0.637485744	5.26e-05	0.00281932923976608	Sig
MRGBP	0.820712092	5.36e-05	0.0028645527696793	Sig
LUC7L3	-1.040668097	5.59e-05	0.00297546666666667	Sig
VPS18	0.640058072	5.6e-05	0.00297546666666667	Sig
NDUFAF7	0.860883339	5.66e-05	0.00299529596541787	Sig
ARGLU1	-0.918516817	5.67e-05	0.00299529596541787	Sig
CSDE1	-0.915833635	5.91e-05	0.00311310948275862	Sig
FXR1	-0.686007068	6.2e-05	0.00325244314285714	Sig
MED15	0.654120358	6.21e-05	0.00325244314285714	Sig
STMN1	-0.657021743	6.27e-05	0.00327451196581197	Sig
SEPHS1	-0.702577339	6.38e-05	0.00332249375	Sig
LARP7	-1.29565179	6.91e-05	0.00358830623229462	Sig
ATXN7	0.525300564	7.2e-05	0.00372816394366197	Sig
MEF2D	0.584768027	7.22e-05	0.00372816394366197	Sig
YME1L1	0.515248213	7.26e-05	0.0037380862745098	Sig
KDM5A	-0.606447184	7.28e-05	0.0037380862745098	Sig
MEN1	0.712784638	7.53e-05	0.00385565446927374	Sig
PAIP2	-0.822442833	7.58e-05	0.00387044512534819	Sig
TBPL1	0.53066682	7.66e-05	0.00390042944444444	Sig
EIF2AK1	-0.757009827	7.71e-05	0.00391501412742382	Sig
BRPF1	0.611164132	8.03e-05	0.00406624116022099	Sig
BACH2	-0.646888951	8.28e-05	0.00417483489010989	Sig
ZNF592	0.782861362	8.29e-05	0.00417483489010989	Sig
NDUFS2	0.983584666	8.34e-05	0.00418850794520548	Sig
MLST8	0.931120047	8.46e-05	0.00423716557377049	Sig
CTDNEP1	-0.629772623	8.67e-05	0.00433051144414169	Sig
SLC25A1	-0.906469697	8.99e-05	0.00447814375	Sig
ISL2	-0.623902077	9.03e-05	0.00447870918918919	Sig
ZBTB2	0.644633276	9.04e-05	0.00447870918918919	Sig
MSL3	-0.765807646	9.12e-05	0.00450616495956873	Sig
OSTC	0.680286801	9.62e-05	0.00474043602150538	Sig
GRSF1	0.810596331	9.66e-05	0.00474738498659517	Sig
MYCBP2	0.758212364	9.83e-05	0.00481801417112299	Sig
RFX7	-0.557443684	0.000103	0.00503491466666667	Sig
NPEPPS	0.604494548	0.000107	0.00521653457446809	Sig
IRF1	0.916304479	0.000108	0.00525132095490716	Sig
POLDIP3	-0.595609144	0.000109	0.00528592328042328	Sig
AGPS	0.734630139	0.000112	0.0054170765171504	Sig
YTHDF2	-0.694627152	0.000113	0.00545106052631579	Sig
NUP188	-0.564049697	0.00012	0.00577354330708661	Sig
ID3	0.537428438	0.000125	0.00599836387434555	Sig
CENPF	-0.594187841	0.000131	0.00626987206266319	Sig
NUDT2	0.413150814	0.000134	0.00639675520833333	Sig
APEX2	-0.425978106	0.00014	0.00664854922279793	Sig
HPS3	-0.571178411	0.00014	0.00664854922279793	Sig
SMYD3	-0.488005641	0.000146	0.00691557105943152	Sig
MAPKAP1	0.653175246	0.000147	0.00694499226804124	Sig
VPS45	-0.608932342	0.000149	0.00702138560411311	Sig
ARID1A	-0.581523743	0.00015	0.00705038461538461	Sig
UPF2	-0.737788763	0.000153	0.007173	Sig
SAFB	-0.559019811	0.000157	0.00734175255102041	Sig
CTU1	1.08184976	0.000158	0.00736971501272265	Sig
NDUFA10	0.828669467	0.000161	0.00749058629441624	Sig
VPS8	-0.57891161	0.000162	0.00751803037974684	Sig
TFG	0.584919935	0.000164	0.00759162626262626	Sig
JMJD6	-0.941951688	0.000165	0.00761867758186398	Sig
PRMT3	-0.538843307	0.000166	0.00764559296482412	Sig
CCDC134	0.580556587	0.000173	0.00794802756892231	Sig
DYRK1A	0.543650296	0.000184	0.00843226	Sig
RHEB	0.698032859	0.000187	0.00854837157107232	Sig
HNRNPA1	-0.692635525	0.000188	0.00857270646766169	Sig
CHD2	0.815743244	0.000193	0.00877886600496278	Sig
BCAT1	0.616005296	0.000205	0.00930162128712871	Sig
MRPL16	0.844161097	0.000207	0.0093681769041769	Sig
CSNK2A2	-0.435992142	0.000208	0.0093681769041769	Sig
URM1	1.561851236	0.000208	0.0093681769041769	Sig
TOP2B	-0.578224238	0.000211	0.00948000245098039	Sig
CSTF3	1.014852746	0.000213	0.00954646210268949	Sig
RAD54L2	0.526037765	0.000214	0.00956788780487805	Sig
MED7	1.038267158	0.000215	0.00958920924574209	Sig
PDXK	0.698796974	0.000218	0.00969941262135922	Sig
ZNF687	-0.547840551	0.000236	0.0104748571428571	Sig
PUS3	0.522953915	0.000242	0.0107152222222222	Sig
GTSE1	-0.699456572	0.000247	0.01088403125	Sig
IRS2	0.819741259	0.000247	0.01088403125	Sig
PNN	-0.589172889	0.000253	0.0111216858513189	Sig
MAP2K6	0.597599247	0.000254	0.0111389330143541	Sig
ACAD9	0.482942615	0.000255	0.0111560978520286	Sig
KIF18A	-0.783130483	0.000256	0.011173180952381	Sig
WDR89	-0.549122283	0.000258	0.0112239456264775	Sig
ARMC5	-0.531548689	0.000259	0.0112239456264775	Sig
WDR37	0.791405718	0.000259	0.0112239456264775	Sig
ANAPC15	-0.7098793	0.000261	0.0112839410377358	Sig
PUS7	0.653699362	0.000266	0.0114730494117647	Sig
SEC63	0.593429827	0.000272	0.0117043004694836	Sig
FAR1	0.559267593	0.000274	0.0117352663551402	Sig
TGFBRAP1	-0.552842121	0.000274	0.0117352663551402	Sig
PACS1	0.905411976	0.000277	0.0118361002331002	Sig
FBXL20	-0.506102312	0.000281	0.0119790953488372	Sig
CPSF1	0.696564048	0.000291	0.0123766148491879	Sig
FAM136A	0.6023236	0.000296	0.0125601296296296	Sig
CCDC137	-0.517875321	0.000297	0.0125734572748268	Sig
METTL5	0.492778846	0.000298	0.0125867235023041	Sig
HMGCL	-0.358599598	0.000302	0.0127263494252874	Sig
MRRF	0.747432645	0.000316	0.0132857706422018	Sig
MEPCE	-1.000556776	0.00032	0.0134231578947368	Sig
HSP90B1	0.719836642	0.000328	0.0137273242009132	Sig
NDUFB5	0.727965259	0.000336	0.0140301047835991	Sig
CITED2	0.558554169	0.000338	0.0140815409090909	Sig
CHMP4B	-0.458496775	0.000339	0.0140911768707483	Sig
GPR137	-0.621875053	0.000344	0.0142666606334842	Sig
BCL2L1	-1.159707345	0.000345	0.014275835214447	Sig
ATPAF2	0.506783506	0.000346	0.0142849684684685	Sig
COX18	0.58507289	0.000347	0.0142940606741573	Sig
NDUFA6	0.707116497	0.000362	0.0148785246636771	Sig
FXR2	-0.579884443	0.000368	0.015091293064877	Sig
MED13	0.729011755	0.00038	0.0155486160714286	Sig
RBM18	-0.556641756	0.000381	0.0155548129175947	Sig
BAG6	-0.493927251	0.000393	0.0160090733333333	Sig
EIF3G	0.939011422	0.000402	0.0163393835920177	Sig
CXorf56	-0.836651884	0.00041	0.0166276769911504	Sig
PRPF4B	-1.102916208	0.000411	0.0166314370860927	Sig
NDUFAF4	0.815855065	0.000418	0.0168774405286344	Sig
FLCN	0.738698418	0.000436	0.0175655296703297	Sig
PHLPP1	0.414136986	0.000437	0.0175672083333333	Sig
C1GALT1C1	-0.615194872	0.000438	0.0175688796498906	Sig
ILF2	-0.894206146	0.000451	0.0180508318777293	Sig
GOLGA7	-0.583022527	0.000453	0.0180913790849673	Sig
DFFA	0.54099864	0.000455	0.01813175	Sig
ALG12	0.648282843	0.000485	0.0192853253796095	Sig
METTL15	0.70230671	0.00049	0.0194419696969697	Sig
TAF4	0.568883714	0.000495	0.0195979373650108	Sig
RPL11	1.340524574	0.000502	0.0198322456896552	Sig
MAEA	0.43343147	0.000506	0.0199472817204301	Sig
GADD45G	0.677946646	0.000508	0.0199831502145923	Sig
VPS39	0.664797846	0.000511	0.0200581177730193	Sig
SERF2	0.600060731	0.000521	0.0204069465811966	Sig
MGA	-0.630074693	0.00054	0.0211001510638298	Sig
SSBP2	0.455281512	0.000541	0.0211001510638298	Sig
SLC25A46	0.427720848	0.000552	0.0214834649681529	Sig
PRR12	0.434677594	0.000562	0.0218263177966102	Sig
WDR26	0.507066806	0.000569	0.0220514566596194	Sig
MRPL49	0.727354301	0.000576	0.0222673410526316	Sig
UVRAG	0.547613378	0.000577	0.0222673410526316	Sig
CCZ1B	-0.730993787	0.000585	0.0225286449579832	Sig
PPIH	-0.848714345	0.00059	0.0226735639412998	Sig
SLC36A1	0.41914673	0.000593	0.0227411778242678	Sig
EIF2B2	0.701353388	6e-04	0.0229615866388309	Sig
TBC1D24	-0.40995492	0.000615	0.02348659375	Sig
PNISR	0.554732474	0.000617	0.0235139854469854	Sig
FAM193A	0.408990159	0.00063	0.0239596058091286	Sig
BRD1	-0.759731935	0.000645	0.0244792857142857	Sig
G3BP2	-0.725130027	0.000654	0.0247695743801653	Sig
FAM122A	-0.396847685	0.000659	0.0249074824742268	Sig
SREBF2	-0.542508926	0.000662	0.0249693868312757	Sig
ATP5SL	0.562024237	0.000665	0.0250173073770492	Sig
IGF2BP1	0.605768452	0.000666	0.0250173073770492	Sig
LARP4	0.538306046	0.000669	0.0250786073619632	Sig
KNTC1	-0.742803286	0.000677	0.0253267081632653	Sig
ZFR	-0.520963631	0.00068	0.0253871283095723	Sig
C11orf73	0.492433443	0.000683	0.0254473028455285	Sig
ACLY	0.874245778	0.000697	0.0259162413793103	Sig
ZNF706	0.446363309	0.000699	0.0259379939271255	Sig
VPS33A	0.403120127	0.000725	0.0268484343434343	Sig
ZNF628	0.416370815	0.000728	0.0269051774193548	Sig
SLIRP	0.645643811	0.000731	0.0269616921529175	Sig
CREB1	-0.711572762	0.000733	0.0269811706827309	Sig
ZMYND8	0.837793501	0.000751	0.0275883386773547	Sig
MEIS2	-0.451298051	0.000771	0.0282465708582834	Sig
DCTN2	-0.720503479	0.000772	0.0282465708582834	Sig
PATL1	-0.516089927	0.000779	0.0284459143426295	Sig
BAZ2A	-0.529466641	0.000787	0.0286809085487078	Sig
PAGR1	0.616082662	0.000796	0.0289513412698413	Sig
ATAD3A	0.522346369	0.000801	0.0290755069306931	Sig
MON2	0.353372866	0.000813	0.0294089862204724	Sig
TMEM189-UBE2V1	0.474466014	0.000814	0.0294089862204724	Sig
COA3	0.671248047	0.000815	0.0294089862204724	Sig
MAX	0.837497956	0.000843	0.0303595933202358	Sig
ODC1	0.546680266	0.000847	0.030443837254902	Sig
ATP5B	0.969979181	0.000856	0.0307071154598826	Sig
EIF3D	1.079767193	0.000862	0.03086195703125	Sig
ICMT	-0.588679857	0.000873	0.0311948596491228	Sig
GTF2H5	0.583470431	0.000891	0.0316529476744186	Sig
RAB1B	0.344510824	0.000891	0.0316529476744186	Sig
TRIM24	0.489928672	0.000891	0.0316529476744186	Sig
STRIP1	0.818897682	0.000903	0.0320172011605416	Sig
INTS5	-0.85418076	0.000906	0.032061555984556	Sig
AP2A2	-0.511158769	0.000919	0.0323965173076923	Sig
MCPH1	-0.49596141	0.000919	0.0323965173076923	Sig
WDR81	-0.466345494	0.000939	0.0330380211132438	Sig
BCL7A	-0.432911997	0.000959	0.033647724665392	Sig
WBP4	-0.644767153	0.00096	0.033647724665392	Sig
MED1	0.46515511	0.000964	0.0337234427480916	Sig
ZXDB	-0.335499127	0.000998	0.0348463580952381	Sig
LRRK1	-0.359253597	0.001011203	0.0352397504810606	Sig
SNX3	0.376143963	0.001013148	0.0352397504810606	Sig
CYP51A1	-0.381333599	0.001015034	0.0352397504810606	Sig
UQCRC2	1.032797145	0.001024319	0.0354791662849057	Sig
BATF	-0.54544284	0.001025801	0.0354791662849057	Sig
HMG20B	0.438728892	0.001031277	0.0356013911242938	Sig
FTO	-0.628783324	0.001045672	0.0359666945084428	Sig
RPRD1A	-0.478749408	0.001045783	0.0359666945084428	Sig
ARID3A	0.608775452	0.001050952	0.0360767811086142	Sig
RAB21	0.606520656	0.001068952	0.0366260917981308	Sig
RAB8A	0.348953176	0.001074395	0.0367439081063433	Sig
RPL5	0.803946533	0.001078363	0.0368109351080074	Sig
ARHGAP30	-0.394784534	0.001081745	0.0368256550944444	Sig
NUP37	-0.529760962	0.001083868	0.0368256550944444	Sig
CKAP5	-1.003215008	0.001084821	0.0368256550944444	Sig
NDUFA8	0.502654857	0.001096247	0.037144738922366	Sig
EIF2B4	0.766638679	0.001101429	0.0372514667878229	Sig
UBE4B	-0.605744082	0.001105955	0.0373356558103131	Sig
CD2BP2	0.400522302	0.001114779	0.0375643636930147	Sig
CENPW	-0.860706001	0.001120729	0.0376293463424908	Sig
PET100	0.430282638	0.001120813	0.0376293463424908	Sig
LIN37	-0.344587879	0.001123066	0.0376360563912249	Sig
ZYG11B	-0.520900903	0.001126506	0.0376824479671533	Sig
PRPF4	-1.224014368	0.00114225	0.0380781197436364	Sig
SUV39H1	-0.45290795	0.001142489	0.0380781197436364	Sig
CCDC6	0.544851548	0.001152976	0.0383579002831216	Sig
NSMAF	-0.522970741	0.001159607	0.0385086157916667	Sig
NR4A1	-0.524035896	0.001173967	0.0388614222039711	Sig
PDPK1	1.795007703	0.001174471	0.0388614222039711	Sig
BCL3	0.343872914	0.001177391	0.0388878458036036	Sig
SERP1	0.365908613	0.001192536	0.0393172255683453	Sig
THOC6	-0.605152442	0.001230817	0.0405064747342908	Sig
CYB5B	0.489373402	0.001233446	0.0405202484336918	Sig
UGP2	-0.630404975	0.001250208	0.0409974290661896	Sig
SRP72	0.541792073	0.001254656	0.0410698198857143	Sig
SLMAP	0.523756685	0.00128102	0.0418580706238859	Sig
DMXL1	-0.686676183	0.001293778	0.042199723341637	Sig
HIVEP1	-0.339527453	0.001327314	0.0432166837193606	Sig
RICTOR	0.665872028	0.001333473	0.0433402368138298	Sig
PRKCE	0.351440468	0.001338927	0.0433732187632509	Sig
HDAC2	0.550456845	0.00133922	0.0433732187632509	Sig
NGRN	0.460549965	0.001363258	0.0440628507940141	Sig
RRAGD	0.549945232	0.001365321	0.0440628507940141	Sig
CSNK1D	-0.602695452	0.001378206	0.0444005170228471	Sig
PDIK1L	-0.370246118	0.001408557	0.0452986988894737	Sig
CDK11B	0.768327625	0.001414966	0.0454251168931699	Sig
UQCC1	0.672752247	0.001435986	0.0460193345559441	Sig
CLASP2	-0.726071938	0.00146061	0.0467267747120419	Sig
MYO9B	0.385003638	0.001467077	0.0468518963188153	Sig
MAPKAPK2	0.411867231	0.001485091	0.04734470108	Sig
PAN3	-0.351872902	0.001507758	0.0479838748229167	Sig
ALG14	0.653011572	0.001514076	0.0481014335459272	Sig
SCAF1	-0.696830929	0.001522829	0.0482582412556131	Sig
TBL1XR1	-0.745086946	0.001524277	0.0482582412556131	Sig
UQCC2	0.689905146	0.001528533	0.0483095490051724	Sig
BTG1	-0.415493032	0.001559638	0.0492077868812392	Sig
C15orf57	-0.544842006	0.001563697	0.0492510819707904	Sig
MBTD1	-0.582262778	0.001584617	0.0498243811783877	Sig
RPTOR	1.069281558	0.001588108	0.0498433677418803	Sig
TAF12	0.615519304	0.001590659	0.0498433677418803	Sig
TMED2	0.495161897	0.001602926	0.0501420418191126	Sig
SF3A3	-0.848916093	0.001610587	0.0502958608126065	Sig
THADA	-0.389335683	0.001640446	0.051141183037415	Sig
DDI2	0.445838839	0.00165634	0.0515490128013582	Sig
PCGF1	-0.371965076	0.001664259	0.0516210265076142	Sig
ZBTB44	-0.399191377	0.001664286	0.0516210265076142	Sig
MMADHC	-0.433680068	0.001667863	0.0516445889408784	Sig
CHD8	-0.797517388	0.001710163	0.052865089296796	Sig
PEPD	-0.4610425	0.001747096	0.0539158531582492	Sig
TMEM147	0.62536498	0.00175634	0.0541100311596639	Sig
CSK	0.543443628	0.001776024	0.0546246576241611	Sig
KIF15	-0.478505631	0.001794272	0.0550934673902848	Sig
PAM16	0.635013405	0.001809161	0.0554577429615385	Sig
SLC39A9	-0.526998179	0.001836073	0.0561887381686144	Sig
RNMTL1	0.541087888	0.001842753	0.056299175405	Sig
DFFB	0.427223266	0.001851088	0.0563442652570481	Sig
IK	-1.026569768	0.001853367	0.0563442652570481	Sig
ARMC8	0.366250079	0.00185345	0.0563442652570481	Sig
LRP10	-0.525005995	0.001863283	0.0564582074347107	Sig
MAML1	0.576860312	0.001863358	0.0564582074347107	Sig
UBE2D3	-1.313327571	0.001873954	0.0566855623333333	Sig
LRRC59	-0.387864788	0.00188582	0.0568125549261084	Sig
C12orf10	0.46051503	0.001886179	0.0568125549261084	Sig
ZWILCH	-0.585883685	0.00188745	0.0568125549261084	Sig
MRPS15	0.655671327	0.001892879	0.0568825654901639	Sig
UBE3B	0.58724829	0.001914777	0.0574464438412439	Sig
SET	-0.569052037	0.001937076	0.0580204904509804	Sig
ZNF516	0.641265455	0.001946703	0.0582137238058728	Sig
EIF2A	0.496219042	0.001951347	0.0582575600276873	Sig
UBE2Q1	0.374921495	0.001968926	0.0586868008227642	Sig
RBM42	-0.580569711	0.001991143	0.059252666125	Sig
ZNF330	0.375034568	0.001997112	0.0593339709432739	Sig
PPOX	0.430582873	0.002015332	0.0597783995016181	Sig
CIC	0.370588301	0.002038887	0.0603793822245557	Sig
NCBP2	1.032142124	0.002081695	0.0615476629758065	Sig
YBX1	-0.639043341	0.002117425	0.0625032490740741	Sig
SETD1B	0.494104579	0.002121187	0.0625136316672026	Sig
ABHD16A	-0.349092044	0.002137922	0.0629056953162119	Sig
SON	-0.589548335	0.002171032	0.0637775442179487	Sig
CTBP2	-0.393103162	0.002184174	0.0640609497504	Sig
GTF2H1	0.561295637	0.002188872	0.064096186313099	Sig
SFXN4	0.489653917	0.002199158	0.0642946814960128	Sig
UQCR10	0.482937041	0.002214891	0.064651539683121	Sig
GAK	-0.424092583	0.002236521	0.0651791199538951	Sig
MTCH2	0.433445193	0.002260457	0.0657721226460317	Sig
FLII	0.524668661	0.002340128	0.0679579768117089	Sig
HTT	0.487425513	0.002342995	0.0679579768117089	Sig
TRMU	0.430021299	0.00235737	0.0682669027962085	Sig
NDUFV2	0.567957629	0.002369089	0.0684980606608833	Sig
CAND1	-0.404212295	0.002418122	0.0698056604440945	Sig
IGF2R	-0.514665626	0.002426203	0.0698889087299843	Sig
FAM175B	-0.329247757	0.002428631	0.0698889087299843	Sig
FAM133B	-0.62146732	0.002465145	0.0708284843181818	Sig
USP1	-0.616955601	0.002472615	0.0708731166578125	Sig
EIF3M	0.594602741	0.002474431	0.0708731166578125	Sig
GSTP1	-0.322739965	0.002546137	0.0727284423707165	Sig
NDUFB2	0.665667393	0.002547142	0.0727284423707165	Sig
EP400	0.516503045	0.002559509	0.0729678996562986	Sig
CNOT8	-0.453228954	0.002587446	0.0736498022142857	Sig
COX19	0.563177745	0.002599647	0.0737696192321981	Sig
HDDC2	-0.637760009	0.002599704	0.0737696192321981	Sig
MSL2	-0.47882517	0.002609409	0.0739305662735703	Sig
STIP1	-0.481055614	0.002689986	0.0760958848240741	Sig
GTPBP2	-0.472392355	0.002714349	0.0766667665932203	Sig
SKA1	-0.702480535	0.002760011	0.0778365563707692	Sig
MED18	0.427853464	0.002764994	0.0778573041689708	Sig
ATP5O	0.725849811	0.002770201	0.0778842860904908	Sig
LYN	-0.454025802	0.002793329	0.078414263245023	Sig
PRRC2C	0.505513941	0.002826104	0.0792130159388379	Sig
CLPP	-0.516160964	0.002882057	0.0806579952167939	Sig
XPNPEP3	0.502893011	0.002924755	0.0816404705783866	Sig
NFIA	-0.397887879	0.00292607	0.0816404705783866	Sig
COX7C	0.572148653	0.00296337	0.0825555250303951	Sig
HPS6	-0.428079421	0.002984908	0.0829922574871407	Sig
SUB1	-0.418792685	0.002989816	0.0829922574871407	Sig
TRAPPC2L	0.527421299	0.002992629	0.0829922574871407	Sig
MTX2	0.307018355	0.003015443	0.0834986187809668	Sig
PRMT7	-0.585517804	0.003033505	0.0838720665987934	Sig
ZNF644	0.610548157	0.003168151	0.0874629156340361	Sig
OTUD6B	0.289891284	0.003212495	0.0885537531503759	Sig
SIK3	0.390438777	0.003336968	0.0917348923793103	Sig
RB1CC1	0.55685566	0.003337907	0.0917348923793103	Sig
MAD2L1BP	-0.592460742	0.003356419	0.0919992063109118	Sig
KHDRBS1	0.49094	0.003357562	0.0919992063109118	Sig
IDE	0.365823859	0.003421189	0.0936027097895522	Sig
PICALM	-0.389716149	0.003431736	0.0937513451803279	Sig
CPD	0.603355716	0.003438288	0.0937905615	Sig
PNKP	-1.183947009	0.003459283	0.0942230559777117	Sig
F8A2	0.623755966	0.003502847	0.095268083615727	Sig
STK11	-0.524605168	0.003521411	0.0956310889496296	Sig
ZNF3	-0.501656722	0.003637743	0.0986441818535503	Sig
SKIV2L	0.510230235	0.003655491	0.0988140911779412	Sig
UBL7	-0.316232156	0.003659098	0.0988140911779412	Sig
ECHS1	-0.36701026	0.003663571	0.0988140911779412	Sig
GPBP1	0.612940417	0.003665571	0.0988140911779412	Sig
NCAPG2	-0.585295455	0.00367438	0.0989061083406755	Sig
MBD2	0.311967806	0.003701161	0.0994809124501466	Sig
EIF3CL	0.788645522	0.003715664	0.0997245048081991	Sig
PDS5A	0.591281819	0.003743703	0.10033014575	Not Sig
COMMD9	0.318627508	0.003808909	0.101928629020438	Not Sig
EIF3F	0.56133064	0.003837502	0.102544094988338	Not Sig
MLLT10	0.565800217	0.003870002	0.103262018430859	Not Sig
RRAGC	0.414260972	0.003928581	0.10467270103343	Not Sig
GSPT1	0.84658554	0.003960528	0.105370738415094	Not Sig
PPP1R15B	0.846570852	0.003975389	0.105612834433333	Not Sig
RBSN	-0.535318847	0.004021143	0.106673766039074	Not Sig
MKRN2	-0.332160227	0.004148155	0.109884146394509	Not Sig
PLEKHA2	-0.454545503	0.004183009	0.110647529551227	Not Sig
CHD7	-0.552975124	0.004219369	0.111448491554755	Not Sig
MORF4L1	-0.42078978	0.004256397	0.112264767492086	Not Sig
NRF1	0.760595642	0.004284385	0.112799926849354	Not Sig
CABLES1	-0.429917734	0.004288994	0.112799926849354	Not Sig
UBTF	-0.675000381	0.004340722	0.113996812295129	Not Sig
RPL38	-1.923826355	0.004359283	0.114229273477889	Not Sig
TMEM183A	-0.380405744	0.004365085	0.114229273477889	Not Sig
MTOR	0.744283467	0.004368268	0.114229273477889	Not Sig
MAP2K3	0.415363064	0.00437762	0.114310758148148	Not Sig
PRKAG2	-0.450169794	0.004440872	0.115797474583215	Not Sig
INO80C	0.49629566	0.004483351	0.116739072700284	Not Sig
PTP4A2	0.34886052	0.004546291	0.118210014639716	Not Sig
UBE2J2	-0.469432995	0.004577934	0.118864175855524	Not Sig
SNX9	-0.307333207	0.004605539	0.119411789828854	Not Sig
PDS5B	-0.431947497	0.004669896	0.120909411830508	Not Sig
MRPL22	0.563825266	0.004738615	0.122515587538787	Not Sig
OST4	0.577531225	0.00480689	0.124105775478873	Not Sig
NDUFA3	0.531934593	0.004842344	0.124845299386779	Not Sig
C1orf52	0.443203406	0.004849385	0.124851230948034	Not Sig
CCZ1	-0.695989544	0.004860367	0.124958467709677	Not Sig
HNRNPK	-0.605704256	0.004880367	0.125296929239496	Not Sig
PIK3R3	-0.433788272	0.004907851	0.125826317036364	Not Sig
TM9SF2	-0.509028426	0.004916767	0.125878848990223	Not Sig
LCORL	-0.338918051	0.004961084	0.126783757374652	Not Sig
RAB10	0.359223218	0.004965945	0.126783757374652	Not Sig
KDM3A	-0.480473929	0.005000976	0.127500543888734	Not Sig
ABCF3	-0.416151821	0.005041445	0.128353789298611	Not Sig
UBALD2	0.343075762	0.005071252	0.128933592804438	Not Sig
PSTK	-0.489870461	0.005094189	0.129337366425208	Not Sig
RBBP6	0.695489528	0.005121175	0.129842681777317	Not Sig
HSD17B12	0.602507195	0.005318414	0.13465724728453	Not Sig
TGIF2	0.382014092	0.005443017	0.137514219942228	Not Sig
CWC27	-0.644835842	0.005452023	0.137514219942228	Not Sig
UBE2A	-0.532263237	0.005453758	0.137514219942228	Not Sig
DCUN1D1	-0.44138991	0.005470419	0.137744849847527	Not Sig
WDR45B	-0.385696206	0.005504593	0.138415218495199	Not Sig
MSL1	-0.68183953	0.005522035	0.138663593952055	Not Sig
SRPK2	-0.469818462	0.005577445	0.139863398488372	Not Sig
C10orf76	-0.467458211	0.005620948	0.140761745612022	Not Sig
CCNI	-0.302249763	0.005661604	0.141586443279673	Not Sig
PHF21A	0.541577885	0.005672937	0.141676577856948	Not Sig
RBM28	-0.572124124	0.005681381	0.141694415117007	Not Sig
RNF8	-0.504207025	0.005798015	0.14440681109375	Not Sig
ALKBH8	0.392634196	0.005828177	0.144961075423338	Not Sig
SETD5	-0.474308216	0.005847238	0.145238102680217	Not Sig
MED24	0.696880469	0.005883331	0.145898304041723	Not Sig
LDB1	0.735275255	0.005890242	0.145898304041723	Not Sig
BAZ1A	-0.380249136	0.005901471	0.145898304041723	Not Sig
ATG9A	0.378282068	0.005908145	0.145898304041723	Not Sig
MRPL24	0.530980465	0.005913613	0.145898304041723	Not Sig
TOLLIP	0.534048157	0.005939449	0.146274244442953	Not Sig
GTF2A1	0.617209898	0.00594481	0.146274244442953	Not Sig
GDAP2	0.556747629	0.005957838	0.146398295412869	Not Sig
SNRPA	-0.665737961	0.006011806	0.147526661025435	Not Sig
NR2C2AP	0.643436035	0.006060846	0.148531240676471	Not Sig
XPOT	0.339751956	0.006211676	0.152024342798398	Not Sig
NDUFS6	0.476388862	0.006249461	0.152728302387483	Not Sig
NFYC	-0.533835835	0.006257103	0.152728302387483	Not Sig
SMEK1	-0.525358762	0.006337304	0.154480212265957	Not Sig
ZC3H4	0.431252847	0.006393047	0.155557011870027	Not Sig
IRF2BP1	0.514794216	0.00639845	0.155557011870027	Not Sig
PXK	0.381100099	0.006425243	0.156001495937748	Not Sig
SKI	-0.489907764	0.00643977	0.156104156529723	Not Sig
PRMT5	-0.959619237	0.006446503	0.156104156529723	Not Sig
PDSS1	0.565650771	0.006567935	0.158834850244063	Not Sig
FANCI	-0.4279034	0.006603554	0.159485834484848	Not Sig
ANKFY1	-0.423581804	0.006631442	0.159948635923684	Not Sig
HNRNPU	0.755789899	0.006677067	0.160837470666229	Not Sig
INTS8	-0.87116019	0.006749296	0.162363969784777	Not Sig
TBRG4	0.335202305	0.006891873	0.165576571380079	Not Sig
NFKBIA	0.313958986	0.006955832	0.166551373831593	Not Sig
HSBP1	0.341604336	0.006958244	0.166551373831593	Not Sig
GLTSCR1	-0.436874243	0.006959705	0.166551373831593	Not Sig
CLTC	-0.647737904	0.007015224	0.167347817523377	Not Sig
RPL36AL	-0.528013715	0.007016697	0.167347817523377	Not Sig
SART1	-0.549503852	0.007028539	0.167347817523377	Not Sig
CFLAR	1.228883671	0.007029503	0.167347817523377	Not Sig
FAM58A	0.383762963	0.007098066	0.16876089214786	Not Sig
WSB2	-0.454968334	0.007113362	0.168905490702073	Not Sig
C1GALT1	-0.418128185	0.007153041	0.169627936055627	Not Sig
E2F4	-0.347218729	0.007173946	0.169903881299742	Not Sig
NR2C2	0.516878831	0.007236078	0.171154252668387	Not Sig
NHEJ1	-0.38679715	0.007268289	0.171608239826255	Not Sig
SNRNP70	0.769929134	0.007273995	0.171608239826255	Not Sig
GNAS	-0.305001238	0.007301884	0.171952898350449	Not Sig
GIGYF2	-0.408972545	0.007307365	0.171952898350449	Not Sig
ZNF598	-0.286456926	0.007347057	0.172665258803846	Not Sig
FANCD2	-0.503555684	0.007442166	0.174676498010243	Not Sig
RPS29	-1.222599478	0.007491562	0.175611026882353	Not Sig
BTBD9	0.523878957	0.007511604	0.175855955203065	Not Sig
RBM20	-0.385124757	0.007574671	0.177106242475765	Not Sig
PHIP	-0.458225396	0.007591959	0.177284331756688	Not Sig
KAT6B	0.51157522	0.007625319	0.177836797187023	Not Sig
NCKAP1L	-0.677186736	0.007679982	0.178884053420584	Not Sig
VPS41	0.620652176	0.007734158	0.179917322713198	Not Sig
RNASEH1	0.567739968	0.007844965	0.182263692541191	Not Sig
LAMTOR5	0.428071646	0.007869491	0.182602075343038	Not Sig
SUGT1	-0.7068567	0.007898003	0.183031975970923	Not Sig
CNNM3	-0.432845655	0.007935666	0.183672592734848	Not Sig
CENPQ	-0.325223659	0.007949793	0.183767535287516	Not Sig
CWC25	0.424535632	0.008068082	0.186267016551637	Not Sig
GTF3A	0.679340745	0.008084835	0.186419006773585	Not Sig
ZNF787	0.30922589	0.008142038	0.18750213389196	Not Sig
PPP6R1	-0.448440283	0.008211545	0.188865535	Not Sig
SF3B5	-0.913125903	0.008326922	0.191191114051314	Not Sig
MNAT1	0.566002205	0.008333517	0.191191114051314	Not Sig
LINS	0.436355888	0.00837475	0.1918969278125	Not Sig
NFYB	-0.51027845	0.008557798	0.195846435877653	Not Sig
IDH3G	0.420865128	0.008614099	0.196889088240648	Not Sig
ATP6V0E1	-0.440282779	0.008709781	0.19876834534204	Not Sig
UBR1	-0.322789003	0.008718005	0.19876834534204	Not Sig
STARD6	-0.438843355	0.008901899	0.202708957228571	Not Sig
CPSF7	0.44479092	0.008946793	0.203478489433002	Not Sig
PROSC	0.384463349	0.008975191	0.20387140795663	Not Sig
BAP1	0.457977751	0.009036061	0.205000042315594	Not Sig
GPATCH11	-0.320434647	0.009050899	0.205082854844252	Not Sig
SRSF5	-0.330847157	0.009150096	0.20707457997037	Not Sig
INIP	0.505427574	0.009162076	0.207090031018496	Not Sig
ZC3H18	0.472783497	0.009193493	0.207544236678571	Not Sig
PRDM2	-0.367759087	0.009231329	0.208142056456335	Not Sig
ANP32E	-0.532414247	0.009285265	0.209100973851351	Not Sig
CDK10	0.50551175	0.009307668	0.209348297065031	Not Sig
ZBTB8OS	0.919116942	0.009365149	0.210383022449755	Not Sig
SLC38A2	0.882202679	0.00941572	0.211099840819071	Not Sig
RBM26	-0.410827844	0.00942009	0.211099840819071	Not Sig
DAPP1	-0.290229339	0.009450519	0.211523154809524	Not Sig
DNAJB11	0.397057151	0.009577398	0.214101564314634	Not Sig
ZFP36	-0.455880075	0.009696007	0.216489043017052	Not Sig
ABCE1	0.68024667	0.009717752	0.21671059843309	Not Sig
B4GALT1	-0.464252885	0.009738362	0.216906335142163	Not Sig
PTCD2	0.286460153	0.009853471	0.219203855462379	Not Sig
SPTLC1	-0.422059458	0.009897711	0.219921139807273	Not Sig
CWF19L1	0.437613301	0.010090379	0.223930674877724	Not Sig
AFG3L2	0.618371139	0.010112756	0.224155901131802	Not Sig
SHFM1	-0.587190414	0.010169354	0.225138198277778	Not Sig
ASXL1	-0.425297841	0.010300198	0.227724314459687	Not Sig
TMEM33	-0.260434677	0.010311027	0.227724314459687	Not Sig
BRWD3	-0.454509907	0.010323436	0.227724314459687	Not Sig
SERTAD2	0.432533651	0.010461225	0.23048643686899	Not Sig
TIMM44	1.034572291	0.010476791	0.23055228790036	Not Sig
NANP	-0.476025436	0.010564242	0.232197985733813	Not Sig
SMG5	-0.535176971	0.010584507	0.23236478780479	Not Sig
AHCTF1	-0.473000273	0.0106176	0.232812470813397	Not Sig
PRIM2	-0.809369143	0.010704736	0.234442670986858	Not Sig
BOLA3	0.713471207	0.010747678	0.234827229046318	Not Sig
C5orf51	-0.341746004	0.010756677	0.234827229046318	Not Sig
IMPDH2	0.97321359	0.010761376	0.234827229046318	Not Sig
TAF8	0.545271472	0.010777187	0.234827229046318	Not Sig
NDE1	-0.385950446	0.010786347	0.234827229046318	Not Sig
AGFG1	-0.324521782	0.010866127	0.236282550229858	Not Sig
ZBTB11	-0.629506352	0.010878974	0.236282550229858	Not Sig
EDF1	-0.353158094	0.010910754	0.236692345057988	Not Sig
MTMR6	0.421634884	0.010924453	0.236709394731678	Not Sig
ING5	0.453401046	0.011159102	0.241508263001181	Not Sig
ETFA	-0.255360484	0.011193422	0.241904577287397	Not Sig
SPOP	-0.46476457	0.011203807	0.241904577287397	Not Sig
NUFIP2	-0.618864107	0.011379774	0.245414867287059	Not Sig
CDC37L1	-0.446017941	0.011397868	0.24551623772973	Not Sig
WIBG	-0.35953645	0.011415525	0.245607968045775	Not Sig
PCCB	-0.352113793	0.011523776	0.247646351531067	Not Sig
EIF4ENIF1	-0.484809343	0.011575909	0.248475395642857	Not Sig
TMCO1	0.532975423	0.011673286	0.250272521246784	Not Sig
C10orf32	0.276201698	0.011742732	0.251467313425234	Not Sig
NPM1	-0.671524718	0.011792714	0.252242987554259	Not Sig
LIG1	0.511959804	0.011849005	0.253151644120047	Not Sig
MKI67	-0.299882982	0.01189321	0.253800270675204	Not Sig
CSTF2	0.460671227	0.01206028	0.25706627055814	Not Sig
RELB	0.802680036	0.012158431	0.258857373590012	Not Sig
PIK3CD	0.442697146	0.012185542	0.259133608354988	Not Sig
TRAPPC2	0.510709073	0.012337837	0.262068238756663	Not Sig
COX6A1	0.348003101	0.012419244	0.263492085375	Not Sig
UBE2H	0.468496133	0.012636843	0.267798808130636	Not Sig
UQCRQ	0.760188879	0.012667029	0.268128531869515	Not Sig
TLK2	-0.333774865	0.012686308	0.268214144639401	Not Sig
BCL9	0.374286214	0.012700337	0.268214144639401	Not Sig
TICRR	-0.956842046	0.012850589	0.271074967731876	Not Sig
IER5L	0.251402437	0.012876302	0.271305163174713	Not Sig
BAK1	0.333439022	0.013046694	0.27450892975945	Not Sig
BBC3	0.332291615	0.013059673	0.27450892975945	Not Sig
G3BP1	0.324715487	0.01307328	0.27450892975945	Not Sig
MDH1	-0.35782196	0.013153856	0.275570111547429	Not Sig
RNF111	-0.430153874	0.013153884	0.275570111547429	Not Sig
C12orf73	0.376234104	0.013208707	0.276402748877854	Not Sig
CTSS	-0.392605211	0.01323518	0.276640917423033	Not Sig
MED19	0.771542966	0.013256579	0.276772607800683	Not Sig
PLEKHM2	0.550977498	0.013290438	0.277163844116041	Not Sig
NDC80	-0.828256522	0.013326122	0.277416922101022	Not Sig
MAST3	0.379369264	0.013332841	0.277416922101022	Not Sig
SF3A1	-0.987987576	0.013373093	0.277938965740363	Not Sig
WDTC1	0.407227732	0.013472018	0.279677873112118	Not Sig
YPEL5	0.454856581	0.013573163	0.281458881168552	Not Sig
MRPS11	0.423491899	0.013648068	0.282692355376271	Not Sig
BCAS2	-0.404301497	0.013756339	0.284613374953725	Not Sig
CCNC	0.92338014	0.013781304	0.284618439016892	Not Sig
THUMPD1	-0.395851756	0.013787637	0.284618439016892	Not Sig
ZCCHC8	0.345515641	0.013833185	0.285237473830146	Not Sig
TCF3	-0.467782439	0.013926457	0.286605534749719	Not Sig
SNRNP27	-0.514468498	0.013930802	0.286605534749719	Not Sig
TOMM22	0.786280651	0.013963185	0.286949713267937	Not Sig
UQCC3	0.408300102	0.014279831	0.293128311378499	Not Sig
RPS6KB1	0.373114106	0.014417557	0.295624426585011	Not Sig
NCAPD3	-0.391911372	0.014590791	0.298824760535714	Not Sig
GRB2	-0.401069389	0.01460624	0.298824760535714	Not Sig
ITPA	-0.281108525	0.014823963	0.302940987461538	Not Sig
FKBPL	-0.53063979	0.014847332	0.303080671371938	Not Sig
TIMELESS	-1.089461937	0.014983133	0.305512581783092	Not Sig
VCPIP1	-0.423120117	0.015049221	0.306519189056667	Not Sig
MED27	0.681683331	0.015106802	0.307350485529412	Not Sig
SMG1	-0.706088667	0.015176737	0.308431004375831	Not Sig
MIEN1	-0.330551623	0.015200879	0.308579527075305	Not Sig
ZBED4	0.277872297	0.015352745	0.311001497667403	Not Sig
IKBKAP	0.652434882	0.015354119	0.311001497667403	Not Sig
IGF1R	0.584519629	0.015468294	0.312813846355017	Not Sig
LUC7L2	0.318418101	0.015477724	0.312813846355017	Not Sig
ATP5J2	0.697478015	0.015499599	0.312881110625963	Not Sig
GFM2	0.505814082	0.015515189	0.312881110625963	Not Sig
RNMT	0.886268282	0.015583187	0.313907033952747	Not Sig
PGM2	-0.339397946	0.01562623	0.314428564357849	Not Sig
PPP1R2	0.496832249	0.015721094	0.315887493426696	Not Sig
GPATCH8	0.323341143	0.015739649	0.315887493426696	Not Sig
ATAD2	-0.406635736	0.015750432	0.315887493426696	Not Sig
SEH1L	0.902616662	0.015859173	0.317720765314754	Not Sig
MIS12	-0.535028286	0.015878321	0.317757098527293	Not Sig
THAP1	0.38171038	0.015948194	0.318483852325708	Not Sig
SMARCA4	0.589596417	0.015949385	0.318483852325708	Not Sig
STARD7	0.408543397	0.016003321	0.31921314173123	Not Sig
LSM3	-1.111881254	0.016398369	0.326737502325	Not Sig
VIPAS39	0.246384521	0.016483433	0.327829794758134	Not Sig
SAR1A	-0.299521879	0.016488957	0.327829794758134	Not Sig
EIF2S2	-0.765801815	0.016700529	0.331502843041126	Not Sig
METTL6	-0.408459572	0.01670987	0.331502843041126	Not Sig
CENPT	-0.44745578	0.017021741	0.337056848015119	Not Sig
AP1G1	-0.32085105	0.017026602	0.337056848015119	Not Sig
VPS37A	0.310548025	0.017241771	0.340644045597417	Not Sig
ATMIN	-0.348448225	0.017247061	0.340644045597417	Not Sig
SPIB	-0.480231033	0.01726356	0.340644045597417	Not Sig
HEATR3	0.578466485	0.017328137	0.341550622953763	Not Sig
CENPP	-0.515890211	0.017542734	0.345409083731472	Not Sig
CAPRIN1	-0.443382533	0.017591631	0.346000201567597	Not Sig
TOE1	0.394740222	0.01783122	0.350080001504283	Not Sig
MRPL42	0.514937322	0.017837255	0.350080001504283	Not Sig
OXA1L	0.445440237	0.017955796	0.352029621899465	Not Sig
PGAM5	-0.333025214	0.018008691	0.352663966060832	Not Sig
LSM2	-1.503271851	0.018026629	0.352663966060832	Not Sig
SLMO2	0.811233924	0.018167741	0.355045693252665	Not Sig
JMJD1C	-0.38031281	0.01818836	0.355070103471778	Not Sig
TOB1	-0.399814908	0.01828072	0.356493487574468	Not Sig
DEPDC5	-0.275407877	0.018404311	0.358522236919235	Not Sig
UQCRFS1	0.928376693	0.018687339	0.363395940609756	Not Sig
RTEL1	-0.455467479	0.018694145	0.363395940609756	Not Sig
ZMYND11	0.396805655	0.018742565	0.363951227770127	Not Sig
NXF1	-0.390302853	0.018786699	0.364164130434461	Not Sig
KIAA0907	-0.386679859	0.018793261	0.364164130434461	Not Sig
LRRC8C	-0.314443077	0.018821604	0.364328218504752	Not Sig
SYNJ1	-0.308683925	0.019029408	0.36796210764557	Not Sig
GPCPD1	0.262026316	0.019058426	0.368134886202318	Not Sig
BCCIP	-0.604070481	0.01911835	0.36890365668421	Not Sig
CCDC43	0.387044775	0.019201064	0.369999951422269	Not Sig
DYNC1LI1	-0.318381767	0.019215534	0.369999951422269	Not Sig
WRAP53	-0.59212986	0.019348668	0.372172542610703	Not Sig
ELF1	0.400832937	0.01946526	0.373776510603556	Not Sig
PSPC1	0.434525001	0.019478563	0.373776510603556	Not Sig
C19orf53	-0.663156643	0.019493227	0.373776510603556	Not Sig
NLK	0.302241759	0.01958178	0.374858234592902	Not Sig
CXorf40A	-0.43048588	0.01959054	0.374858234592902	Not Sig
RFX5	0.550239423	0.019721353	0.37662906970625	Not Sig
RFWD2	-0.477549731	0.019724178	0.37662906970625	Not Sig
CCDC22	0.380793529	0.019824764	0.377822165564449	Not Sig
SRSF4	0.253031823	0.019827883	0.377822165564449	Not Sig
MED17	0.785962285	0.019909496	0.378983355322949	Not Sig
SPG21	0.454573301	0.019983198	0.379991703877593	Not Sig
KIAA1324	-0.299372539	0.020200034	0.383716915289119	Not Sig
PRPF38B	-0.497104777	0.020309346	0.385018466420889	Not Sig
PSME4	0.313044508	0.020310559	0.385018466420889	Not Sig
GLTP	-0.294876137	0.020523535	0.388653843063017	Not Sig
UBE2D2	-0.326531087	0.020626086	0.390130479741504	Not Sig
RPS4Y1	-0.354798404	0.020651292	0.390130479741504	Not Sig
RPL14	-1.083056119	0.020665359	0.390130479741504	Not Sig
ISY1	-0.708712749	0.02070087	0.390398814783951	Not Sig
ARID1B	-0.309781179	0.02075026	0.390928074059609	Not Sig
STYX	-0.373576974	0.020799447	0.391452426033881	Not Sig
EIF3J	0.528923209	0.02084031	0.391612571796107	Not Sig
CNEP1R1	-0.373149281	0.020850683	0.391612571796107	Not Sig
RUFY2	-0.280638863	0.020951206	0.393097806741044	Not Sig
POLA2	-0.641543944	0.021110675	0.395684850127812	Not Sig
WDR33	0.46973108	0.021186809	0.396706226536262	Not Sig
CDC37	-1.707940861	0.021402749	0.39969214805499	Not Sig
FBXO8	0.38656353	0.021406379	0.39969214805499	Not Sig
ABHD13	0.265287618	0.02141169	0.39969214805499	Not Sig
RPS7	0.903923294	0.021525672	0.401411081822991	Not Sig
PSMD14	-0.70649533	0.021570959	0.401846798200203	Not Sig
PSMB10	0.427005645	0.021760245	0.404961473192893	Not Sig
USP36	0.463061808	0.021953352	0.408038662344478	Not Sig
PYURF	0.315057336	0.021970114	0.408038662344478	Not Sig
GLCCI1	-0.295492663	0.022204031	0.411325383573737	Not Sig
PAF1	-0.479919364	0.02221132	0.411325383573737	Not Sig
NCOA7	0.356937681	0.022214398	0.411325383573737	Not Sig
SEC61B	0.390989381	0.022249447	0.411558640723512	Not Sig
PTCD1	0.510986154	0.02236847	0.413343168921371	Not Sig
UBE2M	-0.736309417	0.022401209	0.413531281147029	Not Sig
TIMM50	0.501237523	0.022444487	0.413913371425553	Not Sig
LOC101928436	-0.367687832	0.022504316	0.414599614669347	Not Sig
CCNL2	0.358200944	0.02257551	0.415118824964895	Not Sig
TOX4	0.350609629	0.02257779	0.415118824964895	Not Sig
NSUN4	0.452189675	0.022677581	0.416535808928858	Not Sig
DSTN	-0.281797564	0.022735999	0.417082812269192	Not Sig
ZCCHC6	-0.328400922	0.022755157	0.417082812269192	Not Sig
ANP32A	-0.428555383	0.022786626	0.417082812269192	Not Sig
CDK2AP2	0.449535799	0.022799695	0.417082812269192	Not Sig
GOLGA8O	-0.648509071	0.022821126	0.417082812269192	Not Sig
ESRRA	0.476156045	0.022947171	0.418968716734064	Not Sig
TRIP4	-0.24468762	0.023098747	0.421316548514428	Not Sig
UBR4	0.377373039	0.023154366	0.421911215850895	Not Sig
FOXO1	0.265254293	0.023226718	0.422536689824579	Not Sig
KIAA1109	-0.263190912	0.023238239	0.422536689824579	Not Sig
MARK2	-0.353434115	0.023257843	0.422536689824579	Not Sig
AKT2	0.396991583	0.023343404	0.423671226459406	Not Sig
PRCC	0.467930579	0.023387454	0.424003221113636	Not Sig
GFI1	-0.298159581	0.023407957	0.424003221113636	Not Sig
SMEK2	-0.363308184	0.023440167	0.424167523471866	Not Sig
TPX2	-0.628397538	0.023519034	0.425174962775148	Not Sig
B3GNT2	0.446957514	0.023598951	0.426199380079803	Not Sig
ZFAND5	-0.356053625	0.023660903	0.426897650485236	Not Sig
ME2	-0.353824226	0.023774234	0.427579049272282	Not Sig
FAM50A	0.956160317	0.023793877	0.427579049272282	Not Sig
COMMD2	0.42992289	0.023794495	0.427579049272282	Not Sig
EIF2B3	0.725618247	0.023806636	0.427579049272282	Not Sig
RNF146	0.338419464	0.023815297	0.427579049272282	Not Sig
FAM20B	-0.367900153	0.023944189	0.429472532836595	Not Sig
ZMAT1	-0.354733235	0.024150075	0.432741959750733	Not Sig
GMCL1	-0.35522578	0.024265175	0.434379807543945	Not Sig
ERCC1	-0.48365943	0.024357532	0.435607725943415	Not Sig
RPL18A	-0.885569986	0.024549354	0.438610339350877	Not Sig
PFKFB3	0.406749661	0.024743537	0.441559446122568	Not Sig
P2RY8	-0.270651897	0.024762594	0.441559446122568	Not Sig
MMAA	-0.349995689	0.025217084	0.449226789896987	Not Sig
LSM4	-0.930366298	0.025358029	0.451299057863107	Not Sig
PIN1	-0.297498034	0.025555663	0.454148713215116	Not Sig
SAP30	-0.359357498	0.025567698	0.454148713215116	Not Sig
CHSY1	-0.294430039	0.02577233	0.457340349690223	Not Sig
GTPBP1	-0.403233784	0.025907696	0.459297848526112	Not Sig
CNOT10	-0.593945546	0.025959452	0.459770738755556	Not Sig
ERF	0.406613279	0.026068789	0.46126155517278	Not Sig
PAX5	0.454084164	0.026195954	0.462782660007707	Not Sig
ACAT1	-0.309810856	0.026205248	0.462782660007707	Not Sig
HNRNPC	0.691874417	0.026325126	0.464190645471264	Not Sig
BRIP1	-0.388508825	0.026349392	0.464190645471264	Not Sig
FBXO21	-0.271368469	0.026386586	0.464190645471264	Not Sig
HNRNPDL	-0.282738085	0.026400773	0.464190645471264	Not Sig
KANSL1L	-0.36019424	0.026426934	0.464190645471264	Not Sig
FBXO22	0.447894524	0.026436912	0.464190645471264	Not Sig
TIA1	0.416543621	0.02653064	0.465225323076482	Not Sig
C6orf62	-0.325915268	0.026546598	0.465225323076482	Not Sig
RPP25L	0.279448088	0.026572382	0.465232411119389	Not Sig
COMMD7	0.384282388	0.026780866	0.468435166646947	Not Sig
RPL34	-1.487710165	0.026893123	0.469579867364762	Not Sig
COMMD4	0.295741397	0.026897543	0.469579867364762	Not Sig
PCF11	0.480223287	0.027038338	0.471588747743102	Not Sig
RNF187	0.438413161	0.027183768	0.473674573391635	Not Sig
NUDCD2	0.276923951	0.027244601	0.474283742574549	Not Sig
KDM1B	0.272917974	0.027366585	0.475955284283681	Not Sig
HIPK2	-0.302587343	0.0274318	0.47663727563981	Not Sig
IP6K2	-0.30353678	0.027541954	0.478098067020833	Not Sig
ANKRD17	-0.191095215	0.027660488	0.479701424340587	Not Sig
PDAP1	-0.339776744	0.027816701	0.481954580369565	Not Sig
ADCY7	-0.342226836	0.027848115	0.482043244631728	Not Sig
TBK1	-0.270910412	0.027907946	0.482623168043396	Not Sig
ATF1	-0.403775029	0.028595464	0.49396859847081	Not Sig
MKLN1	-0.367571869	0.028617896	0.49396859847081	Not Sig
RAB5A	-0.375536094	0.02866111	0.494249113273754	Not Sig
INO80E	0.351206935	0.028735392	0.495064352210526	Not Sig
PBX2	-0.250078862	0.028771785	0.495225906887324	Not Sig
CDK13	0.449585925	0.028876835	0.496261968803187	Not Sig
MXI1	-0.260839829	0.028886123	0.496261968803187	Not Sig
MARVELD2	-0.335442698	0.028951877	0.496925896336142	Not Sig
MARK3	-0.231260948	0.029007937	0.497422350932647	Not Sig
SLC25A39	-0.24233374	0.029040894	0.497522082162617	Not Sig
POLD3	-0.631293496	0.029150803	0.498938720628385	Not Sig
CHMP7	-0.337719894	0.029333199	0.501413243489777	Not Sig
ATP5F1	0.344903955	0.029404658	0.501413243489777	Not Sig
SPATA2	0.318525654	0.02942869	0.501413243489777	Not Sig
SNAPIN	0.317490503	0.029429419	0.501413243489777	Not Sig
WWP2	-0.31956682	0.029432145	0.501413243489777	Not Sig
SNX14	-0.334694325	0.029495777	0.502030722550604	Not Sig
KPNA1	0.38351928	0.029796334	0.506244474801668	Not Sig
COQ5	0.475647497	0.029798581	0.506244474801668	Not Sig
MRPL45	0.49047123	0.029902511	0.50753974920463	Not Sig
ETFB	-0.255183007	0.029972886	0.508043088979667	Not Sig
AP2B1	-0.34422576	0.029987596	0.508043088979667	Not Sig
CREBBP	-0.315016753	0.030167799	0.510624121393352	Not Sig
PGLS	0.573582314	0.030218536	0.511011054811808	Not Sig
PIGH	0.236650185	0.030362148	0.512966391694009	Not Sig
MBD3	0.412666716	0.030398377	0.513105569785451	Not Sig
TXLNG	-0.311155199	0.030822575	0.519787141053358	Not Sig
KLF11	-0.247080881	0.030939958	0.520963696247253	Not Sig
TMEM189	0.334483264	0.03095886	0.520963696247253	Not Sig
RIMKLB	-0.384859658	0.030981536	0.520963696247253	Not Sig
HLA-DRA	0.444286443	0.031027335	0.520963696247253	Not Sig
GJA10	-0.310957861	0.031034442	0.520963696247253	Not Sig
FOXP4	-0.225189117	0.031235696	0.52386234526624	Not Sig
PCMTD1	0.272916464	0.031458988	0.526959365307763	Not Sig
RNF168	-0.357693835	0.031477852	0.526959365307763	Not Sig
PRR14	0.256007984	0.031793842	0.531344538315406	Not Sig
ZMYM6	-0.425572614	0.031797772	0.531344538315406	Not Sig
COX6C	0.557992425	0.031850933	0.531748135540073	Not Sig
KMT2C	-0.212610621	0.031969152	0.53323614678071	Not Sig
UCHL3	-0.331621464	0.032002544	0.533307849149091	Not Sig
GMEB1	0.366843757	0.032104747	0.534525083793824	Not Sig
SF1	0.631319296	0.0323144	0.537527464972777	Not Sig
PINX1	0.360865794	0.032513721	0.540085489208333	Not Sig
EWSR1	0.354716096	0.032527106	0.540085489208333	Not Sig
EIF2B5	0.945205205	0.032801712	0.543661096334539	Not Sig
CHMP3	0.387383444	0.032801766	0.543661096334539	Not Sig
PCGF5	0.259496739	0.032929084	0.544659994528404	Not Sig
MRPL3	0.712495811	0.032940785	0.544659994528404	Not Sig
PPIP5K2	0.342770043	0.032951172	0.544659994528404	Not Sig
SERBP1	-0.505743843	0.03299116	0.544829688252252	Not Sig
ACAT2	0.477693408	0.033132201	0.546666405518452	Not Sig
ORMDL3	0.382997078	0.033213459	0.547514313785072	Not Sig
MYC	0.724344351	0.033282895	0.547876172421147	Not Sig
ZFP91	0.318892209	0.033324803	0.547876172421147	Not Sig
DIDO1	-0.285572599	0.033331015	0.547876172421147	Not Sig
XPO4	0.300950661	0.033354962	0.547876172421147	Not Sig
KDSR	-0.40451128	0.033531345	0.550280291132498	Not Sig
MPDU1	0.348035143	0.033613049	0.551070846739946	Not Sig
MCRS1	-0.708160144	0.033639642	0.551070846739946	Not Sig
DNAI2	-0.442862362	0.033680797	0.551252401613393	Not Sig
ALDH18A1	0.500169523	0.033793143	0.552597773713648	Not Sig
LOC100129216	-0.616224055	0.033887952	0.553654231828877	Not Sig
TNFSF18	-0.378043782	0.034005726	0.554875214973333	Not Sig
OCLM	-0.444174208	0.034038708	0.554875214973333	Not Sig
COPS7B	0.310365069	0.034053495	0.554875214973333	Not Sig
HIGD2A	0.330689875	0.03410983	0.554952661469388	Not Sig
CENPN	-0.856701238	0.034118796	0.554952661469388	Not Sig
ZNF142	-0.315228882	0.034195384	0.555705305056738	Not Sig
ATP1A1	0.492318938	0.03424248	0.555977768715678	Not Sig
LSM6	-0.809089562	0.03436385	0.557454632168142	Not Sig
C12orf65	0.463904642	0.034521301	0.55916646184113	Not Sig
NPRL2	-0.438822236	0.03454024	0.55916646184113	Not Sig
SLC25A10	0.332275139	0.034560886	0.55916646184113	Not Sig
FNBP4	-0.269921068	0.034633309	0.559461635480176	Not Sig
ANKRD13C	0.261312137	0.03464017	0.559461635480176	Not Sig
SNX29	-0.3018495	0.034744316	0.560649697707746	Not Sig
NBEAL2	0.455150724	0.034884107	0.562410347772208	Not Sig
NKRF	0.332292391	0.035028645	0.56424436862478	Not Sig
DNAJA3	0.433028957	0.035137046	0.565264331735088	Not Sig
DOLPP1	0.359022971	0.035153638	0.565264331735088	Not Sig
CHD6	0.380595549	0.035366148	0.568183049069237	Not Sig
GLTSCR1L	-0.330747074	0.03545849	0.569167758485114	Not Sig
SLC38A9	-0.282020266	0.035580804	0.570631424430446	Not Sig
MLEC	-0.363529893	0.035954619	0.575672551496943	Not Sig
BAG4	-0.342976176	0.035957944	0.575672551496943	Not Sig
RPUSD2	0.291350992	0.036131643	0.57772167692	Not Sig
PUF60	-0.737675246	0.036181626	0.57772167692	Not Sig
ABCF1	0.635600596	0.03621037	0.57772167692	Not Sig
FLI1	0.287930226	0.03622783	0.57772167692	Not Sig
HIBCH	-0.316098598	0.036243518	0.57772167692	Not Sig
PFN1	-0.469497887	0.03637263	0.579276003935708	Not Sig
POLDIP2	-0.313992472	0.036464896	0.580241326888889	Not Sig
INPP5D	-0.326144096	0.036593875	0.581788657957502	Not Sig
B3GALT6	-0.236002041	0.0373022	0.591812646638169	Not Sig
BPIFB1	0.317142423	0.037328609	0.591812646638169	Not Sig
SPTLC2	-0.444591259	0.037330975	0.591812646638169	Not Sig
NSUN3	0.292378547	0.037361554	0.591812646638169	Not Sig
GSE1	-0.27737125	0.037385797	0.591812646638169	Not Sig
AMD1	-0.411800459	0.037883762	0.598663864247414	Not Sig
MXD3	-0.323146604	0.037883917	0.598663864247414	Not Sig
STX4	-0.255087543	0.037931469	0.598899016571059	Not Sig
SCFD2	0.291694115	0.038237232	0.603207142678141	Not Sig
SF3B6	-0.281269112	0.038544117	0.607525544907137	Not Sig
SMIM15	0.229587274	0.038637474	0.608473828087629	Not Sig
CCDC132	0.259755319	0.038851054	0.611312163840343	Not Sig
UAP1	-0.23018057	0.038958148	0.612471536010292	Not Sig
UBQLN4	-0.317840502	0.039046716	0.61333791859126	Not Sig
GGNBP2	-0.287700277	0.039097067	0.613603026692637	Not Sig
SEC23B	-0.242484579	0.039196531	0.614637818443969	Not Sig
MAP3K7	0.275158088	0.039279093	0.615406028874359	Not Sig
PHF23	0.444174126	0.039337662	0.615797337422716	Not Sig
EIF3B	0.789808934	0.039449851	0.617026637099829	Not Sig
RERE	-0.411173458	0.039544838	0.617985017372549	Not Sig
DEAF1	-0.360781537	0.039615986	0.618569539494037	Not Sig
CCDC71L	0.36892671	0.039731299	0.619842078271489	Not Sig
SMC2	-0.771679571	0.039900924	0.621959045785714	Not Sig
OR4C6	-0.305630692	0.040262387	0.627060166607477	Not Sig
SLC8B1	0.34358671	0.040411813	0.628853093466044	Not Sig
SLC7A6	-0.350370808	0.040455114	0.628992955669211	Not Sig
FANCA	-0.3531968	0.040885033	0.635138593155085	Not Sig
DDB1	-0.674855112	0.041175392	0.639107629764606	Not Sig
PRELID1	0.523086231	0.041320716	0.640692204372781	Not Sig
CCNG2	-0.288930364	0.041347383	0.640692204372781	Not Sig
NUF2	-0.57641313	0.04145575	0.641408620200844	Not Sig
ZNF326	0.316364334	0.041463598	0.641408620200844	Not Sig
NSDHL	0.269434794	0.04155761	0.642320867546374	Not Sig
PREP	0.367248225	0.041690934	0.642649952604534	Not Sig
SAMD8	-0.300782833	0.041714607	0.642649952604534	Not Sig
DNAAF5	0.486037665	0.041726761	0.642649952604534	Not Sig
SF3B1	-0.434725594	0.041742477	0.642649952604534	Not Sig
CERS3	-0.360717023	0.041754192	0.642649952604534	Not Sig
C20orf24	0.409035106	0.041849628	0.643359327095557	Not Sig
ATXN1	0.272450163	0.041870475	0.643359327095557	Not Sig
EMC8	0.281514355	0.042156672	0.64721436719598	Not Sig
UBE2C	-0.446146079	0.042201526	0.647360814314644	Not Sig
P4HB	-0.371917055	0.042480823	0.651100306365385	Not Sig
MXD4	-0.249512606	0.042657695	0.653265001708438	Not Sig
DIS3L2	-0.359029562	0.042898031	0.656397167162771	Not Sig
PPIF	0.3240079	0.043017232	0.657509312173189	Not Sig
DCTN1	-0.409096397	0.043073841	0.657509312173189	Not Sig
MAN2A1	-0.259062133	0.04307832	0.657509312173189	Not Sig
ICT1	0.445793053	0.043409634	0.661974770914381	Not Sig
MRPL35	0.632205739	0.04344311	0.661974770914381	Not Sig
EMC3	-0.346826857	0.043516575	0.662543468708472	Not Sig
MED29	0.366701694	0.04372058	0.665097055585062	Not Sig
ELL	0.577415864	0.043763309	0.66518074824855	Not Sig
SLC30A9	0.516098609	0.043798656	0.66518074824855	Not Sig
PTPN6	-0.387250059	0.043860966	0.665575635551324	Not Sig
TAS2R20	-0.282009726	0.044047016	0.667846030021505	Not Sig
TSC2	-0.579660482	0.044125745	0.668486802971074	Not Sig
LIG4	-0.308414898	0.044278316	0.670244269691164	Not Sig
ZNF507	-0.260871515	0.04439949	0.671523969628713	Not Sig
ANAPC5	-0.450866414	0.044593417	0.67322570911358	Not Sig
TRIP12	0.226093757	0.044605889	0.67322570911358	Not Sig
TOP1	-0.456974639	0.044622183	0.67322570911358	Not Sig
HMGB1	0.285401548	0.044748863	0.674367179134647	Not Sig
GABARAP	0.510639407	0.044805046	0.674367179134647	Not Sig
FGFR1OP2	0.354892821	0.044808206	0.674367179134647	Not Sig
EXT1	-0.311386978	0.044974582	0.676315884037736	Not Sig
PPP4R2	-0.272026975	0.045038858	0.676727299998361	Not Sig
GNL1	-0.280399804	0.045145644	0.677776249110565	Not Sig
F8A3	0.527730621	0.045469942	0.682086339445172	Not Sig
CWC22	0.645644512	0.045707338	0.685086846179886	Not Sig
E2F8	0.270977137	0.045900979	0.687427161804739	Not Sig
ZNF830	-0.80845166	0.046999747	0.703308050822041	Not Sig
CCDC124	0.271663691	0.047104239	0.70429674152447	Not Sig
RBM19	-0.401118488	0.047315018	0.706871715532192	Not Sig
DGCR8	0.887386035	0.047496844	0.709010299156352	Not Sig
FAF2	-0.294468171	0.047574215	0.709587416733116	Not Sig
BTG2	-0.239224314	0.047670548	0.710446191372358	Not Sig
VDAC3	0.298047	0.047727718	0.710720388836718	Not Sig
SUMO2	-0.845317098	0.047949395	0.71344185044237	Not Sig
MAPK8IP3	-0.26431747	0.048019475	0.713588588657212	Not Sig
COMMD8	0.290366891	0.048037113	0.713588588657212	Not Sig
SPDL1	-0.740001588	0.048169779	0.714548534826052	Not Sig
MGAT1	-0.229438836	0.048179695	0.714548534826052	Not Sig
ZNF786	-0.312914688	0.048283416	0.715507921338723	Not Sig
P2RY10	-0.311325267	0.048404405	0.716150240981437	Not Sig
MDM2	-0.500373601	0.048404896	0.716150240981437	Not Sig
SPAG7	0.319037673	0.048481864	0.716710523374193	Not Sig
SRSF11	-0.501764772	0.048560325	0.717291956144239	Not Sig
NDUFC2	0.496914349	0.048627454	0.717705200703704	Not Sig
PPIL2	-0.75851763	0.048980727	0.722337656184232	Not Sig
ALMS1	-0.305389474	0.049106625	0.7236121727291	Not Sig
BRF1	0.377354426	0.049305338	0.725381175428228	Not Sig
SAFB2	0.42853872	0.049306578	0.725381175428228	Not Sig
DDHD2	-0.224091312	0.049345389	0.725381175428228	Not Sig
PSME1	-0.278560538	0.049452261	0.726369708646635	Not Sig
ARPC4	-0.301481832	0.04953092	0.7264706256664	Not Sig
AKAP13	-0.203838915	0.049538393	0.7264706256664	Not Sig
SENP6	-0.453571288	0.049666511	0.727767236723421	Not Sig
RBM12	-0.289945255	0.049818819	0.729415951349041	Not Sig
DCAF6	0.224240647	0.049885187	0.729554330609873	Not Sig
CDKN2AIP	0.258463132	0.049943542	0.729554330609873	Not Sig
ELOVL1	0.370093388	0.049963489	0.729554330609873	Not Sig
HACD2	0.404399442	0.049987466	0.729554330609873	Not Sig
CD63	0.240446067	0.050092554	0.730158555985692	Not Sig
RNF103-CHMP3	0.41973683	0.05010853	0.730158555985692	Not Sig
MRPL12	0.421985143	0.050193532	0.730475784050753	Not Sig
AXIN1	0.37299066	0.050218926	0.730475784050753	Not Sig
TNPO3	-0.438260614	0.050249848	0.730475784050753	Not Sig
MDC1	-0.441269135	0.050471805	0.732221947888449	Not Sig
COMMD5	0.404768901	0.050473329	0.732221947888449	Not Sig
CDSN	-0.35789619	0.050489801	0.732221947888449	Not Sig
RAD21L1	-0.302228459	0.050633839	0.733730357872727	Not Sig
RPL9	-1.237998334	0.05071136	0.734273254470774	Not Sig
LBR	-0.280958043	0.050839585	0.73554888132202	Not Sig
RCC2	0.239775846	0.050990789	0.737154694920347	Not Sig
THOC5	-0.396544928	0.051116226	0.73814992445712	Not Sig
LOC100289561	-0.241312239	0.05116974	0.73814992445712	Not Sig
TSPY1	-0.476925627	0.051180435	0.73814992445712	Not Sig
MCL1	-0.846285425	0.051238362	0.738404413382076	Not Sig
NUP35	-0.366739349	0.051319023	0.738985868509819	Not Sig
LDLRAP1	0.309014094	0.051405807	0.739654511865777	Not Sig
CUX1	-0.187245343	0.051557177	0.74125067575451	Not Sig
AMFR	-0.195764165	0.051692959	0.742620400806426	Not Sig
FAM9B	-0.305863584	0.051765739	0.743083603452623	Not Sig
RAD21	0.48778788	0.052189942	0.748586718937402	Not Sig
SLC25A51	-0.451170797	0.052314637	0.74948183884375	Not Sig
MED26	0.311404228	0.05233412	0.74948183884375	Not Sig
DUS4L	-0.280551612	0.052378381	0.749530134356753	Not Sig
GATAD2B	0.367086408	0.052604013	0.752171733465679	Not Sig
NFATC2	0.278774478	0.0527675	0.753921311379579	Not Sig
HSPH1	-0.306918512	0.052969938	0.756224247257009	Not Sig
BRD9	-0.349935462	0.053073797	0.757117332923735	Not Sig
MYSM1	-0.33543447	0.053225048	0.758684568342146	Not Sig
MRPL27	0.495283872	0.053333063	0.75963354922533	Not Sig
FLNA	0.233177772	0.053591769	0.76261743978588	Not Sig
PMF1-BGLAP	-0.40563132	0.053625764	0.76261743978588	Not Sig
MYBBP1A	-0.410083719	0.053911046	0.766080142810853	Not Sig
MED14	0.653903394	0.054038496	0.767296413769171	Not Sig
DPYSL3	-0.327076991	0.054221942	0.768742170835267	Not Sig
DYNLT1	-0.206420207	0.05422419	0.768742170835267	Not Sig
RASA3	-0.238440116	0.054557482	0.772869553741886	Not Sig
IQSEC1	-0.235966211	0.055158561	0.7806061583125	Not Sig
CNNM4	-0.183137761	0.055188783	0.7806061583125	Not Sig
TOP3B	-0.276395118	0.05532583	0.781104652231538	Not Sig
MMAB	-0.198007643	0.055352531	0.781104652231538	Not Sig
ZDHHC24	0.311801407	0.05536991	0.781104652231538	Not Sig
AKT1	0.255859664	0.055394471	0.781104652231538	Not Sig
GMEB2	0.318922306	0.055587997	0.78323103228824	Not Sig
REXO4	-0.326672291	0.05600632	0.78851908749616	Not Sig
IGFBPL1	0.283808482	0.056207714	0.790747202865695	Not Sig
PSMA5	1.486491243	0.056470862	0.793840008682515	Not Sig
TBCA	-0.381039986	0.056851754	0.798581994309579	Not Sig
ZNF445	0.285759193	0.057133767	0.801928853657733	Not Sig
OTUD4	-0.334486543	0.057254497	0.803008557388676	Not Sig
PARP1	-0.114089654	0.057458058	0.805016185815126	Not Sig
GALNT3	-0.267582849	0.057485472	0.805016185815126	Not Sig
RHOG	0.367084842	0.057533357	0.805071730661832	Not Sig
BRCA1	-0.378091623	0.057729204	0.806639643318598	Not Sig
AGK	-0.428869066	0.057733414	0.806639643318598	Not Sig
CNPY2	0.3699891	0.05785573	0.807723986796043	Not Sig
TBCCD1	-0.26509952	0.05789915	0.807723986796043	Not Sig
PDE8A	-0.285929752	0.058072401	0.808887659240334	Not Sig
CLPX	-0.29559618	0.058084736	0.808887659240334	Not Sig
TIMM21	0.26013159	0.058126344	0.808887659240334	Not Sig
CEP112	-0.284214723	0.058171863	0.808887659240334	Not Sig
CENPH	-0.299460743	0.058203198	0.808887659240334	Not Sig
CCDC25	0.31047172	0.058257437	0.809028089126515	Not Sig
PCED1B	0.291869271	0.058502485	0.811443648464097	Not Sig
RPL35A	-0.536640134	0.05855246	0.811443648464097	Not Sig
LEO1	-0.406195314	0.058564178	0.811443648464097	Not Sig
HERC1	-0.1974113	0.058704203	0.812769445009819	Not Sig
RAVER1	-0.215887109	0.058762188	0.812958240172076	Not Sig
SLC20A1	0.247786427	0.05923246	0.818846322971342	Not Sig
RPL3	-0.639917692	0.059348077	0.819826374896006	Not Sig
RPLP1	-0.726886012	0.05948921	0.820807118034612	Not Sig
KXD1	0.511644456	0.059508628	0.820807118034612	Not Sig
STAT2	-0.260415477	0.059832286	0.824650853132331	Not Sig
MRPS31	0.386549045	0.05988853	0.824805892885049	Not Sig
EIF2S3	-1.162006846	0.060025098	0.825578853482759	Not Sig
USP14	0.226222862	0.060071458	0.825578853482759	Not Sig
HAUS3	-0.485211018	0.060079766	0.825578853482759	Not Sig
SNX20	-0.182124421	0.060151915	0.825951126490637	Not Sig
HOXA3	-0.354413428	0.060377401	0.828426749798653	Not Sig
CCM2	0.424797367	0.060922	0.835036564098655	Not Sig
SBF1	0.349921944	0.060950244	0.835036564098655	Not Sig
VCP	-0.951871549	0.061211792	0.836977642341282	Not Sig
SGMS1	-0.266826045	0.061224105	0.836977642341282	Not Sig
PI4KB	-0.231314674	0.061253797	0.836977642341282	Not Sig
SAA1	-0.334020771	0.061274562	0.836977642341282	Not Sig
RAB40A	0.282137138	0.061347369	0.837022511361607	Not Sig
SMARCB1	0.33310425	0.06136917	0.837022511361607	Not Sig
RBM25	0.621324671	0.061423899	0.837146091129368	Not Sig
FAM98B	0.392120426	0.061492983	0.837464986161218	Not Sig
NABP2	-0.368730351	0.061604085	0.8377356343227	Not Sig
MYB	-0.394996171	0.061604257	0.8377356343227	Not Sig
FTSJ1	-0.333166778	0.061663032	0.837913298437361	Not Sig
SLC4A1AP	0.242479138	0.061874797	0.840168076894074	Not Sig
AGO2	-0.220457595	0.061987143	0.841070553910437	Not Sig
NAE1	-0.517452128	0.062126175	0.841808511053954	Not Sig
HELB	0.353741093	0.062133376	0.841808511053954	Not Sig
CHRAC1	-0.326793221	0.062281144	0.8426596735631	Not Sig
SUMO4	-0.29134563	0.062288138	0.8426596735631	Not Sig
SQLE	0.412725374	0.062380844	0.843291483306785	Not Sig
RAD9A	-1.406640388	0.062449977	0.84360392659322	Not Sig
NFYA	-0.307959223	0.06261	0.844825501058088	Not Sig
TRIM74	-0.255257948	0.06266429	0.844825501058088	Not Sig
CBX3	0.318378875	0.062678669	0.844825501058088	Not Sig
RWDD4	0.419772074	0.062971835	0.847749127143906	Not Sig
IRGM	-0.227209259	0.06298807	0.847749127143906	Not Sig
BCAS3	0.300754842	0.063240916	0.850078329239561	Not Sig
PRKCD	-0.215533287	0.063261186	0.850078329239561	Not Sig
SUPT20H	0.166034597	0.063300252	0.850078329239561	Not Sig
LZIC	0.264943359	0.063381322	0.850543933808199	Not Sig
DNAJC14	-0.201403455	0.063721495	0.853891988828947	Not Sig
GNPAT	0.371414054	0.063723978	0.853891988828947	Not Sig
CLEC4C	-0.212858587	0.063891543	0.855511961090577	Not Sig
CTR9	-0.384838659	0.064017647	0.856574808143796	Not Sig
FBXO42	0.279330765	0.06411975	0.85703782772906	Not Sig
BHMT2	-0.230774858	0.064159573	0.85703782772906	Not Sig
ISY1-RAB43	-0.779741739	0.064192512	0.85703782772906	Not Sig
PSMC4	-0.678875903	0.064320333	0.857642138318545	Not Sig
KLHL7	-0.366876504	0.064331348	0.857642138318545	Not Sig
FANCB	-0.248927549	0.064425558	0.858273912571221	Not Sig
MED10	0.664283571	0.064584623	0.85976813668337	Not Sig
BHLHA15	-0.206852589	0.064959159	0.863574074648296	Not Sig
FDFT1	0.523537231	0.06496474	0.863574074648296	Not Sig
BCLAF1	-0.416675347	0.065205679	0.866148769383333	Not Sig
BRD8	0.352118826	0.065365788	0.867646821019551	Not Sig
EIF5B	0.521159885	0.065857754	0.873544492455861	Not Sig
DERA	-0.310967779	0.066149818	0.876784030193782	Not Sig
PHF3	-0.314344469	0.066664238	0.8825795599213	Not Sig
PDCL	-0.20088383	0.066683361	0.8825795599213	Not Sig
ATF7IP	0.381143503	0.066855648	0.884221416658009	Not Sig
XXYLT1	0.269363226	0.066971734	0.885118136953136	Not Sig
RPL21	-0.789115057	0.067103977	0.885631911292297	Not Sig
BRAT1	-0.295566083	0.067107235	0.885631911292297	Not Sig
HPS5	-0.256848921	0.06718685	0.886044710323741	Not Sig
CMTM6	0.308833372	0.067313288	0.886779863403017	Not Sig
TOMM7	0.201207482	0.067339347	0.886779863403017	Not Sig
STAT3	0.336803152	0.067685298	0.890310054545194	Not Sig
KDM4C	0.312574503	0.067704556	0.890310054545194	Not Sig
TFDP2	-0.315161823	0.067967068	0.893121378858782	Not Sig
ZNF639	-0.269851875	0.068018688	0.893159433902579	Not Sig
GANAB	-0.242302428	0.068147751	0.894213617452398	Not Sig
TDP2	-0.267342618	0.068405393	0.896952259716023	Not Sig
FAM181B	-0.281610781	0.068515865	0.897758628531094	Not Sig
DDIT4	-0.181483062	0.068575965	0.897904296010714	Not Sig
SNX2	0.290461951	0.068667037	0.898455000176303	Not Sig
ZBTB24	0.269022876	0.069052326	0.902851774540656	Not Sig
DDX17	-0.2985906	0.069142031	0.903380306672131	Not Sig
WEE1	-0.523796738	0.069308676	0.904912635153846	Not Sig
MASTL	-0.520645282	0.069658527	0.908636509907539	Not Sig
BCL2A1	-0.18438786	0.06969303	0.908636509907539	Not Sig
COMMD3	0.447910016	0.069942953	0.911141873973759	Not Sig
TMEM257	-0.570735118	0.070002938	0.911141873973759	Not Sig
SUFU	-0.374074018	0.070049407	0.911141873973759	Not Sig
C10orf12	-0.181266341	0.070084013	0.911141873973759	Not Sig
ZNF865	0.270839544	0.070243284	0.911577330300071	Not Sig
ZNF518A	0.226765234	0.070263125	0.911577330300071	Not Sig
THUMPD2	0.218612009	0.070266694	0.911577330300071	Not Sig
CELF1	0.271164985	0.070324813	0.911686101204385	Not Sig
UBFD1	0.41572637	0.070651468	0.915273540571025	Not Sig
NPIPB9	0.584717221	0.070795975	0.916497893873587	Not Sig
TRAPPC12	0.226812933	0.070950621	0.917851682110798	Not Sig
UBE2F	-0.269276104	0.071056613	0.918574593020451	Not Sig
AQR	0.638853523	0.0712518	0.920448728541226	Not Sig
LIAS	-0.356748109	0.071423684	0.922019402397183	Not Sig
RASGRP3	0.2610258	0.071605326	0.923276175009142	Not Sig
MITD1	-0.259893734	0.071621773	0.923276175009142	Not Sig
POM121	-0.311715325	0.071703868	0.9236848941026	Not Sig
RABEPK	-0.241814216	0.071988736	0.926703314337079	Not Sig
OXLD1	0.375158719	0.072193058	0.928681365752983	Not Sig
C16orf62	0.309368284	0.072336094	0.929746097671338	Not Sig
SDE2	0.642449642	0.072377267	0.929746097671338	Not Sig
SPTSSB	-0.302263843	0.072552713	0.931347186276611	Not Sig
PKN3	0.230605736	0.072658508	0.932052561335199	Not Sig
SF3B3	-0.795188452	0.072799639	0.933209917838462	Not Sig
FIP1L1	0.447535367	0.072883488	0.933631878775681	Not Sig
ANKHD1-EIF4EBP3	-0.234912794	0.072982719	0.93366379857432	Not Sig
CEP152	-0.279270763	0.072987847	0.93366379857432	Not Sig
DPM2	0.231224731	0.073113705	0.934621566495816	Not Sig
BLOC1S1	0.331713634	0.073246599	0.935667878933101	Not Sig
CDH3	0.272131713	0.073521748	0.938101911052888	Not Sig
ANAPC13	-0.409466298	0.073539493	0.938101911052888	Not Sig
PLAG1	0.314985424	0.07363474	0.938663712753825	Not Sig
C10orf88	-0.244100108	0.073686751	0.938673962877693	Not Sig
TRABD	-0.226975485	0.073927648	0.941088691311111	Not Sig
RPL23	-1.001573236	0.074092417	0.942531641934073	Not Sig
SPTSSA	-0.334572281	0.07421925	0.94263691324188	Not Sig
PHGR1	0.252025918	0.074255614	0.94263691324188	Not Sig
IL10RA	0.206199262	0.074272415	0.94263691324188	Not Sig
GSAP	-0.189525663	0.074348852	0.94263691324188	Not Sig
URI1	0.360956986	0.074397337	0.94263691324188	Not Sig
TMEM30A	-0.280204508	0.074409231	0.94263691324188	Not Sig
UFC1	0.41632906	0.074721241	0.945935820974448	Not Sig
C16orf52	0.276847047	0.07488031	0.947097372577241	Not Sig
LPAR5	-0.173245807	0.074916327	0.947097372577241	Not Sig
RPS15A	-1.016240548	0.075073202	0.948426509898001	Not Sig
CCDC28B	-0.230151559	0.075498054	0.953136933797521	Not Sig
LITAF	-0.1927448	0.075591781	0.953663411913971	Not Sig
ARPC1A	-0.311844618	0.075710782	0.954507802504814	Not Sig
ARID5B	0.29382919	0.076216821	0.960227179210309	Not Sig
PARP11	0.376593306	0.076336791	0.961078101525412	Not Sig
XKR6	-0.216527749	0.076502066	0.962497853017159	Not Sig
TYR	-0.184666902	0.076625131	0.963384963210562	Not Sig
SLC1A5	0.224501029	0.076712698	0.963824857462646	Not Sig
TSC22D2	0.306222617	0.077136498	0.968485715642466	Not Sig
KCNA2	-0.226225354	0.077413276	0.970027616493179	Not Sig
TFPT	0.266312865	0.077417211	0.970027616493179	Not Sig
LAS1L	0.694231091	0.077520655	0.970027616493179	Not Sig
KLF16	-0.357212775	0.077554885	0.970027616493179	Not Sig
ACOX1	-0.250379114	0.077576263	0.970027616493179	Not Sig
C6orf10	-0.211787436	0.077576809	0.970027616493179	Not Sig
CSN2	-0.240814092	0.077748593	0.970432415741497	Not Sig
RHOT2	0.40817685	0.077778493	0.970432415741497	Not Sig
UBE4A	-0.268390378	0.077794313	0.970432415741497	Not Sig
C5	-0.252693265	0.07782094	0.970432415741497	Not Sig
PDHX	-0.224325656	0.077919423	0.970999961259687	Not Sig
IARS2	0.72803091	0.078750318	0.98068755384375	Not Sig
CUL1	-0.263962424	0.078977733	0.982436513873813	Not Sig
PITPNM2	-0.326244967	0.07899795	0.982436513873813	Not Sig
SIAH1	-0.229395547	0.079235934	0.984553601121274	Not Sig
STYXL1	-0.197740236	0.079275605	0.984553601121274	Not Sig
SF3B2	-0.516793913	0.079352862	0.984646752366464	Not Sig
TP53BP1	0.298004171	0.079423263	0.984646752366464	Not Sig
CLEC18C	-0.386009132	0.07944425	0.984646752366464	Not Sig
RNF2	-0.20446758	0.079503223	0.984711878927703	Not Sig
ENOX2	0.211074241	0.079670593	0.986118595734639	Not Sig
NT5DC1	-0.226956541	0.079791285	0.986946049483806	Not Sig
VPRBP	-0.501004743	0.079902086	0.987650127084289	Not Sig
TRIM73	-0.313297207	0.079978949	0.987934039163747	Not Sig
KIAA0368	-0.249662346	0.080086996	0.988602507525926	Not Sig
FAM228B	0.225221584	0.080176224	0.989037928764468	Not Sig
ZNF408	-0.298321976	0.08024283	0.989193891546738	Not Sig
NCAPH2	-0.332301082	0.080460127	0.991206040347446	Not Sig
ABHD17B	0.208753665	0.080609543	0.991719181236241	Not Sig
SREK1	-0.240097947	0.080609982	0.991719181236241	Not Sig
IL10RB	0.23933674	0.080681931	0.991938616472837	Not Sig
OR2T3	-0.365113548	0.081038215	0.99519040745077	Not Sig
NAIF1	-0.260777464	0.081055004	0.99519040745077	Not Sig
LSM14B	-0.174762174	0.081524256	0.999649928430769	Not Sig
PFDN2	-0.424274803	0.081527284	0.999649928430769	Not Sig
EPT1	0.287633899	0.081679964	0.999883191	Not Sig
SYAP1	0.205658663	0.081807149	0.999883191	Not Sig
DBF4	-0.3063512	0.081825893	0.999883191	Not Sig
ABHD17A	-0.39414369	0.081996487	0.999883191	Not Sig
PDCD2	-0.701040909	0.082028689	0.999883191	Not Sig
DYNC1I2	-0.372216139	0.08209738	0.999883191	Not Sig
RBAK	-0.266689506	0.082155592	0.999883191	Not Sig
KAT7	-0.521563381	0.082250385	0.999883191	Not Sig
SSSCA1	0.26292735	0.082318226	0.999883191	Not Sig
RAB6A	0.82784652	0.082383936	0.999883191	Not Sig
CDKN1A	0.247495049	0.082405011	0.999883191	Not Sig
ANKRD46	-0.336060072	0.08247578	0.999883191	Not Sig
TGDS	0.312184477	0.082760854	0.999883191	Not Sig
CLCN4	0.314365931	0.082996744	0.999883191	Not Sig
MESDC1	0.207698753	0.083150559	0.999883191	Not Sig
PCYT2	0.243472206	0.083239858	0.999883191	Not Sig
EIF4G3	0.258665081	0.083314891	0.999883191	Not Sig
LDLRAD3	-0.267366482	0.083527703	0.999883191	Not Sig
CUTA	-0.230897984	0.083540544	0.999883191	Not Sig
SPTY2D1	0.232004661	0.083738447	0.999883191	Not Sig
API5	-0.202855366	0.083769619	0.999883191	Not Sig
RPL7A	-0.745432681	0.08402988	0.999883191	Not Sig
PAXBP1	0.295723138	0.084176268	0.999883191	Not Sig
C19orf52	-0.791394704	0.084564329	0.999883191	Not Sig
MRO	-0.262760849	0.08483178	0.999883191	Not Sig
RNF10	-0.317662012	0.084912887	0.999883191	Not Sig
NCOA3	0.245996896	0.08514118	0.999883191	Not Sig
CEP120	-0.28113404	0.085175633	0.999883191	Not Sig
NFATC3	-0.22083485	0.085285418	0.999883191	Not Sig
TLR6	-0.190318885	0.085333407	0.999883191	Not Sig
RTF1	-0.342467707	0.085348207	0.999883191	Not Sig
AK9	-0.1808997	0.085352916	0.999883191	Not Sig
POLR3D	0.368797976	0.085420606	0.999883191	Not Sig
RAN	0.640342674	0.085444477	0.999883191	Not Sig
ZNF233	-0.244014193	0.085675145	0.999883191	Not Sig
TEF	-0.292810175	0.085711127	0.999883191	Not Sig
LGALS9B	-0.246475652	0.085836933	0.999883191	Not Sig
ACTR8	0.313500831	0.085881248	0.999883191	Not Sig
EMC7	-0.338442034	0.086051359	0.999883191	Not Sig
SKIL	-0.233815208	0.086111526	0.999883191	Not Sig
SRRD	-0.413625611	0.086231286	0.999883191	Not Sig
FTSJ3	-0.460176863	0.086319181	0.999883191	Not Sig
JTB	-0.495425879	0.086334071	0.999883191	Not Sig
DCAKD	0.252314389	0.086629918	0.999883191	Not Sig
FOLR2	-0.187542845	0.086773566	0.999883191	Not Sig
CDC27	-0.456046705	0.086868647	0.999883191	Not Sig
UBE2R2	0.282819953	0.086896042	0.999883191	Not Sig
KLHL31	-0.1830904	0.087020924	0.999883191	Not Sig
C15orf26	-0.265306723	0.087314211	0.999883191	Not Sig
CRIPT	0.360774102	0.087371882	0.999883191	Not Sig
DUS2	-0.23080675	0.087547838	0.999883191	Not Sig
LEAP2	-0.251781066	0.087601799	0.999883191	Not Sig
HLCS	0.238311772	0.087635516	0.999883191	Not Sig
PPM1B	-0.183931653	0.087682742	0.999883191	Not Sig
GALNT14	0.239557992	0.087773366	0.999883191	Not Sig
JSRP1	0.291062388	0.087854658	0.999883191	Not Sig
PARP12	-0.29137952	0.08801866	0.999883191	Not Sig
NUDT16L1	0.189195557	0.088047086	0.999883191	Not Sig
NTAN1	-0.288227975	0.088068497	0.999883191	Not Sig
FOSL1	-0.234916714	0.088136587	0.999883191	Not Sig
LOC101929372	-0.227135523	0.088225373	0.999883191	Not Sig
PHACTR4	0.187315231	0.088338257	0.999883191	Not Sig
FABP6	0.214444849	0.088356752	0.999883191	Not Sig
NMRK1	-0.181982219	0.088398666	0.999883191	Not Sig
CRTC2	-0.284884623	0.088454254	0.999883191	Not Sig
APC	0.375684472	0.08895004	0.999883191	Not Sig
ZBTB32	0.312440178	0.089201127	0.999883191	Not Sig
CD8B	0.332809709	0.089344837	0.999883191	Not Sig
KANSL2	-0.368623557	0.089381948	0.999883191	Not Sig
DHX15	-0.602062375	0.089391931	0.999883191	Not Sig
ZNF460	0.244116787	0.089537623	0.999883191	Not Sig
SERPINF2	-0.200260676	0.089741676	0.999883191	Not Sig
CYB5R4	-0.251334998	0.089857663	0.999883191	Not Sig
AP1AR	-0.200563068	0.090019048	0.999883191	Not Sig
CDH5	-0.206823676	0.090110481	0.999883191	Not Sig
CPSF6	-0.469487076	0.090124903	0.999883191	Not Sig
TGIF1	0.229356152	0.090186849	0.999883191	Not Sig
OR4N2	-0.198195814	0.090228395	0.999883191	Not Sig
AKTIP	-0.2387188	0.090263489	0.999883191	Not Sig
PFDN4	-0.199461043	0.090306788	0.999883191	Not Sig
PHB2	0.729472313	0.090473393	0.999883191	Not Sig
STRN	0.331698618	0.090483528	0.999883191	Not Sig
C11orf80	-0.270671671	0.090574606	0.999883191	Not Sig
RNF7	-0.260911945	0.09074334	0.999883191	Not Sig
DSCR3	0.375392242	0.090949832	0.999883191	Not Sig
TMC7	-0.263380711	0.090983401	0.999883191	Not Sig
CLCN5	-0.23470687	0.091171176	0.999883191	Not Sig
C14orf39	-0.36399916	0.09123204	0.999883191	Not Sig
MED12	0.940871807	0.091395027	0.999883191	Not Sig
GPR160	-0.241685415	0.091915673	0.999883191	Not Sig
KIF20A	-0.311167218	0.091969386	0.999883191	Not Sig
SLC35E3	-0.184572675	0.09197371	0.999883191	Not Sig
OGFOD1	-0.247144431	0.092162476	0.999883191	Not Sig
JUND	-0.180598718	0.092427056	0.999883191	Not Sig
RNF122	-0.262964964	0.092435349	0.999883191	Not Sig
STX18	-0.315786605	0.092511611	0.999883191	Not Sig
GINS3	-0.531090495	0.092532005	0.999883191	Not Sig
SLX4	-0.386452667	0.092655312	0.999883191	Not Sig
HNRNPR	0.163365066	0.092754333	0.999883191	Not Sig
SNX5	0.24351652	0.092902614	0.999883191	Not Sig
GINS4	-0.397953623	0.093252519	0.999883191	Not Sig
COPS5	0.592684599	0.093759518	0.999883191	Not Sig
DMTF1	-0.188562441	0.093839469	0.999883191	Not Sig
LMOD1	-0.180589969	0.093915924	0.999883191	Not Sig
AUH	-0.206169912	0.0941577	0.999883191	Not Sig
CCDC93	0.251402177	0.094231369	0.999883191	Not Sig
CMIP	0.636741879	0.09437864	0.999883191	Not Sig
PRSS56	0.242411069	0.094379594	0.999883191	Not Sig
ENO1	-0.273985776	0.094435339	0.999883191	Not Sig
TMEM8C	0.204563275	0.094547785	0.999883191	Not Sig
ANKRD39	0.347697005	0.094662981	0.999883191	Not Sig
TRMT1L	0.185250284	0.094830094	0.999883191	Not Sig
SCAF11	0.251763567	0.094852566	0.999883191	Not Sig
PLIN1	-0.198171479	0.094884074	0.999883191	Not Sig
DIRC2	0.303953674	0.095152248	0.999883191	Not Sig
TADA2A	0.253136181	0.095171435	0.999883191	Not Sig
PIGQ	0.312778474	0.09532143	0.999883191	Not Sig
IFRD2	0.266058778	0.095349108	0.999883191	Not Sig
TSNAX	-0.320557979	0.095389971	0.999883191	Not Sig
CEP192	-0.463921074	0.095401338	0.999883191	Not Sig
PCCA	-0.23473432	0.09546244	0.999883191	Not Sig
ZBTB7B	0.224160001	0.095533474	0.999883191	Not Sig
KIF4B	-0.172411531	0.095751594	0.999883191	Not Sig
FARSA	0.557295297	0.095977112	0.999883191	Not Sig
AEBP2	-0.294381364	0.096005176	0.999883191	Not Sig
PPP1R3C	-0.300573438	0.09601037	0.999883191	Not Sig
KIAA0226L	-0.250320197	0.096155803	0.999883191	Not Sig
FADS2	0.232073731	0.09617633	0.999883191	Not Sig
WASF2	-0.260499437	0.096220601	0.999883191	Not Sig
PDCL3	-0.196756692	0.096427348	0.999883191	Not Sig
CMTR2	-0.217762206	0.096535425	0.999883191	Not Sig
BOD1L1	0.22371033	0.096696255	0.999883191	Not Sig
STARD4	-0.208602107	0.096753799	0.999883191	Not Sig
DDX24	-0.538338698	0.096823508	0.999883191	Not Sig
CCDC53	0.335693954	0.096927811	0.999883191	Not Sig
DNAJA1	0.33277238	0.096946504	0.999883191	Not Sig
PASK	-0.197227359	0.09718863	0.999883191	Not Sig
OR4F21	-0.633359725	0.097196332	0.999883191	Not Sig
KRTAP5-8	0.219415143	0.097284337	0.999883191	Not Sig
GNE	-0.258557757	0.097293646	0.999883191	Not Sig
COX8A	0.253137914	0.097412591	0.999883191	Not Sig
CCDC47	0.418960797	0.097529447	0.999883191	Not Sig
GEN1	-0.329403072	0.097562237	0.999883191	Not Sig
EP300	-0.411324883	0.097566403	0.999883191	Not Sig
ZBTB48	0.2582636	0.097576699	0.999883191	Not Sig
COL6A2	0.265395135	0.09757884	0.999883191	Not Sig
CCNO	0.28061451	0.09758487	0.999883191	Not Sig
TIPARP	0.211753806	0.097705368	0.999883191	Not Sig
WDR77	-0.523558659	0.097818986	0.999883191	Not Sig
B3GAT3	-0.250596913	0.097830837	0.999883191	Not Sig
SNX13	-0.161019788	0.097892004	0.999883191	Not Sig
INADL	-0.232131334	0.097901593	0.999883191	Not Sig
RPL32	-0.531652525	0.097917482	0.999883191	Not Sig
ZNF398	-0.225779598	0.097992836	0.999883191	Not Sig
ACOT9	-0.159084945	0.098052048	0.999883191	Not Sig
COPS8	0.261470975	0.098150462	0.999883191	Not Sig
JMY	0.171990207	0.098177879	0.999883191	Not Sig
C17orf59	0.353043609	0.098221966	0.999883191	Not Sig
C8orf33	-0.25025115	0.098328242	0.999883191	Not Sig
GRAMD3	-0.258528734	0.098433342	0.999883191	Not Sig
SEC14L1	0.199787374	0.09859993	0.999883191	Not Sig
PMM1	-0.205622609	0.098605819	0.999883191	Not Sig
EXOSC5	0.379862718	0.098731959	0.999883191	Not Sig
SHOC2	0.319688876	0.09888074	0.999883191	Not Sig
CRB1	-0.222209692	0.098899039	0.999883191	Not Sig
STATH	-0.288097448	0.099058922	0.999883191	Not Sig
LRRC47	-0.276632747	0.099064506	0.999883191	Not Sig
FAM3D	-0.217519197	0.099142497	0.999883191	Not Sig
RPAIN	-0.452314849	0.099405489	0.999883191	Not Sig
FAT4	-0.214667554	0.099449389	0.999883191	Not Sig
PEX6	-0.2460058	0.099643854	0.999883191	Not Sig
SOX11	-0.2540794	0.099768683	0.999883191	Not Sig
C11orf71	0.174495871	0.099986184	0.999883191	Not Sig
PTPRC	-0.288680045	0.100185095	0.999883191	Not Sig
CRP	-0.195133358	0.100185847	0.999883191	Not Sig
MAD2L2	-0.372363609	0.100275917	0.999883191	Not Sig
DEFB105A	-0.274753034	0.100476314	0.999883191	Not Sig
PCDHGB6	-0.165645949	0.100579788	0.999883191	Not Sig
HIST1H2BN	-0.421517261	0.101090448	0.999883191	Not Sig
C17orf107	0.306203063	0.101126627	0.999883191	Not Sig
TMEM128	-0.257449317	0.101629654	0.999883191	Not Sig
RGPD4	-0.21599067	0.101657419	0.999883191	Not Sig
SLC16A7	-0.203635323	0.101866937	0.999883191	Not Sig
NTMT1	0.222565323	0.10210311	0.999883191	Not Sig
GLI1	0.203762441	0.102117077	0.999883191	Not Sig
FNIP2	-0.159707844	0.102366317	0.999883191	Not Sig
SLC6A12	-0.285414663	0.102436437	0.999883191	Not Sig
SPI1	0.264208276	0.102449235	0.999883191	Not Sig
CTSB	-0.243788995	0.102914127	0.999883191	Not Sig
NUP98	-0.298748493	0.102944914	0.999883191	Not Sig
C7orf49	-0.284552649	0.103011209	0.999883191	Not Sig
RGMB	-0.319491298	0.103044822	0.999883191	Not Sig
KIAA2013	-0.211470835	0.103227552	0.999883191	Not Sig
PHLDB2	0.28218347	0.103449635	0.999883191	Not Sig
ATP5J	0.352313256	0.103561479	0.999883191	Not Sig
KLF10	-0.175044433	0.103965516	0.999883191	Not Sig
PPARGC1B	0.175508023	0.103984759	0.999883191	Not Sig
PRRG3	-0.200036595	0.10411564	0.999883191	Not Sig
PLEKHJ1	0.253498581	0.104187351	0.999883191	Not Sig
RAD23B	0.301630637	0.104288444	0.999883191	Not Sig
GZMA	-0.301632531	0.104408903	0.999883191	Not Sig
STXBP4	-0.177202211	0.104557027	0.999883191	Not Sig
OR12D3	-0.240858872	0.104607209	0.999883191	Not Sig
DENND5B	-0.159249284	0.104807698	0.999883191	Not Sig
CDC42SE2	-0.233433992	0.104872779	0.999883191	Not Sig
LMO4	0.187187794	0.104889049	0.999883191	Not Sig
DUSP21	-0.258023901	0.104903005	0.999883191	Not Sig
RABL6	-0.217012762	0.105357437	0.999883191	Not Sig
MPC1	-0.22296674	0.105486615	0.999883191	Not Sig
MAN1B1	-0.223579876	0.105520068	0.999883191	Not Sig
ZNF418	-0.282598995	0.10583278	0.999883191	Not Sig
USP16	-0.220332485	0.105939627	0.999883191	Not Sig
ESPN	0.322233768	0.105960996	0.999883191	Not Sig
PTH	-0.188052749	0.106028707	0.999883191	Not Sig
NUP133	-0.238753594	0.106124041	0.999883191	Not Sig
MEF2BNB	0.255732093	0.10667824	0.999883191	Not Sig
STK4	-0.176492138	0.106687501	0.999883191	Not Sig
NSUN5	-0.297424024	0.106711866	0.999883191	Not Sig
USF1	0.224415488	0.107082313	0.999883191	Not Sig
USP51	-0.19338601	0.107150301	0.999883191	Not Sig
TPRA1	0.218277235	0.107223864	0.999883191	Not Sig
MEX3C	0.234744816	0.107449076	0.999883191	Not Sig
SPCS3	0.445383492	0.10768202	0.999883191	Not Sig
TMED10	0.258673579	0.107718292	0.999883191	Not Sig
ANKRD52	0.258615392	0.108266572	0.999883191	Not Sig
RANBP9	0.316030826	0.108456781	0.999883191	Not Sig
SIRPG	-0.205017072	0.109241867	0.999883191	Not Sig
IKZF3	0.294296491	0.109358294	0.999883191	Not Sig
ARL6IP5	0.198129389	0.109436862	0.999883191	Not Sig
ANKRD37	0.200710035	0.109489495	0.999883191	Not Sig
CNKSR2	-0.291005082	0.10953516	0.999883191	Not Sig
SPINT1	-0.217581943	0.109668137	0.999883191	Not Sig
ATIC	0.463070437	0.109727544	0.999883191	Not Sig
CIAPIN1	-0.250246166	0.109729371	0.999883191	Not Sig
SLC25A37	-0.205182247	0.109828043	0.999883191	Not Sig
BAGE2	-0.344865095	0.109930468	0.999883191	Not Sig
GOLGA8J	0.467845656	0.110006545	0.999883191	Not Sig
KLF12	-0.218776828	0.110246063	0.999883191	Not Sig
ARAF	0.281785768	0.110249911	0.999883191	Not Sig
IFNA1	-0.25531643	0.110283818	0.999883191	Not Sig
STARD8	-0.198256059	0.110442093	0.999883191	Not Sig
CSNK1G3	-0.185160039	0.110714078	0.999883191	Not Sig
FANCD2OS	-0.252305454	0.110742103	0.999883191	Not Sig
SLC2A12	-0.192124251	0.110900086	0.999883191	Not Sig
ACBD3	-0.206984819	0.110971761	0.999883191	Not Sig
ATG4D	0.274476058	0.11106487	0.999883191	Not Sig
MARCKS	-0.284380798	0.111105441	0.999883191	Not Sig
MMACHC	-0.288656917	0.111111369	0.999883191	Not Sig
E2F3	-0.296591068	0.111262084	0.999883191	Not Sig
EMX2	0.290590752	0.11149981	0.999883191	Not Sig
ARSJ	0.367156268	0.111512834	0.999883191	Not Sig
TXLNA	-0.214712869	0.11154689	0.999883191	Not Sig
PNRC1	-0.2257021	0.111827605	0.999883191	Not Sig
PAX1	-0.213068615	0.111980798	0.999883191	Not Sig
INTS2	-0.373875664	0.112071245	0.999883191	Not Sig
IPO9	0.30101464	0.112075202	0.999883191	Not Sig
ATAD3C	0.726465341	0.112108854	0.999883191	Not Sig
STAR	-0.226940952	0.112209908	0.999883191	Not Sig
DNMT3L	-0.176419668	0.112259604	0.999883191	Not Sig
RPL4	-0.653905896	0.112466975	0.999883191	Not Sig
ARPIN	0.169542187	0.112474165	0.999883191	Not Sig
ATP6AP1	-0.583022318	0.112616408	0.999883191	Not Sig
SNX1	0.353276376	0.11269893	0.999883191	Not Sig
GAS6	0.226567714	0.112721749	0.999883191	Not Sig
EEPD1	-0.183457595	0.112874417	0.999883191	Not Sig
EZR	0.245383895	0.113079459	0.999883191	Not Sig
FOXM1	0.199610414	0.113132101	0.999883191	Not Sig
RAB5B	-0.322300332	0.113233815	0.999883191	Not Sig
ZNF205	0.24478439	0.113350669	0.999883191	Not Sig
FAM86B2	0.414258255	0.113460995	0.999883191	Not Sig
BRSK1	0.244589165	0.113550174	0.999883191	Not Sig
PRPF6	0.582946063	0.113593041	0.999883191	Not Sig
CSE1L	-0.916373177	0.113684379	0.999883191	Not Sig
CHST13	0.179328004	0.113775744	0.999883191	Not Sig
BSCL2	0.320860117	0.113883129	0.999883191	Not Sig
MGC50722	-0.25406321	0.113968296	0.999883191	Not Sig
ACTR1B	-0.286264754	0.11423407	0.999883191	Not Sig
MTX1	0.2244531	0.114293551	0.999883191	Not Sig
PFDN6	0.611604619	0.114316007	0.999883191	Not Sig
CD300LD	-0.216887535	0.114354652	0.999883191	Not Sig
ZDHHC6	-0.20957175	0.114756799	0.999883191	Not Sig
PPM1A	-0.269399561	0.114964643	0.999883191	Not Sig
PTGER4	-0.233226594	0.115028651	0.999883191	Not Sig
USP48	0.269067945	0.115362633	0.999883191	Not Sig
CYLD	0.250558999	0.115369713	0.999883191	Not Sig
ANKRD20A2	-0.255316136	0.115464628	0.999883191	Not Sig
FAM153A	-0.247590713	0.115563045	0.999883191	Not Sig
ZHX2	0.296924229	0.115565185	0.999883191	Not Sig
SGTA	0.355137342	0.115668952	0.999883191	Not Sig
GID8	0.313872198	0.115909816	0.999883191	Not Sig
TLR2	-0.300668178	0.115955959	0.999883191	Not Sig
CENPK	-0.669563998	0.116616805	0.999883191	Not Sig
FAM221A	-0.258442515	0.116740747	0.999883191	Not Sig
MIEF1	0.266604006	0.116876636	0.999883191	Not Sig
FBXL4	0.237953726	0.117051102	0.999883191	Not Sig
CENPU	-0.365794994	0.11713012	0.999883191	Not Sig
ARIH2	-0.212849413	0.117171432	0.999883191	Not Sig
APOA2	0.206139647	0.117223657	0.999883191	Not Sig
NIPBL	0.502608111	0.117253219	0.999883191	Not Sig
STT3B	0.272136821	0.117826577	0.999883191	Not Sig
PSME2	-0.169786441	0.117944602	0.999883191	Not Sig
GNMT	-0.220161	0.118155058	0.999883191	Not Sig
PRDX1	-0.246721965	0.118192646	0.999883191	Not Sig
POM121C	-0.19591488	0.119077312	0.999883191	Not Sig
MCM3AP	-0.296825821	0.119107167	0.999883191	Not Sig
IFRD1	0.254982401	0.119174129	0.999883191	Not Sig
IGLL5	0.234853305	0.119243187	0.999883191	Not Sig
DBN1	0.224479162	0.11930052	0.999883191	Not Sig
SKA3	-0.266172238	0.119352956	0.999883191	Not Sig
CAMK2G	0.299435686	0.119634763	0.999883191	Not Sig
TALDO1	-0.176579568	0.119707948	0.999883191	Not Sig
MARCKSL1	-0.24649602	0.119713716	0.999883191	Not Sig
SRF	0.28633658	0.119740167	0.999883191	Not Sig
CNPY1	-0.160060156	0.119857503	0.999883191	Not Sig
HILPDA	-0.173791385	0.119887741	0.999883191	Not Sig
UBN2	0.324079465	0.119998751	0.999883191	Not Sig
RBM10	-0.223723902	0.120063098	0.999883191	Not Sig
HEATR5B	0.230184283	0.120184517	0.999883191	Not Sig
ZPBP2	-0.256712204	0.120281124	0.999883191	Not Sig
OR11A1	-0.232147331	0.120526456	0.999883191	Not Sig
RANBP10	0.211703393	0.120620489	0.999883191	Not Sig
BLM	-0.450635822	0.120848462	0.999883191	Not Sig
NUP153	-0.275117239	0.121267055	0.999883191	Not Sig
RNF6	-0.226812473	0.121299481	0.999883191	Not Sig
BUB1B	-0.382325434	0.121409475	0.999883191	Not Sig
LAP3	0.1857605	0.121455271	0.999883191	Not Sig
RAB2A	0.226003792	0.121940942	0.999883191	Not Sig
SCD	0.340334431	0.122149275	0.999883191	Not Sig
BAD	0.300247003	0.122186775	0.999883191	Not Sig
PTPN2	-0.237238666	0.122371592	0.999883191	Not Sig
CD83	0.184048369	0.122473773	0.999883191	Not Sig
CDK1	1.15472939	0.122583519	0.999883191	Not Sig
SCEL	-0.183367374	0.12274248	0.999883191	Not Sig
SMG6	-0.268770318	0.122874474	0.999883191	Not Sig
FABP5	-0.246274236	0.122980972	0.999883191	Not Sig
KIDINS220	-0.356682565	0.123063513	0.999883191	Not Sig
NGLY1	0.282555735	0.123354804	0.999883191	Not Sig
SLC51B	-0.161825745	0.123373734	0.999883191	Not Sig
WDR11	0.314614757	0.123422564	0.999883191	Not Sig
OCRL	0.264331847	0.123428349	0.999883191	Not Sig
ITSN2	-0.254493833	0.123629446	0.999883191	Not Sig
HIST1H1B	0.292595773	0.123707818	0.999883191	Not Sig
TNFSF4	-0.190745539	0.123756496	0.999883191	Not Sig
C6orf203	0.189610822	0.124326187	0.999883191	Not Sig
NIPAL4	-0.246494161	0.124347338	0.999883191	Not Sig
ZNF121	-0.213466724	0.124367934	0.999883191	Not Sig
ZKSCAN4	-0.196986046	0.124416018	0.999883191	Not Sig
CCDC173	-0.234836615	0.124600794	0.999883191	Not Sig
STK16	0.244144168	0.125036477	0.999883191	Not Sig
CDC6	-0.376727475	0.125383312	0.999883191	Not Sig
YLPM1	0.261347299	0.125469019	0.999883191	Not Sig
SLC9A7	0.205246592	0.125514577	0.999883191	Not Sig
C7orf43	0.266251165	0.125660368	0.999883191	Not Sig
SNX4	-0.204831047	0.125686278	0.999883191	Not Sig
PPTC7	0.328835728	0.125729035	0.999883191	Not Sig
FAM178B	0.176027626	0.125746315	0.999883191	Not Sig
SLC13A3	0.275775581	0.12581367	0.999883191	Not Sig
ABCF2	-0.230465383	0.125997907	0.999883191	Not Sig
RPL17	-0.912450858	0.126118619	0.999883191	Not Sig
AGPAT9	-0.219671529	0.126184185	0.999883191	Not Sig
SKAP2	-0.218940476	0.126256248	0.999883191	Not Sig
DCP1A	-0.26619012	0.126390253	0.999883191	Not Sig
CRNKL1	-0.589929627	0.126417089	0.999883191	Not Sig
NUDT4	0.322007293	0.126483696	0.999883191	Not Sig
MEMO1	-0.278752085	0.126823967	0.999883191	Not Sig
SLC47A1	-0.220948234	0.127113801	0.999883191	Not Sig
S100A7A	-0.203132163	0.127247918	0.999883191	Not Sig
NSF	0.491124366	0.127435263	0.999883191	Not Sig
KBTBD2	-0.267863388	0.127585081	0.999883191	Not Sig
PCDH20	-0.220054489	0.127604061	0.999883191	Not Sig
C5orf64	-0.224107814	0.127605578	0.999883191	Not Sig
SARDH	-0.225538977	0.127613881	0.999883191	Not Sig
JUNB	-0.278711868	0.127858858	0.999883191	Not Sig
C14orf1	0.279896528	0.128110053	0.999883191	Not Sig
C9orf72	-0.213096018	0.12815812	0.999883191	Not Sig
ADAT1	0.239776175	0.128239533	0.999883191	Not Sig
EPHX2	-0.219151117	0.12824263	0.999883191	Not Sig
IER2	0.173134081	0.128529409	0.999883191	Not Sig
GNAZ	-0.208844411	0.128559716	0.999883191	Not Sig
SIK1	0.237743516	0.128704589	0.999883191	Not Sig
ARL8B	0.243838477	0.128728561	0.999883191	Not Sig
ZNF680	-0.257218133	0.128760136	0.999883191	Not Sig
MTIF3	0.284673459	0.128766326	0.999883191	Not Sig
TGFBR3	0.164179668	0.128864735	0.999883191	Not Sig
HSFY2	-0.278892246	0.129251964	0.999883191	Not Sig
MATR3	-0.30491591	0.129369436	0.999883191	Not Sig
UBR3	-0.213888775	0.129627148	0.999883191	Not Sig
DLX3	-0.310891269	0.129853513	0.999883191	Not Sig
ZHX1	0.174128718	0.129918904	0.999883191	Not Sig
CPSF4	0.444422844	0.130124395	0.999883191	Not Sig
ADGRF2	-0.17490623	0.130228801	0.999883191	Not Sig
ZNF486	-0.193074723	0.130251109	0.999883191	Not Sig
CKM	-0.207365424	0.130359766	0.999883191	Not Sig
PQLC2	0.269149471	0.130804435	0.999883191	Not Sig
EIF1AX	0.237936511	0.130824627	0.999883191	Not Sig
CDK4	1.155701036	0.130958693	0.999883191	Not Sig
DEXI	-0.214848053	0.131122978	0.999883191	Not Sig
TMEM208	-0.2172874	0.131230524	0.999883191	Not Sig
MBIP	-0.239851025	0.131345138	0.999883191	Not Sig
PEX26	-0.189624713	0.131351751	0.999883191	Not Sig
DNAAF2	0.250554226	0.13206444	0.999883191	Not Sig
RNF113A	-0.44539791	0.132129477	0.999883191	Not Sig
KIF20B	-0.216690939	0.132243479	0.999883191	Not Sig
QTRT1	-0.22320622	0.132285187	0.999883191	Not Sig
HSPBAP1	0.281580003	0.132444019	0.999883191	Not Sig
OGFRL1	-0.245814826	0.13253913	0.999883191	Not Sig
CHCHD3	0.299901226	0.132626372	0.999883191	Not Sig
OR4E2	-0.188955601	0.132692409	0.999883191	Not Sig
XCL1	-0.303495232	0.132784306	0.999883191	Not Sig
MLLT1	0.313952613	0.132829661	0.999883191	Not Sig
SMARCC1	-0.215704789	0.13285243	0.999883191	Not Sig
YAF2	0.227763594	0.132879088	0.999883191	Not Sig
CCP110	-0.23433681	0.133379931	0.999883191	Not Sig
SGPP1	-0.202119695	0.13346491	0.999883191	Not Sig
KIFC1	-0.172857088	0.133684536	0.999883191	Not Sig
DUSP4	-0.222203715	0.133989507	0.999883191	Not Sig
FAM210B	0.195569446	0.134081632	0.999883191	Not Sig
SPATA31D1	-0.242830788	0.134084496	0.999883191	Not Sig
OR8A1	-0.184061001	0.134349657	0.999883191	Not Sig
WDR3	-0.492912639	0.134369857	0.999883191	Not Sig
ANKRD32	-0.274300333	0.134409086	0.999883191	Not Sig
HDAC4	-0.157905678	0.134456414	0.999883191	Not Sig
NUDT11	0.166235202	0.134509333	0.999883191	Not Sig
RAB3GAP1	0.330941722	0.134597504	0.999883191	Not Sig
FAM134A	0.198965182	0.134648787	0.999883191	Not Sig
TRIM56	0.285712939	0.134689337	0.999883191	Not Sig
NAA16	0.308414517	0.134757893	0.999883191	Not Sig
MTMR14	0.25619733	0.134818543	0.999883191	Not Sig
TSSK2	0.226351544	0.135287156	0.999883191	Not Sig
TMPPE	-0.240010042	0.135301463	0.999883191	Not Sig
AMMECR1L	-0.182925939	0.135306851	0.999883191	Not Sig
VKORC1L1	0.314803797	0.135380792	0.999883191	Not Sig
MBD3L2	-0.29427457	0.135501031	0.999883191	Not Sig
ZC3H11A	-0.255002433	0.135561146	0.999883191	Not Sig
HNRNPA1L2	-0.278921029	0.13573943	0.999883191	Not Sig
VAMP7	-0.191162337	0.135754406	0.999883191	Not Sig
CITED4	-0.228341655	0.135854783	0.999883191	Not Sig
TNNI1	-0.344026207	0.136033205	0.999883191	Not Sig
INTS9	-0.527913392	0.136046135	0.999883191	Not Sig
NOC2L	-0.467088787	0.136135058	0.999883191	Not Sig
SARNP	-0.212800996	0.136173863	0.999883191	Not Sig
FRG1	-0.312322894	0.136289098	0.999883191	Not Sig
HSPA4	-0.173126754	0.136408286	0.999883191	Not Sig
ZDBF2	-0.235703465	0.136844914	0.999883191	Not Sig
CXCR4	0.190099985	0.137029869	0.999883191	Not Sig
CARNS1	0.193082948	0.137072854	0.999883191	Not Sig
KRTAP20-1	-0.220266778	0.13722572	0.999883191	Not Sig
NHP2	-0.48423415	0.137435029	0.999883191	Not Sig
ACOT7	0.287683466	0.137490978	0.999883191	Not Sig
C14orf80	-0.568224714	0.137713559	0.999883191	Not Sig
VWA7	-0.213275964	0.138008022	0.999883191	Not Sig
TYW1B	-0.213273751	0.138045454	0.999883191	Not Sig
YTHDF3	-0.206718182	0.138109908	0.999883191	Not Sig
EIF2S1	-0.564473092	0.138214641	0.999883191	Not Sig
VMA21	-0.295081149	0.138293857	0.999883191	Not Sig
LEMD1	-0.352446633	0.138336605	0.999883191	Not Sig
RRS1	-0.490819618	0.138574801	0.999883191	Not Sig
KCNJ13	-0.180637691	0.138765985	0.999883191	Not Sig
SRRM1	-0.218275139	0.138800673	0.999883191	Not Sig
RUNDC1	-0.261832574	0.138901335	0.999883191	Not Sig
TMEM201	-0.200164753	0.13893026	0.999883191	Not Sig
SKP2	-0.27957341	0.138954553	0.999883191	Not Sig
CYP4X1	-0.200526494	0.13895958	0.999883191	Not Sig
TSC1	-0.318990414	0.139111079	0.999883191	Not Sig
ANGEL1	-0.245634486	0.139418615	0.999883191	Not Sig
ZNF75A	-0.296260559	0.139637108	0.999883191	Not Sig
FRS2	-0.371063125	0.139696727	0.999883191	Not Sig
PCID2	-0.634791448	0.139870818	0.999883191	Not Sig
CCDC152	-0.233673304	0.139871478	0.999883191	Not Sig
MED8	0.341636356	0.140037313	0.999883191	Not Sig
IL18R1	-0.203902079	0.140111636	0.999883191	Not Sig
KCTD2	0.203340005	0.140162406	0.999883191	Not Sig
TRIM42	0.269809511	0.140179448	0.999883191	Not Sig
OR14J1	0.198430815	0.14017964	0.999883191	Not Sig
WEE2	-0.156262887	0.140419515	0.999883191	Not Sig
POLR2C	0.654405719	0.140453684	0.999883191	Not Sig
IFI27	-0.178082993	0.140634203	0.999883191	Not Sig
PPRC1	-0.326351376	0.140782983	0.999883191	Not Sig
RAP1B	-0.25741481	0.140823101	0.999883191	Not Sig
SRSF2	0.416191341	0.140943324	0.999883191	Not Sig
FBXW12	0.245306282	0.141229933	0.999883191	Not Sig
PEX10	0.213771522	0.141242583	0.999883191	Not Sig
ZNF91	-0.189825249	0.141251844	0.999883191	Not Sig
HNRNPM	0.276816093	0.141342709	0.999883191	Not Sig
EIF3E	0.315738107	0.141538783	0.999883191	Not Sig
FAM157B	-0.254840302	0.141630307	0.999883191	Not Sig
TTLL9	-0.158156969	0.141709206	0.999883191	Not Sig
CD28	-0.223526834	0.141751247	0.999883191	Not Sig
ZNF831	-0.188170982	0.142110156	0.999883191	Not Sig
CD53	-0.198133944	0.142223332	0.999883191	Not Sig
HIST1H2BF	-0.273049811	0.142320294	0.999883191	Not Sig
KIAA1644	-0.249986624	0.142729005	0.999883191	Not Sig
KRTAP4-8	-0.187375264	0.142779005	0.999883191	Not Sig
TMEM186	0.264755244	0.143015965	0.999883191	Not Sig
SMAD4	-0.199336667	0.143035413	0.999883191	Not Sig
ZNF202	-0.225247262	0.143473896	0.999883191	Not Sig
SNRPB	0.366969596	0.143485146	0.999883191	Not Sig
URGCP	-0.230630089	0.143547876	0.999883191	Not Sig
CHST10	-0.252597812	0.143556859	0.999883191	Not Sig
SMC1A	0.307475047	0.143696306	0.999883191	Not Sig
PHLDA2	0.248086442	0.143819485	0.999883191	Not Sig
TMBIM6	-0.201998582	0.144007946	0.999883191	Not Sig
SH3BP4	-0.168396662	0.144091767	0.999883191	Not Sig
ZCCHC14	-0.183288297	0.144224177	0.999883191	Not Sig
[truncated: 16,332 more rows]
