# Supplementary material for: TP53 mutations and RNA-binding protein MUSASHI-2 drive resistance to PRMT5-targeted therapy in B-cell lymphoma
Source: Nat Commun. 2022 Sep 27;13:5676. doi: 10.1038/s41467-022-33137-8 (PMC9515221; doi:10.1038/s41467-022-33137-8)
Supplement: Supplementary file 7 — Supplementary Data 3 [file 41467_2022_33137_MOESM7_ESM.csv]

Gene	Log.FC	PValue	FDR	sig
PTEN	-2.3338055620895	3.7325899759253e-23	1.51543153022567e-20	Sig
SRM	2.22594607437977	1.1046739219762e-21	2.24248806161169e-19	Sig
MSI2	-2.08498711563437	2.81961764633391e-16	3.81588254803856e-14	Sig
EIF2AK4	-1.80830631138144	1.3129801905162e-15	1.33267489337394e-13	Sig
HEXIM1	-1.78843494256537	8.97679858355031e-12	7.28916044984285e-10	Sig
TNPO1	-1.55779149481715	1.4090627638247e-09	9.5346580352138e-08	Sig
AKAP17A	-1.50319593838981	8.88811913948908e-09	5.15510910090367e-07	Sig
TP53	1.756764793703	1.80444817250379e-07	9.15757447545673e-06	Sig
KEAP1	-0.941759603351271	2.18581250629331e-07	9.86044308394538e-06	Sig
C16orf72	-0.653121902812268	2.55396034391576e-07	1.0369078996298e-05	Sig
C12orf66	-1.34618015540179	5.87445884185369e-07	2.16820935435691e-05	Sig
CARM1	1.79347358049527	1.79303596541385e-06	6.06643834965019e-05	Sig
TRIAP1	0.590607761724066	9.94972748594127e-06	0.000310737643022473	Sig
UBAP2L	-0.567085736023472	1.42889454928227e-05	0.000414379419291858	Sig
ZC3H14	-0.880896864867048	2.20109577141265e-05	0.000595763255462357	Sig
DOHH	0.823094982126092	3.39737676948607e-05	0.000815356837240698	Sig
KPTN	-0.460469796306588	3.41405572243642e-05	0.000815356837240698	Sig
SLC7A1	0.82464893245554	4.34456840152791e-05	0.00097994153945574	Sig
PELO	0.786664930996207	6.2229262165538e-05	0.00132974107574781	Sig
ACTR1A	-1.03487944732845	0.000149685618064202	0.00299004622436316	Sig
BCL2	-0.962379858405522	0.000154657563329129	0.00299004622436316	Sig
BAX	0.95318733711406	0.000177525121348147	0.00327614542124308	Sig
DDX5	0.73481970438352	0.00025203570265982	0.00444897805564726	Sig
TRA2B	-0.465951350682376	0.000328791522033682	0.00556205658106979	Sig
BRD4	0.575409218910097	0.000383859883734748	0.00623388451185231	Sig
ZNF217	0.604414307754418	0.000464214726766744	0.00724889150258839	Sig
SCAF8	-0.551137034745278	0.000597628985458291	0.00898656918874319	Sig
HMBS	0.55380453531189	0.00113286106984352	0.016426485512731	Sig
MEPCE	-0.588321947759211	0.0012778411034921	0.0178897754488894	Sig
PCBP2	-0.480066620580462	0.00179907510227057	0.0237435287688147	Sig
COX17	0.691234465618222	0.00181292953653511	0.0237435287688147	Sig
DDX23	-0.493058275225121	0.00194678592513889	0.0246998464251997	Sig
HNRNPD	-0.464186745398634	0.00246459680537698	0.0303220091813047	Sig
ROMO1	0.313068737474932	0.00286793135420214	0.0342464744060609	Sig
TIMM13	0.448802619812581	0.00438171474490782	0.0508278910409307	Sig
ELAVL1	0.424962002081022	0.00547219674923903	0.0617142188941957	Sig
VHL	0.56739072514516	0.00643174450399751	0.0705753586114321	Sig
NSUN2	0.238961305227059	0.00683865456076123	0.0730656250439226	Sig
PET117	0.573685751664404	0.00720141828243391	0.0743548626492741	Sig
MED6	0.606582642814923	0.00732560223145558	0.0743548626492741	Sig
SLC2A1	0.449783830944036	0.00776503441669749	0.0768927798336386	Sig
GPS2	-0.488144953644846	0.00836114506357098	0.0808244022811861	Sig
EIF4G1	0.590881217281824	0.00897458850789757	0.083425136173423	Sig
KIAA0195	-0.406307314713162	0.00904114776263697	0.083425136173423	Sig
TRMT1	0.289439182006314	0.0109028360711918	0.0983678098867527	Sig
LARP7	-0.447832244096185	0.0112081998054446	0.0989245461089241	Sig
COX11	0.327908773028105	0.0122393855177439	0.105727457876681	Not Sig
PDHB	0.240094675839031	0.0170948297279011	0.144593768115163	Not Sig
SKA2	-0.167232609182348	0.0178408353606036	0.14782406441643	Not Sig
SHMT2	0.397287081049565	0.0189535901874625	0.153903152322195	Not Sig
CCDC101	0.357996375379495	0.0215700940903401	0.171714866679962	Not Sig
ALG13	0.825813721030255	0.0225598495369159	0.176140363692074	Not Sig
PRPF4B	-0.349370144024775	0.0264223586103134	0.200117507732089	Not Sig
AZIN1	0.502786685806331	0.0269975004856568	0.200117507732089	Not Sig
CYCS	0.386336821190761	0.0271095145942485	0.200117507732089	Not Sig
VEZF1	-0.218722213542753	0.0281469594112306	0.201942468933585	Not Sig
COA6	0.199848553252327	0.0284529667961753	0.201942468933585	Not Sig
FBXW7	-0.501070366204051	0.0288489241333693	0.201942468933585	Not Sig
PTPMT1	0.304010918925722	0.0309820390736073	0.213198438370925	Not Sig
COX16	0.231149947481765	0.0342319503488967	0.231636197360868	Not Sig
ILF3	-0.281949345786287	0.0349826710851173	0.232835482959961	Not Sig
CRLS1	0.229461152600462	0.0364874508439681	0.238933952300823	Not Sig
ITFG2	-0.180727640491759	0.0413649470116735	0.266574102964118	Not Sig
CTU1	0.15690523995692	0.0435014269804464	0.275962177407207	Not Sig
CSNK2A1	0.296015346862693	0.0449899983887276	0.281014451474206	Not Sig
ALAS1	0.522088391336284	0.0465420576293904	0.286304172689886	Not Sig
HSD17B10	0.306250238293397	0.0488230169390969	0.29585290861602	Not Sig
PDHA1	0.304282970386296	0.0523066677749726	0.312301575244689	Not Sig
POLG	0.117850388718781	0.0550546424720897	0.323944707879252	Not Sig
DHPS	0.166993232099173	0.056479480469696	0.325983200297326	Not Sig
MOCS3	0.403675456978214	0.0570069143377097	0.325983200297326	Not Sig
SLC12A9	0.122761354491544	0.0588917263803953	0.327045707364986	Not Sig
UQCRB	0.440749951602609	0.0595734528879803	0.327045707364986	Not Sig
CCNT1	-0.105311926801396	0.0596093161207117	0.327045707364986	Not Sig
CNOT6L	-0.259267149725119	0.0614957666428272	0.329798793419591	Not Sig
KMT2E	-0.297648485359226	0.0617357347287905	0.329798793419591	Not Sig
OTUB1	-0.417115101285763	0.0635524526644004	0.335094750412293	Not Sig
RRAGA	0.284441078422198	0.0731225646551552	0.380612323717859	Not Sig
MAPKAPK5	0.0732131958934475	0.0741462131325663	0.381055221921796	Not Sig
SafeHarbor	0.155865706572381	0.0785505694298838	0.39864413985666	Not Sig
RCE1	-0.220623680801381	0.0798131097028118	0.399557656680701	Not Sig
TACC3	-0.32716993919552	0.0818449055838254	0.399557656680701	Not Sig
INTS12	-0.220837031028501	0.0820245010350569	0.399557656680701	Not Sig
STRBP	-0.199939695378993	0.0826671013822139	0.399557656680701	Not Sig
CTU2	0.0841539360501819	0.092751175437775	0.436772622878386	Not Sig
MRPL57	0.0168954140923388	0.0938116390882983	0.436772622878386	Not Sig
SARS2	0.463562903865145	0.0943393987667175	0.436772622878386	Not Sig
MARS2	0.374159530025768	0.0948113872050908	0.436772622878386	Not Sig
MRPS34	0.280468703425757	0.0967716342326975	0.436772622878386	Not Sig
CDK5	-0.147632311639775	0.0968215173868344	0.436772622878386	Not Sig
VPS16	0.0922731054889984	0.108704955733855	0.48499134096643	Not Sig
BRAP	-0.228535319125133	0.113845694386106	0.497885498618878	Not Sig
DAZAP1	-0.174509265666546	0.114047663476738	0.497885498618878	Not Sig
PPM1D	-0.216908138191339	0.116697443726244	0.498780155770081	Not Sig
RPP21	0.126625620482141	0.117820507961	0.498780155770081	Not Sig
DNLZ	0.154743554550028	0.11868654782531	0.498780155770081	Not Sig
MTA2	-0.11141507299986	0.11916668746231	0.498780155770081	Not Sig
KDM1A	0.245725160462756	0.120617760081055	0.499702148907228	Not Sig
RAB5C	0.215952438845345	0.122514816468883	0.502434499862288	Not Sig
BCL2L1	-0.190785577314542	0.1264801119327	0.509202575900445	Not Sig
NONO	-0.213062112296301	0.126673547206761	0.509202575900445	Not Sig
SMARCA5	-0.113972671774765	0.132038862031734	0.525566450832196	Not Sig
PABPC1	0.137564590957657	0.140551817300771	0.554019784700126	Not Sig
UBE3D	0.382815278805053	0.145387634251309	0.558767996393233	Not Sig
PIM2	0.201389756178782	0.145711697138633	0.558767996393233	Not Sig
YARS2	0.137260510043429	0.145885240437642	0.558767996393233	Not Sig
SCO1	0.0463508977983907	0.1504651233185	0.570177976157833	Not Sig
LARP4B	0.151796294091914	0.15167295917499	0.570177976157833	Not Sig
PDSS2	0.156727182851678	0.155394097515633	0.576741862693202	Not Sig
CNOT4	-0.668994990617097	0.156260110581902	0.576741862693202	Not Sig
Non-Targeting	-0.0738500433796338	0.163957672439902	0.596922924590515	Not Sig
IPO11	-1.05181447916948	0.164668392990487	0.596922924590515	Not Sig
ALAD	0.189649778163446	0.169468442450767	0.608886616239039	Not Sig
ERCC2	0.275128706487299	0.171981160257146	0.612237140346535	Not Sig
MED16	-0.050055670627953	0.173416923989782	0.612237140346535	Not Sig
NOA1	-0.025532360583751	0.183142512952178	0.640505601406211	Not Sig
GTPBP10	0.0281663050794684	0.184579200405238	0.640505601406211	Not Sig
CCNL1	-0.102373599094601	0.192473648213474	0.653435467318763	Not Sig
SRSF10	0.0189415445620351	0.192493616903382	0.653435467318763	Not Sig
UQCRC1	0.159884943920483	0.193133635660718	0.653435467318763	Not Sig
GNB2L1	0.382491087812537	0.195979503532626	0.657584119291291	Not Sig
RPL17-C18orf32	-0.0844855936571721	0.204559296659618	0.680746511834466	Not Sig
WDR4	-0.0500201616850366	0.20899176681046	0.689842742480055	Not Sig
TOMM40	0.237760508118621	0.212493693655909	0.690488955782084	Not Sig
SNRNP200	0.207715768540311	0.212588964218622	0.690488955782084	Not Sig
COX15	0.327456814994871	0.220399983621873	0.710177725003813	Not Sig
PARS2	0.0999831048049101	0.2272133582829	0.726367113880767	Not Sig
UBAP1	-0.121838044475968	0.232172244129329	0.736421336847715	Not Sig
MIPEP	-0.130029565601456	0.236183513042175	0.738962670539244	Not Sig
CAD	0.249688318620195	0.236881789307971	0.738962670539244	Not Sig
AHCYL1	0.161373998123848	0.238693711186823	0.738962670539244	Not Sig
TAF6L	0.0701302167904387	0.240253873180247	0.738962670539244	Not Sig
DOLK	0.0775713701011381	0.249503692943887	0.761642852144497	Not Sig
SLC4A7	0.0108903274760878	0.25193629601125	0.763329374481847	Not Sig
PLAGL2	-0.520204681922136	0.255368998200462	0.767998616810278	Not Sig
TUFM	0.0870603487568839	0.262587187779657	0.783899987048094	Not Sig
ATXN2L	0.0115826441285263	0.274719408061944	0.813846085375674	Not Sig
MRPL4	0.143583068157998	0.277061784286313	0.813846085375674	Not Sig
DSTYK	-0.144504955528707	0.280655831280837	0.813846085375674	Not Sig
DPH5	-0.0220406886147496	0.28111204749542	0.813846085375674	Not Sig
GATSL2	-0.0876046731151162	0.28264112817234	0.813846085375674	Not Sig
HK2	0.0105799460121205	0.289799373093479	0.824289387926042	Not Sig
COQ2	0.32329066600458	0.290328528259665	0.824289387926042	Not Sig
AARS2	-0.0509013309410638	0.294339978083433	0.826877982081027	Not Sig
RARS2	-0.0924146116430973	0.29824557175182	0.826877982081027	Not Sig
C19orf43	-0.035890611431004	0.29944111584543	0.826877982081027	Not Sig
ZCRB1	-0.0189054024570638	0.301244897028903	0.826877982081027	Not Sig
LARS2	0.00531458503933646	0.301423500857123	0.826877982081027	Not Sig
MDH2	0.121536723250861	0.306418631426603	0.830210486622749	Not Sig
PGS1	0.365964484735853	0.307472433464466	0.830210486622749	Not Sig
GATC	-0.632171277716066	0.312018491539634	0.830210486622749	Not Sig
EIF3L	0.275088985281834	0.312133361179258	0.830210486622749	Not Sig
MRPS18A	-0.142194879398874	0.312862572545026	0.830210486622749	Not Sig
NDUFA9	0.445887059158453	0.315151992468313	0.830855252871007	Not Sig
BRD2	0.305776522139043	0.325810169119088	0.845292949117124	Not Sig
COX10	0.217767944374085	0.326902510627973	0.845292949117124	Not Sig
MRPS35	0.216134239208484	0.328071652308868	0.845292949117124	Not Sig
PMAIP1	0.0989937937936443	0.33068572376983	0.845292949117124	Not Sig
POLRMT	0.274458584489518	0.331038371698578	0.845292949117124	Not Sig
CMTR1	0.204396798406193	0.33812440680236	0.846306956466476	Not Sig
MRPS21	0.0709813636706594	0.338272732648826	0.846306956466476	Not Sig
NDUFA1	0.0578732926690878	0.339181689340377	0.846306956466476	Not Sig
NDUFB11	-0.0119748391938614	0.339773482522255	0.846306956466476	Not Sig
HBS1L	0.209384473241736	0.343398167339601	0.847586732582997	Not Sig
NFRKB	0.00490315187156061	0.346313863862582	0.847586732582997	Not Sig
EBF1	0.274275734147945	0.346550240415708	0.847586732582997	Not Sig
MRPL2	0.149390565362039	0.351844730447954	0.855382997376463	Not Sig
DPH3	0.117228786843148	0.360575243787054	0.862309262873004	Not Sig
GMPPB	0.168352574526994	0.362473191252622	0.862309262873004	Not Sig
GTPBP8	-0.12319806726774	0.362707172454883	0.862309262873004	Not Sig
NARS2	0.17502238802679	0.363189369338137	0.862309262873004	Not Sig
MRPL41	-0.0609371401311073	0.370532712135095	0.865564877572901	Not Sig
ASNA1	0.0524990302435597	0.370828563068614	0.865564877572901	Not Sig
KAT2A	-0.0174922643757813	0.370956376102672	0.865564877572901	Not Sig
ZC3H12A	-0.169503762751717	0.374462578543587	0.868753182221122	Not Sig
BECN1	0.18785201297689	0.380894552316283	0.875375733905975	Not Sig
RFT1	0.110567098240157	0.381629322417137	0.875375733905975	Not Sig
TBC1D5	0.0812145731567027	0.388675006545629	0.883028525964023	Not Sig
USP37	-0.294031682539073	0.389315532383153	0.883028525964023	Not Sig
VRK1	-0.0410333870309566	0.399080507317341	0.900148255393558	Not Sig
BCS1L	0.218849712908418	0.415119065380436	0.927230526402488	Not Sig
TMEM261	-0.274197705490309	0.420976513093415	0.927230526402488	Not Sig
SNX27	0.0397074937060719	0.42161213917632	0.927230526402488	Not Sig
MCAT	-0.0951401579122451	0.423009964086457	0.927230526402488	Not Sig
USP22	0.159931678609055	0.425364196907495	0.927230526402488	Not Sig
PRKAB1	-0.200319390527524	0.429811763430766	0.927230526402488	Not Sig
MTPAP	0.140328384395724	0.430507071541213	0.927230526402488	Not Sig
ZNF699	-0.120208649393113	0.431619802159509	0.927230526402488	Not Sig
TFAM	-0.286270993857707	0.431641796773572	0.927230526402488	Not Sig
PRKAA1	-0.250569829541768	0.437786093010657	0.931936654617881	Not Sig
ELP2	0.0365383173003034	0.441537740647342	0.931936654617881	Not Sig
MRPL54	-0.00821918379098468	0.445313400937988	0.931936654617881	Not Sig
MRPS14	0.096347997361146	0.446026396765599	0.931936654617881	Not Sig
SFXN1	-0.0143737950378117	0.448653750682127	0.931936654617881	Not Sig
QRSL1	0.286745969875941	0.450168177053396	0.931936654617881	Not Sig
MRPS18B	0.189931252816948	0.451449531575099	0.931936654617881	Not Sig
MRPS18C	0.254219227661905	0.452195864432814	0.931936654617881	Not Sig
FASTKD5	0.145299609918326	0.454653335321511	0.932268960305725	Not Sig
CHCHD1	-0.188820861633034	0.460664421892573	0.937070751323323	Not Sig
MRPL11	-0.116895564664227	0.461611207548435	0.937070751323323	Not Sig
PHB	0.0843645489850711	0.46774346367501	0.944795254985344	Not Sig
MRPL46	0.0461343651795612	0.471337360819442	0.947341428181651	Not Sig
FUBP1	0.0905950206547323	0.473761556051406	0.947523112102812	Not Sig
MRPS6	-0.023768781515004	0.479643345067951	0.954584304399942	Not Sig
TADA2B	-0.127072150449734	0.492061462427876	0.969599416038238	Not Sig
MRPS22	-0.138873121887139	0.492683388681024	0.969599416038238	Not Sig
EARS2	-0.026088817382206	0.497451169913569	0.969599416038238	Not Sig
NDUFA2	0.138822338591849	0.499518154463889	0.969599416038238	Not Sig
MAPK14	-0.0837231406456417	0.50310577944123	0.969599416038238	Not Sig
MRPL44	0.232771442775447	0.510017510882052	0.969599416038238	Not Sig
SRSF6	-0.132649481683034	0.51083671855191	0.969599416038238	Not Sig
C1orf27	-0.0633343311405361	0.513078938551386	0.969599416038238	Not Sig
MED23	-0.0171335947335697	0.516323570140697	0.969599416038238	Not Sig
MRPS33	0.00631778342592822	0.517112624617591	0.969599416038238	Not Sig
URM1	0.307954137192489	0.517250755155065	0.969599416038238	Not Sig
MTMR9	0.189302056081184	0.518600811778264	0.969599416038238	Not Sig
MRPL10	-0.168345571313249	0.518657183371487	0.969599416038238	Not Sig
GFM1	0.322921146841136	0.523377267097811	0.969599416038238	Not Sig
MED13L	-0.250516000580822	0.524370585936318	0.969599416038238	Not Sig
MRPL20	-0.0607386598536421	0.525398698345843	0.969599416038238	Not Sig
MRPL53	0.0614943936441949	0.530960384044638	0.974207570826031	Not Sig
TAF13	0.197725780904775	0.532794495078319	0.974207570826031	Not Sig
EIF3C	0.0412745789483563	0.535094306143362	0.974207570826031	Not Sig
NFKB2	-0.114663884144308	0.545033536728815	0.985868224461123	Not Sig
KHSRP	0.076657948368264	0.549367212733032	0.985868224461123	Not Sig
MRPS23	-0.0873006540781998	0.550093906156155	0.985868224461123	Not Sig
EIF3H	-0.0711120422679392	0.552982734340681	0.985868224461123	Not Sig
DAP3	-0.0349219764465301	0.553640283687527	0.985868224461123	Not Sig
DDX1	-0.0112752938820065	0.558259024894762	0.986801195948555	Not Sig
CNOT7	-0.0856420641932366	0.559025308049674	0.986801195948555	Not Sig
FOXRED1	-0.164199314447025	0.567064619776399	0.994785351290356	Not Sig
DPH6	0.160154724297424	0.578583184355792	0.994785351290356	Not Sig
PAPOLA	-0.132929412732821	0.579015136879383	0.994785351290356	Not Sig
METTL17	-0.127171354088549	0.581531222602836	0.994785351290356	Not Sig
RPS25	0.0299007048542877	0.58171330660481	0.994785351290356	Not Sig
TFB1M	0.161178089397678	0.585797768997887	0.994785351290356	Not Sig
MRPS16	-0.0206581431345164	0.586939154994123	0.994785351290356	Not Sig
NDUFB4	-0.301692512636612	0.592133003172984	0.994785351290356	Not Sig
METTL1	-0.192332239548469	0.594941081719609	0.994785351290356	Not Sig
KIAA0391	0.562891523420672	0.604724251685387	0.994785351290356	Not Sig
IPMK	0.487112852175346	0.605252570188657	0.994785351290356	Not Sig
DRAP1	-0.0443015430479071	0.609197058852306	0.994785351290356	Not Sig
GPI	0.211994273095973	0.612151924066703	0.994785351290356	Not Sig
UHRF1	-0.249841772285426	0.614457055322791	0.994785351290356	Not Sig
DR1	-0.192351914500929	0.617277236047504	0.994785351290356	Not Sig
SSBP1	-0.174780494432502	0.621286927662108	0.994785351290356	Not Sig
DIS3	0.130176530464848	0.622297225448302	0.994785351290356	Not Sig
UMPS	0.172425029271817	0.626105532463703	0.994785351290356	Not Sig
LUC7L3	-0.0489563472752	0.629623230903372	0.994785351290356	Not Sig
WBSCR16	0.0148806451535854	0.636157349418833	0.994785351290356	Not Sig
COA5	-0.0242570219774158	0.639720394112627	0.994785351290356	Not Sig
PIK3C3	0.0474745147383012	0.641013550925793	0.994785351290356	Not Sig
VARS2	0.135851642912123	0.641165143981206	0.994785351290356	Not Sig
UBA5	0.146340203135352	0.642560152236159	0.994785351290356	Not Sig
GADD45GIP1	0.159482112839376	0.64257016749442	0.994785351290356	Not Sig
MRPL38	-0.0208032688371403	0.644706506974643	0.994785351290356	Not Sig
NDUFA11	-0.0146600307921184	0.649918796500181	0.994785351290356	Not Sig
GATB	0.148261134365078	0.651771620253717	0.994785351290356	Not Sig
NCBP1	-0.655100231515781	0.6524631521978	0.994785351290356	Not Sig
NDUFS1	0.0476179759826618	0.658042487668123	0.994785351290356	Not Sig
BAZ1B	0.11061231388016	0.666850655742333	0.994785351290356	Not Sig
CHD9	0.130944820410597	0.672246569830372	0.994785351290356	Not Sig
YBEY	-0.0468585505267012	0.678805107709388	0.994785351290356	Not Sig
MRPS25	-0.0269177712635995	0.679412666894603	0.994785351290356	Not Sig
WDR24	0.197311947898001	0.681109780166742	0.994785351290356	Not Sig
SPPL2A	-0.377170730638283	0.6902369343654	0.994785351290356	Not Sig
MFN2	0.0365307798182709	0.690754986729667	0.994785351290356	Not Sig
RPL22	0.0274170815629744	0.690866778248395	0.994785351290356	Not Sig
MRPL17	0.0360960747119017	0.69392793998128	0.994785351290356	Not Sig
PNPT1	0.228931437862568	0.695437186724868	0.994785351290356	Not Sig
MTG1	-0.148725241510797	0.696430077514437	0.994785351290356	Not Sig
WDR59	0.074013992327777	0.69770234424543	0.994785351290356	Not Sig
CBFB	0.0587509273007414	0.698161993388933	0.994785351290356	Not Sig
KTI12	-0.0421422067166663	0.70164186324035	0.994785351290356	Not Sig
RPUSD4	0.00522806549689943	0.702613897034644	0.994785351290356	Not Sig
EDC4	-0.182387602263957	0.707129079961416	0.994785351290356	Not Sig
COA7	-0.0507715895229078	0.707733258646923	0.994785351290356	Not Sig
MRPL33	-0.0773570949322926	0.708478803644769	0.994785351290356	Not Sig
MRPL23	-0.0778166751708682	0.709422590092199	0.994785351290356	Not Sig
TRMT61A	0.156321882227058	0.71046702034424	0.994785351290356	Not Sig
FARS2	-0.117539328143766	0.713857598700594	0.994785351290356	Not Sig
ZRANB1	-0.281700872180611	0.718671635154115	0.994785351290356	Not Sig
MRPL36	0.0779893261120907	0.719152123721155	0.994785351290356	Not Sig
FBXO11	0.0320356598449009	0.722258026247289	0.994785351290356	Not Sig
NME6	0.0281336214934912	0.722870036957882	0.994785351290356	Not Sig
ARID2	-0.0201301097443305	0.725209232894043	0.994785351290356	Not Sig
HARS2	0.00392098771433522	0.72649647289425	0.994785351290356	Not Sig
ACTR5	-0.140185801195047	0.726956401626051	0.994785351290356	Not Sig
DOT1L	0.132626921643106	0.727754287846521	0.994785351290356	Not Sig
BTAF1	0.0337587436536119	0.729367948374238	0.994785351290356	Not Sig
ATP5C1	0.177809027534249	0.731133081301475	0.994785351290356	Not Sig
MRPS9	0.0349967263012905	0.732136081531492	0.994785351290356	Not Sig
AP2S1	0.125928108999305	0.736802705125893	0.994785351290356	Not Sig
MTIF2	-0.128617177038605	0.741044353455481	0.994785351290356	Not Sig
GTPBP6	-0.0443150184246331	0.745416073941259	0.994785351290356	Not Sig
VPS35	0.0842240969008854	0.754333243728247	0.994785351290356	Not Sig
SCO2	0.145994937053105	0.754532119931092	0.994785351290356	Not Sig
MRPS7	-0.0876198660350189	0.759003417751738	0.994785351290356	Not Sig
MRPL14	0.0596862595497089	0.76425158006942	0.994785351290356	Not Sig
FTSJ2	0.0202384103762742	0.770289744313645	0.994785351290356	Not Sig
RHOA	-0.0108357109082475	0.770615979200204	0.994785351290356	Not Sig
CSTF3	0.187902401045453	0.772532168398278	0.994785351290356	Not Sig
ZNF292	-0.355562691540581	0.77523134678035	0.994785351290356	Not Sig
NDUFA13	0.0642239337700277	0.776421223467976	0.994785351290356	Not Sig
DCP2	0.165282235161968	0.776803069953302	0.994785351290356	Not Sig
DCPS	-0.16089702466976	0.777527232981473	0.994785351290356	Not Sig
UBXN7	-0.107976517933262	0.778822007816616	0.994785351290356	Not Sig
PRUNE	-0.0314098899336478	0.7791480980603	0.994785351290356	Not Sig
EHMT2	0.0173557828233814	0.789598201169502	0.994785351290356	Not Sig
MRPS27	0.00580133915835023	0.792142493493544	0.994785351290356	Not Sig
KIAA0020	-0.0532419415701791	0.794003549788251	0.994785351290356	Not Sig
TXN2	0.0089548987634652	0.794663862705647	0.994785351290356	Not Sig
FECH	0.287045757983512	0.798132776803765	0.994785351290356	Not Sig
ATP5D	0.145394572780927	0.798449251019049	0.994785351290356	Not Sig
CYC1	-0.0382183239315568	0.808949340101293	0.994785351290356	Not Sig
COX20	0.0571349496167527	0.810789378766246	0.994785351290356	Not Sig
NDUFB8	-0.0395516405396877	0.81355619757853	0.994785351290356	Not Sig
MRPS5	-0.0292047309996789	0.814146044836328	0.994785351290356	Not Sig
TRMT6	0.0168767844595455	0.816406067878875	0.994785351290356	Not Sig
REXO2	0.0942403673493671	0.818320366585269	0.994785351290356	Not Sig
DPH1	-0.0876030179438388	0.828300258097675	0.994785351290356	Not Sig
SUPV3L1	-0.0590775704886707	0.833393988830376	0.994785351290356	Not Sig
C17orf89	0.022868842694171	0.833920878266671	0.994785351290356	Not Sig
RAB7A	0.0815994604436646	0.840047700452666	0.994785351290356	Not Sig
MTG2	-0.0432130661193301	0.842013276582997	0.994785351290356	Not Sig
UBE2G1	-0.0288065384412661	0.842195934144241	0.994785351290356	Not Sig
IPPK	-0.0106176873296593	0.844769256409201	0.994785351290356	Not Sig
NDUFAF1	-0.542704884175636	0.853043568301964	0.994785351290356	Not Sig
MRPS2	0.181588249653712	0.854210843820903	0.994785351290356	Not Sig
NDUFB9	0.114666992788811	0.858847561393128	0.994785351290356	Not Sig
NDUFC1	0.115524263259837	0.859836235923192	0.994785351290356	Not Sig
RTN4IP1	0.0805047424779464	0.859916169280022	0.994785351290356	Not Sig
MAP3K4	-0.0653839293917266	0.86308374118798	0.994785351290356	Not Sig
MRPL52	-0.0371108615399773	0.863897811903221	0.994785351290356	Not Sig
TARS2	0.00702829270522498	0.863926035861156	0.994785351290356	Not Sig
MRPL43	0.143583068157998	0.865183345891414	0.994785351290356	Not Sig
CCS	-0.0933229551537742	0.865531410778141	0.994785351290356	Not Sig
MTERF4	-0.0911909304479586	0.867888221945764	0.994785351290356	Not Sig
POLG2	-0.078547370364676	0.868687652765304	0.994785351290356	Not Sig
ATP2A2	0.0593381695809235	0.869093252626564	0.994785351290356	Not Sig
TADA1	0.0380056327156144	0.870115489349569	0.994785351290356	Not Sig
MRPS10	-0.0911863816792845	0.870862067227621	0.994785351290356	Not Sig
MRPL13	0.118868433129092	0.871357435621416	0.994785351290356	Not Sig
NELFB	0.0892862968444143	0.873824717975909	0.994785351290356	Not Sig
TRIT1	-0.0964632516966867	0.874149452677362	0.994785351290356	Not Sig
DDX3X	-0.663209912790217	0.876454841608244	0.994785351290356	Not Sig
MRPS12	0.0649609516225452	0.878294390092049	0.994785351290356	Not Sig
TRUB2	0.0158153646621895	0.879477376097041	0.994785351290356	Not Sig
NDUFV1	-0.0865208529352824	0.882293725600749	0.994785351290356	Not Sig
ZRSR2	0.13082450998594	0.883798184034534	0.994785351290356	Not Sig
STT3A	-0.0614029691681844	0.885997343883575	0.994785351290356	Not Sig
OXSR1	0.0398604929191654	0.88736858212387	0.994785351290356	Not Sig
SMG7	-0.0986732578591661	0.888762408775719	0.994785351290356	Not Sig
TAF5L	-0.107167908543499	0.892173424090203	0.994785351290356	Not Sig
HECTD1	0.0514529958146983	0.895455324368443	0.994785351290356	Not Sig
ATF7	-0.00829665758546616	0.895739229257036	0.994785351290356	Not Sig
MPI	0.0738475660499411	0.897381826584353	0.994785351290356	Not Sig
NDUFB7	0.0495731770759944	0.897747712498285	0.994785351290356	Not Sig
TADA3	-0.0847903793721104	0.902524024967465	0.994785351290356	Not Sig
ADAT2	-0.0503587513326121	0.902816486792629	0.994785351290356	Not Sig
DCAF7	0.0269499493517524	0.904163206996706	0.994785351290356	Not Sig
LRPPRC	0.138308596515057	0.905115460920326	0.994785351290356	Not Sig
FURIN	-0.0845248761072543	0.906870099012299	0.994785351290356	Not Sig
RBFA	-0.0549986586192166	0.908908816383241	0.994785351290356	Not Sig
C10orf2	0.0252820729808335	0.910068034727782	0.994785351290356	Not Sig
USP8	-0.247675809187045	0.911154071969572	0.994785351290356	Not Sig
COX6B1	-0.0206902440519556	0.912596839940618	0.994785351290356	Not Sig
MRPL28	0.0253524873786623	0.914489161730179	0.994785351290356	Not Sig
DPH2	0.0904420566360009	0.914992044613975	0.994785351290356	Not Sig
ATP5A1	0.0668531801552558	0.918195718367806	0.994785351290356	Not Sig
MALSU1	0.052616424843344	0.919133439870535	0.994785351290356	Not Sig
CASP9	0.0749223114020374	0.919732758908267	0.994785351290356	Not Sig
EIF3A	0.0684755796918111	0.920039167199856	0.994785351290356	Not Sig
LAMTOR3	-0.0729823737883689	0.922425986485892	0.994785351290356	Not Sig
MTO1	0.0127937683777427	0.923024921947432	0.994785351290356	Not Sig
LAMTOR2	-0.27725260698885	0.925518714847639	0.994785351290356	Not Sig
MRPL30	0.0751653140006877	0.925758311976094	0.994785351290356	Not Sig
ERAL1	-0.0335137264080884	0.929546970935334	0.994785351290356	Not Sig
ZBTB18	-0.00606014500169726	0.930530717259129	0.994785351290356	Not Sig
ATP5E	0.159283916254708	0.931079885444176	0.994785351290356	Not Sig
MRPS30	-0.0787427149202424	0.947419161179364	0.997831078251287	Not Sig
DNAJC11	0.0272846787219773	0.947470268165867	0.997831078251287	Not Sig
USP10	0.201191804218209	0.949744879081647	0.997831078251287	Not Sig
MRPL40	0.190824073114245	0.951918764170102	0.997831078251287	Not Sig
DDX28	0.0747803167800997	0.954584617711038	0.997831078251287	Not Sig
IDH3A	-0.041342530638739	0.957544728003092	0.997831078251287	Not Sig
TFEB	-0.0350840371790792	0.959692361072285	0.997831078251287	Not Sig
DNTTIP1	-0.00578500540273183	0.959946657918988	0.997831078251287	Not Sig
RUNX3	-0.0960675559173207	0.960728821009123	0.997831078251287	Not Sig
TSR3	-0.0732671027225101	0.962448676990344	0.997831078251287	Not Sig
MRPL15	0.0533136975876594	0.962802350593849	0.997831078251287	Not Sig
NDUFS5	0.152615446881392	0.964159933055894	0.997831078251287	Not Sig
VPS29	0.115219667913665	0.969652877471952	0.997831078251287	Not Sig
LIG3	0.0531191286882648	0.973449134924431	0.997831078251287	Not Sig
TIMMDC1	-0.034742703435745	0.973919773618053	0.997831078251287	Not Sig
MRPL51	0.00249460597190692	0.976526140022253	0.997831078251287	Not Sig
MED7	-0.378590818683685	0.982115864593536	0.997831078251287	Not Sig
IPO13	-0.0812773598736305	0.985290734634227	0.997831078251287	Not Sig
MRPL37	0.243308099877709	0.985508951291825	0.997831078251287	Not Sig
RQCD1	0.377683428318609	0.985654703542445	0.997831078251287	Not Sig
COX4I1	-0.0482477679158152	0.987936960689853	0.997831078251287	Not Sig
UFL1	-0.0171848114258202	0.989523080911634	0.997831078251287	Not Sig
DARS2	0.169956658078479	0.992577372867592	0.997831078251287	Not Sig
TOMM20	0.0836840958911771	0.996646432138368	0.997831078251287	Not Sig
MRPS17	-0.0668696713106243	0.997277669045848	0.997831078251287	Not Sig
PTCD3	0.0693989832826965	0.997831078251287	0.997831078251287	Not Sig
