# Supplementary material for: TP53 mutations and RNA-binding protein MUSASHI-2 drive resistance to PRMT5-targeted therapy in B-cell lymphoma
Source: Nat Commun. 2022 Sep 27;13:5676. doi: 10.1038/s41467-022-33137-8 (PMC9515221; doi:10.1038/s41467-022-33137-8)
Supplement: Supplementary file 8 — Supplementary Data 4 [file 41467_2022_33137_MOESM8_ESM.xlsx]

## Sheet: Figure 1F, HM p53 Pathway GSEA
SYMBOL	RANK IN GENE LIST	RANK METRIC SCORE	RUNNING ES	CORE ENRICHMENT
1	TP53	3	1.741	0.0564	No
2	BAX	14	1.323	0.0988	No
3	APAF1	258	0.644	0.1064	No
4	ZMAT3	259	0.644	0.1273	No
5	BAK1	698	0.333	0.114	No
6	CDKN2AIP	949	0.258	0.1086	No
7	SLC35D1	953	0.257	0.1168	No
8	NOL8	977	0.252	0.1237	No
9	CDKN1A	1005	0.247	0.1303	No
10	CD81	1132	0.223	0.1306	No
11	BAIAP2	1550	0.181	0.1135	No
12	PLK3	1602	0.176	0.1164	No
13	KRT17	1906	0.156	0.1048	No
14	TAP1	1911	0.156	0.1096	No
15	CDH13	1912	0.155	0.1146	No
16	DDIT3	1927	0.155	0.1189	No
17	F2R	1931	0.154	0.1237	No
18	BLCAP	2149	0.142	0.1164	No
19	POLH	2151	0.142	0.121	No
20	RB1	2242	0.138	0.1205	No
21	RAB40C	2276	0.136	0.1231	No
22	IER5	2294	0.136	0.1266	No
23	HRAS	2315	0.134	0.1298	No
24	CSRNP2	2561	0.125	0.1204	No
25	RHBDF2	2564	0.124	0.1243	No
26	RAP2B	2623	0.122	0.1251	No
27	CDK5R1	2697	0.119	0.1249	No
28	RCHY1	2703	0.119	0.1285	No
29	SOCS1	2739	0.118	0.1305	No
30	SFN	2801	0.116	0.1309	No
31	PHLDA3	2920	0.112	0.128	No
32	CLCA2	3041	0.108	0.1249	No
33	CDKN2A	3303	0.1	0.1138	No
34	DCXR	3321	0.099	0.1161	No
35	CDKN2B	3322	0.099	0.1193	No
36	WWP1	3522	0.093	0.1114	No
37	CD82	3587	0.092	0.1108	No
38	WRAP73	3661	0.09	0.1097	No
39	JAG2	3943	0.083	0.0969	No
40	VDR	4242	0.075	0.0829	No
41	NDRG1	4435	0.071	0.0747	No
42	FGF13	4440	0.071	0.0767	No
43	PLK2	4505	0.07	0.0755	No
44	SERTAD3	4697	0.065	0.0671	No
45	ITGB4	4742	0.064	0.0667	No
46	EPS8L2	4766	0.064	0.0676	No
47	GM2A	4815	0.063	0.067	No
48	EPHA2	5159	0.056	0.0499	No
49	HINT1	5163	0.056	0.0515	No
50	TPD52L1	5164	0.056	0.0534	No
51	PIDD1	5209	0.055	0.0527	No
52	FAM162A	5336	0.053	0.0475	No
53	ABAT	5510	0.05	0.0396	No
54	RRAD	5732	0.046	0.0289	No
55	DRAM1	5772	0.045	0.0282	No
56	IER3	5953	0.042	0.0197	No
57	TGFA	5985	0.042	0.0193	No
58	FOXO3	6370	0.035	-0.0007	No
59	PTPN14	6475	0.034	-0.0053	No
60	HMOX1	6480	0.033	-0.0045	No
61	INHBB	6733	0.03	-0.0174	No
62	KLF4	7040	0.025	-0.0335	No
63	TGFB1	7163	0.022	-0.0394	No
64	DNTTIP2	7283	0.021	-0.0453	No
65	CTSF	7447	0.019	-0.0537	No
66	SERPINB5	7496	0.018	-0.0558	No
67	STEAP3	7699	0.015	-0.0664	No
68	RXRA	7828	0.013	-0.073	No
69	ACVR1B	8029	0.01	-0.0837	No
70	OSGIN1	8745	-0.002	-0.1231	No
71	GADD45A	9037	-0.006	-0.1389	No
72	TSC22D1	9041	-0.006	-0.1389	No
73	TP63	9052	-0.006	-0.1393	No
74	CCNK	9055	-0.006	-0.1392	No
75	ANKRA2	9168	-0.008	-0.1451	No
76	VWA5A	9229	-0.009	-0.1481	No
77	TAX1BP3	9234	-0.009	-0.148	No
78	TM7SF3	9394	-0.011	-0.1564	No
79	IRAK1	9410	-0.012	-0.1569	No
80	STOM	9479	-0.013	-0.1602	No
81	FOS	9608	-0.015	-0.1668	No
82	ZNF365	9612	-0.015	-0.1664	No
83	GPX2	9724	-0.017	-0.172	No
84	PROCR	9747	-0.017	-0.1727	No
85	PRMT2	9870	-0.019	-0.1787	No
86	NINJ1	9873	-0.019	-0.1782	No
87	NHLH2	10048	-0.022	-0.1871	No
88	RPL18	10065	-0.022	-0.1873	No
89	HBEGF	10090	-0.022	-0.1879	No
90	AK1	10556	-0.029	-0.2126	No
91	RETSAT	10572	-0.029	-0.2125	No
92	ABHD4	10603	-0.029	-0.2132	No
93	ADA	10833	-0.032	-0.2247	No
94	GLS2	10876	-0.033	-0.226	No
95	EI24	10889	-0.033	-0.2256	No
96	SDC1	10894	-0.033	-0.2247	No
97	NOTCH1	10914	-0.034	-0.2247	No
98	S100A4	11302	-0.04	-0.2447	No
99	TRAF4	11445	-0.042	-0.2511	No
100	TCN2	11511	-0.043	-0.2533	No
101	IL1A	11738	-0.047	-0.2642	No
102	CCND3	11822	-0.048	-0.2673	No
103	DDB2	11863	-0.049	-0.2679	No
104	ATF3	11936	-0.05	-0.2702	No
105	CCND2	11960	-0.05	-0.2699	No
106	SPHK1	12020	-0.051	-0.2715	No
107	ST14	12065	-0.052	-0.2722	No
108	MAPKAPK3	12105	-0.053	-0.2726	No
109	RGS16	12171	-0.054	-0.2745	No
110	ZBTB16	12184	-0.054	-0.2734	No
111	RPL36	12225	-0.055	-0.2738	No
112	ALOX15B	12423	-0.058	-0.2827	No
113	FUCA1	12482	-0.059	-0.284	No
114	PERP	12819	-0.066	-0.3004	No
115	RALGDS	12856	-0.066	-0.3002	No
116	JUN	12939	-0.067	-0.3025	No
117	UPP1	13162	-0.071	-0.3125	No
118	KLK8	13256	-0.073	-0.3152	No
119	PDGFA	13282	-0.073	-0.3142	No
120	APP	13436	-0.077	-0.3201	No
121	FAS	13577	-0.08	-0.3253	No
122	CTSD	13784	-0.084	-0.3339	No
123	CASP1	13914	-0.087	-0.3382	No
124	SAT1	14037	-0.089	-0.342	No
125	MKNK2	14400	-0.097	-0.3588	No
126	TCHH	14416	-0.098	-0.3564	No
127	ABCC5	14596	-0.102	-0.363	No
128	SLC3A2	14626	-0.103	-0.3612	No
129	RRP8	14643	-0.103	-0.3588	No
130	S100A10	14676	-0.104	-0.3571	No
131	PTPRE	14703	-0.105	-0.3552	No
132	TNFSF9	14798	-0.107	-0.3569	No
133	EPHX1	14956	-0.112	-0.3619	No
134	CEBPA	14980	-0.112	-0.3595	No
135	PLXNB2	15061	-0.115	-0.3602	No
136	RNF19B	15080	-0.115	-0.3575	No
137	PITPNC1	15118	-0.116	-0.3557	No
138	MXD1	15157	-0.117	-0.354	No
139	SLC19A2	15427	-0.126	-0.3647	No
140	BMP2	15602	-0.132	-0.37	Yes
141	RPS27L	15612	-0.133	-0.3662	Yes
142	IFI30	15622	-0.133	-0.3624	Yes
143	TM4SF1	15676	-0.136	-0.3609	Yes
144	TRAFD1	15686	-0.136	-0.357	Yes
145	KIF13B	15699	-0.136	-0.3532	Yes
146	AEN	15735	-0.138	-0.3507	Yes
147	XPC	15821	-0.141	-0.3508	Yes
148	VAMP8	15874	-0.143	-0.349	Yes
149	LIF	15956	-0.147	-0.3487	Yes
150	DEF6	15976	-0.148	-0.3449	Yes
151	ERCC5	16030	-0.15	-0.343	Yes
152	TSPYL2	16085	-0.152	-0.341	Yes
153	SP1	16211	-0.159	-0.3427	Yes
154	TRIB3	16225	-0.159	-0.3383	Yes
155	LDHB	16384	-0.17	-0.3414	Yes
156	PPP1R15A	16438	-0.174	-0.3387	Yes
157	HSPA4L	16480	-0.177	-0.3352	Yes
158	DDIT4	16541	-0.181	-0.3326	Yes
159	CGRRF1	16763	-0.197	-0.3384	Yes
160	CCNG1	16865	-0.204	-0.3374	Yes
161	PMM1	16879	-0.206	-0.3314	Yes
162	CYFIP2	17038	-0.221	-0.3329	Yes
163	NUDT15	17059	-0.223	-0.3268	Yes
164	NUPR1	17075	-0.225	-0.3203	Yes
165	CCP110	17146	-0.234	-0.3165	Yes
166	BTG2	17170	-0.239	-0.31	Yes
167	MXD4	17227	-0.25	-0.305	Yes
168	DGKA	17397	-0.282	-0.3051	Yes
169	IP6K2	17486	-0.304	-0.3001	Yes
170	POM121	17514	-0.312	-0.2915	Yes
171	TNNI1	17607	-0.344	-0.2854	Yes
172	TOB1	17729	-0.4	-0.279	Yes
173	BTG1	17758	-0.415	-0.2671	Yes
174	MDM2	17888	-0.5	-0.2579	Yes
175	SESN1	18070	-0.673	-0.2461	Yes
176	RPS12	18081	-0.686	-0.2243	Yes
177	TXNIP	18086	-0.693	-0.202	Yes
178	ZFP36L1	18180	-0.884	-0.1784	Yes
179	HEXIM1	18265	-1.165	-0.1452	Yes
180	RAD9A	18286	-1.407	-0.1006	Yes
181	PPM1D	18291	-1.449	-0.0537	Yes
182	FBXW7	18312	-1.719	0.001	Yes

## Sheet: Figure 1F, RNP Complex GSEA
SYMBOL	SYMBOL	RANK METRIC SCORE	RUNNING ES	CORE ENRICHMENT
1	SNRNP200	0	2.188	0.0199	No
2	RPL22	2	1.76	0.0351	No
3	RPS25	5	1.561	0.0475	No
4	RPL11	10	1.341	0.0562	No
5	EIF3L	13	1.317	0.0664	No
6	LARP4B	27	1.17	0.0655	No
7	EIF3D	42	1.08	0.063	No
8	EIF3G	76	0.939	0.0422	No
9	RPS7	92	0.904	0.0372	No
10	MRPL16	116	0.844	0.0244	No
11	EIF3K	122	0.824	0.0275	No
12	GRSF1	133	0.811	0.026	No
13	RPL5	134	0.804	0.0334	No
14	WDR37	141	0.791	0.0352	No
15	EIF3B	142	0.79	0.0424	No
16	EIF3CL	143	0.789	0.0496	No
17	RPL41	151	0.772	0.0504	No
18	SNRNP70	154	0.77	0.0557	No
19	MRPL48	155	0.77	0.0627	No
20	HNRNPU	165	0.756	0.0616	No
21	MRPL49	182	0.727	0.054	No
22	MRPL3	193	0.712	0.0517	No
23	PIH1D1	196	0.702	0.0563	No
24	RHEB	200	0.698	0.06	No
25	HNRNPC	205	0.692	0.0627	No
26	MRPS15	223	0.656	0.0536	No
27	CWC22	232	0.646	0.0524	No
28	MRPL35	244	0.632	0.0484	No
29	SF1	245	0.631	0.0542	No
30	IGF2BP1	263	0.606	0.0446	No
31	EIF3M	272	0.595	0.0429	No
32	MRPL22	299	0.564	0.025	No
33	SND1	301	0.562	0.0292	No
34	EIF3F	303	0.561	0.0334	No
35	DYRK1A	324	0.544	0.0206	No
36	SRP72	326	0.542	0.0247	No
37	CALR	328	0.541	0.0287	No
38	LARP4	331	0.538	0.0319	No
39	MRPL24	336	0.531	0.0332	No
40	EIF3J	338	0.529	0.0371	No
41	MRPL42	354	0.515	0.0285	No
42	EIF2A	377	0.496	0.0135	No
43	MRPL45	384	0.49	0.0126	No
44	C12orf65	403	0.464	0.0009	No
45	NSUN4	415	0.452	-0.0048	No
46	CWF19L1	431	0.438	-0.0141	No
47	CWC25	450	0.425	-0.0262	No
48	MRPS11	451	0.423	-0.0223	No
49	TIA1	455	0.417	-0.0212	No
50	CD2BP2	473	0.401	-0.0326	No
51	ZCCHC8	529	0.346	-0.0783	No
52	G3BP1	546	0.325	-0.0895	No
53	LUC7L2	553	0.318	-0.092	No
54	NSUN3	569	0.292	-0.1026	No
55	RPP25L	578	0.279	-0.1071	No
56	SF3B6	640	-0.281	-0.1587	No
57	RBM12	649	-0.29	-0.1632	No
58	RPS4Y1	733	-0.355	-0.2336	No
59	DIS3L2	739	-0.359	-0.2347	No
60	BCAS2	790	-0.404	-0.2754	No
61	SF3B1	824	-0.435	-0.3007	No
62	ZFP36	850	-0.456	-0.3188	No
63	PRPF38B	886	-0.497	-0.3453	No
64	RPL36AL	913	-0.528	-0.3636	No
65	SMG5	924	-0.535	-0.3676	No
66	SART1	937	-0.55	-0.3732	No
67	RBM28	950	-0.572	-0.3786	Yes
68	TOP2B	952	-0.578	-0.3743	Yes
69	FXR2	955	-0.58	-0.3707	Yes
70	RBM42	956	-0.581	-0.3655	Yes
71	PNN	968	-0.589	-0.3698	Yes
72	WRAP53	970	-0.592	-0.3653	Yes
73	HNRNPK	979	-0.606	-0.3669	Yes
74	NUFIP2	989	-0.619	-0.3693	Yes
75	YBX1	1004	-0.639	-0.3759	Yes
76	WBP4	1008	-0.645	-0.3727	Yes
77	CWC27	1009	-0.645	-0.3668	Yes
78	SNRPA	1020	-0.666	-0.3696	Yes
79	NPM1	1022	-0.672	-0.3644	Yes
80	FXR1	1032	-0.686	-0.3661	Yes
81	SYNCRIP	1034	-0.69	-0.3607	Yes
82	HNRNPA1	1036	-0.693	-0.3553	Yes
83	PTGES3	1047	-0.704	-0.3577	Yes
84	MCRS1	1051	-0.708	-0.3539	Yes
85	ISY1	1052	-0.709	-0.3475	Yes
86	G3BP2	1059	-0.725	-0.3462	Yes
87	UPF2	1070	-0.738	-0.3483	Yes
88	HNRNPF	1074	-0.751	-0.3442	Yes
89	ZNF830	1092	-0.808	-0.3519	Yes
90	LSM6	1093	-0.809	-0.3445	Yes
91	RBM5	1095	-0.81	-0.338	Yes
92	PPIH	1106	-0.849	-0.3392	Yes
93	SF3A3	1107	-0.849	-0.3314	Yes
94	ZFP36L1	1117	-0.884	-0.3314	Yes
95	RPL18A	1118	-0.886	-0.3233	Yes
96	ILF2	1121	-0.894	-0.3169	Yes
97	SF3B5	1134	-0.913	-0.3192	Yes
98	LSM4	1142	-0.93	-0.317	Yes
99	HNRNPA2B1	1145	-0.937	-0.3102	Yes
100	SNRPB2	1147	-0.941	-0.3025	Yes
101	JMJD6	1148	-0.942	-0.2939	Yes
102	TIAL1	1155	-0.969	-0.2904	Yes
103	LSM1	1159	-0.983	-0.2841	Yes
104	SF3A1	1161	-0.988	-0.276	Yes
105	MEPCE	1166	-1.001	-0.2705	Yes
106	IK	1168	-1.027	-0.262	Yes
107	LUC7L3	1172	-1.041	-0.2552	Yes
108	RPL14	1178	-1.083	-0.2497	Yes
109	PRPF4B	1182	-1.103	-0.2424	Yes
110	ZC3H14	1184	-1.112	-0.2331	Yes
111	LSM3	1185	-1.112	-0.223	Yes
112	EIF2AK4	1186	-1.122	-0.2128	Yes
113	SMG7	1192	-1.163	-0.2066	Yes
114	HEXIM1	1193	-1.165	-0.196	Yes
115	RPS29	1197	-1.223	-0.1875	Yes
116	PRPF4	1198	-1.224	-0.1764	Yes
117	LARP7	1205	-1.296	-0.1699	Yes
118	TRA2B	1210	-1.346	-0.1612	Yes
119	ILF3	1211	-1.396	-0.1484	Yes
120	RPL34	1219	-1.488	-0.1411	Yes
121	LSM2	1223	-1.503	-0.1301	Yes
122	DAZAP1	1229	-1.585	-0.1201	Yes
123	DDX23	1231	-1.62	-0.1062	Yes
124	RPL38	1241	-1.924	-0.0966	Yes
125	HNRNPD	1242	-1.936	-0.079	Yes
126	AKAP17A	1245	-2.025	-0.0623	Yes
127	DDX3X	1252	-2.399	-0.0458	Yes
128	MSI2	1254	-2.545	-0.0235	Yes
129	DDX5	1255	-2.578	0	Yes
