# Supplementary material for: TP53 mutations and RNA-binding protein MUSASHI-2 drive resistance to PRMT5-targeted therapy in B-cell lymphoma
Source: Nat Commun. 2022 Sep 27;13:5676. doi: 10.1038/s41467-022-33137-8 (PMC9515221; doi:10.1038/s41467-022-33137-8)
Supplement: Supplementary file 9 — Supplementary Data 5 [file 41467_2022_33137_MOESM9_ESM.csv]

entrez.id	gene_GSK.Ro	log2FoldChange_GSK.Ro	padj_GSK.Ro	gene_GSK591	log2FoldChange_GSK591	padj_GSK591	gene_Ro	log2FoldChange_Ro	padj_Ro
1	A1BG	0.609132059421583	0.0202442502404258	A1BG	0.299675471169439	0.999555544272571	A1BG	0.585637225627797	0.147244247312348
9	NAT1	-0.505732263515898	0.0379786875888042	NAT1	-0.0112308461280134	0.999555544272571	NAT1	-0.0349309552986916	0.964694870248797
19	ABCA1	1.09921550460165	2.97212255908736e-09	ABCA1	-0.298781674845222	0.999555544272571	ABCA1	0.144678936096817	0.773969726812414
20	ABCA2	1.51968635709716	0.0187766657539054	ABCA2	0.23204524382378	0.999555544272571	ABCA2	0.634397616046157	0.634957155101704
21	ABCA3	0.824744034915938	0.000522936300494073	ABCA3	0.213929577148842	0.999555544272571	ABCA3	0.397976138797197	0.352229673183781
34	ACADM	-0.558683695727738	0.00475837613307576	ACADM	-0.0560904422134943	0.999555544272571	ACADM	-0.094990437568013	0.858731902844128
71	ACTG1	0.578689851832337	0.00443079827927858	ACTG1	0.031791361060979	0.999555544272571	ACTG1	0.150646251001726	0.749347855253994
86	ACTL6A	-0.537619335634042	0.00952236908577159	ACTL6A	-0.0358329718665288	0.999555544272571	ACTL6A	-0.125177335580145	0.804039802043245
100	ADA	0.371994877790459	0.0485078733817241	ADA	0.083334858962822	0.999555544272571	ADA	0.302081731688224	0.339644686783937
104	ADARB1	0.79335394462585	0.000108398987133517	ADARB1	0.0305810513489376	0.999555544272571	ADARB1	0.0691335983833551	0.907692447590971
113	ADCY7	0.604106103937951	0.0131891212901386	ADCY7	0.229573338089167	0.999555544272571	ADCY7	0.361307949069003	0.393544039922975
119	ADD2	0.670862457458552	0.000440777880501233	ADD2	-0.126082363091711	0.999555544272571	ADD2	0.158269788717314	0.730375049511076
133	ADM	1.71283617125066	1.26988944131452e-15	ADM	0.15920617636232	0.999555544272571	ADM	0.50260010764452	0.166691362646734
134	ADORA1	0.864079766392096	0.000134744281453421	ADORA1	0.239787411016205	0.999555544272571	ADORA1	0.514553145007833	0.154945963162013
154	ADRB2	0.620715364268738	0.00671773374659544	ADRB2	0.315218514079407	0.999555544272571	ADRB2	0.150110600023665	0.807562176210077
157	GRK3	0.501711088495861	0.00467512476360144	GRK3	0.0427065831375951	0.999555544272571	GRK3	0.0862889217785784	0.863420996345701
158	ADSL	-0.522634337176541	0.0202475177328534	ADSL	-0.131564143149426	0.999555544272571	ADSL	-0.203564201981616	0.665977231081473
159	ADSS2	-0.538844989461021	0.00184905798034154	ADSS2	0.0698866570581089	0.999555544272571	ADSS2	-0.152376034388692	0.690794220814576
166	TLE5	0.589908339817077	0.00104899508546063	TLE5	0.331599608158355	0.999555544272571	TLE5	0.385892126301857	0.183746206281552
175	AGA	-0.727279361264871	0.000110200235373964	AGA	-0.10893226647036	0.999555544272571	AGA	-0.021150982181298	0.975172606119175
182	JAG1	0.609370608043931	0.0133899945851345	JAG1	-0.00417097406851617	0.999555544272571	JAG1	0.1402909415931	0.834396483159256
203	AK1	0.909569252836019	0.00188781669963702	AK1	0.372351203765398	0.999555544272571	AK1	0.613800112766178	0.117589596465968
205	AK4	0.64602925343581	0.00111729488188473	AK4	0.0149445686885682	0.999555544272571	AK4	0.0896315503038678	0.870632519273959
215	ABCD1	0.6279926813464	0.0101781403761661	ABCD1	0.354660559225869	0.999555544272571	ABCD1	0.427133966803928	0.285470510408184
223	ALDH9A1	-0.639991406350875	0.0011878712305717	ALDH9A1	-0.182149389996704	0.999555544272571	ALDH9A1	-0.27947436657248	0.44704130621787
226	ALDOA	0.956961020473167	3.1628139063513e-05	ALDOA	0.292331113000565	0.999555544272571	ALDOA	0.522756676032388	0.138929722227338
230	ALDOC	1.49535744663099	1.85219534060922e-07	ALDOC	0.230261509727695	0.999555544272571	ALDOC	0.515560280212154	0.629204946026655
241	ALOX5AP	-0.477950258904384	0.0492013015927157	ALOX5AP	-0.149252860176781	0.999555544272571	ALOX5AP	0.0436121587324602	0.952206372841899
262	AMD1	-0.527557414216579	0.00612743692600182	AMD1	-0.133937222894717	0.999555544272571	AMD1	-0.251203898863735	0.493148147821505
271	AMPD2	0.951303178289467	5.42569032689011e-05	AMPD2	0.18594136079913	0.999555544272571	AMPD2	0.361510984275013	0.426271353853719
272	AMPD3	0.77010836993601	0.000960149859773898	AMPD3	0.0247911170592239	0.999555544272571	AMPD3	0.197059916014487	0.72930186811302
274	BIN1	1.08618474891555	7.7966467968206e-06	BIN1	-0.0954734676562089	0.999555544272571	BIN1	0.380265451550842	0.500624360310802
309	ANXA6	0.471786509750446	0.011649843465404	ANXA6	-0.0633140833189341	0.999555544272571	ANXA6	0.293297487235934	0.364056135932548
327	APEH	-0.434270326526107	0.0200582257205893	APEH	-0.0164858408993692	0.999555544272571	APEH	-0.0387491617161784	0.947853373443205
333	APLP1	0.779239371469658	0.00257418009049167	APLP1	-0.0547372386061922	0.999555544272571	APLP1	-0.0123914644252703	0.989936600982253
369	ARAF	0.396346214493347	0.0497751867006945	ARAF	0.258388430725856	0.999555544272571	ARAF	0.132417963315658	0.783836785373683
389	RHOC	0.714376616547376	0.000228117635132036	RHOC	0.253850733165561	0.999555544272571	RHOC	0.439633187562908	0.166709560405462
396	ARHGDIA	0.445986717797452	0.032877553953569	ARHGDIA	0.441539835803264	0.802592168028569	ARHGDIA	0.293799637479752	0.421787038306332
400	ARL1	-0.393622337797354	0.0496664560853551	ARL1	0.00409977149519742	0.999555544272571	ARL1	-0.0597103207791307	0.910352685916474
440	ASNS	-1.06994484539967	1.04869763597401e-06	ASNS	-0.240120181308283	0.999555544272571	ASNS	-0.265521206392324	0.550604576051299
445	ASS1	-0.90925574046307	1.2484115318975e-05	ASS1	-0.215876992310239	0.999555544272571	ASS1	-0.00774595311448142	0.992068991623519
468	ATF4	-0.651092686386926	0.00128291600009095	ATF4	-0.150148711613795	0.999555544272571	ATF4	-0.0870486372743858	0.875708705760238
473	RERE	0.461889538112587	0.0149777072633296	RERE	-0.0177892422717441	0.999555544272571	RERE	-0.0500800379292149	0.930610194076192
489	ATP2A3	0.553876541466068	0.012594078440273	ATP2A3	0.32069037223209	0.999555544272571	ATP2A3	0.250885728941331	0.553561274841795
513	ATP5F1D	0.686227089084926	0.00899706388627765	ATP5F1D	0.712550766966926	0.312250198037392	ATP5F1D	0.706439542540861	0.0297194992025267
516	ATP5MC1	-0.59601908182543	0.0157520080690435	ATP5MC1	-0.0313899806300786	0.999555544272571	ATP5MC1	-0.358912477236468	0.416035070367691
522	ATP5PF	-0.457886048344603	0.0451512156585004	ATP5PF	-0.0769602083458038	0.999555544272571	ATP5PF	-0.240490400976664	0.59465728917567
537	ATP6AP1	0.487164259785151	0.0112342968454627	ATP6AP1	0.0594948529534605	0.999555544272571	ATP6AP1	0.0955013499841103	0.849485369358694
545	ATR	-0.489781351957609	0.0164722781689167	ATR	-0.119088220305532	0.999555544272571	ATR	-0.188462247094232	0.660252379902001
549	AUH	0.627972204769503	0.00355621778834521	AUH	0.244488043942946	0.999555544272571	AUH	0.0919623380815279	0.879535302151096
576	ADGRB2	1.46647983964517	1.54872978077754e-06	ADGRB2	0.444075833710696	0.999555544272571	ADGRB2	0.751285773867803	0.454387735375171
580	BARD1	-0.449131304685694	0.0168434674979855	BARD1	-0.37044802698051	0.900796406854045	BARD1	-0.319326593350546	0.299793541389619
583	BBS2	0.471679905376949	0.00655878314523257	BBS2	-0.0666594260470253	0.999555544272571	BBS2	0.131259251005664	0.744838394389236
594	BCKDHB	-0.40610760531962	0.0208097292157017	BCKDHB	-0.203610358759019	0.999555544272571	BCKDHB	-0.365440339788484	0.161547963372574
596	BCL2	0.349226846814432	0.0278357240522182	BCL2	-0.0930827442820293	0.999555544272571	BCL2	-0.125657284862215	0.735888032230286
602	BCL3	0.684544932099228	0.000222285702358071	BCL3	0.171976923097773	0.999555544272571	BCL3	0.316563391423376	0.354115609172784
624	BDKRB2	0.514844442770921	0.0282180336954577	BDKRB2	0.265992741680433	0.999555544272571	BDKRB2	0.307440044190254	0.505986968338249
640	BLK	0.41814724852792	0.0256221029432312	BLK	-0.108444180869493	0.999555544272571	BLK	0.0611339555629747	0.90808667172091
641	BLM	-0.427773988314091	0.0203373952522818	BLM	-0.117336262127458	0.999555544272571	BLM	-0.286621309104845	0.378995657478645
645	BLVRB	0.638315333625666	0.0138512592752549	BLVRB	0.437977711578485	0.876566942552234	BLVRB	0.823769105815518	0.0111261598354774
656	BMP8B	0.437897183956948	0.0418373881028174	BMP8B	0.0271357535024012	0.999555544272571	BMP8B	0.0523755381783904	0.935877652770562
659	BMPR2	0.574111210343513	0.0027973881907024	BMPR2	-0.1463177134833	0.999555544272571	BMPR2	0.0671681298478495	0.909909171307702
664	BNIP3	0.912050592499643	4.86108090622934e-07	BNIP3	0.264463810233727	0.999555544272571	BNIP3	0.793414671345415	0.00249971735379166
665	BNIP3L	0.787099618611417	2.19664185067069e-06	BNIP3L	0.0654305811727699	0.999555544272571	BNIP3L	0.3312583018781	0.335583221033349
672	BRCA1	-0.61670061041653	0.000654458334673986	BRCA1	-0.318375729483591	0.999555544272571	BRCA1	-0.384619756750035	0.171147561029323
673	BRAF	0.417999562879718	0.0158203424943873	BRAF	-0.230215874521558	0.999555544272571	BRAF	-0.183285463179191	0.657121757318595
675	BRCA2	-1.12674951637174	0.000349897011883685	BRCA2	-0.800222249099666	0.999555544272571	BRCA2	-0.0147836168902701	0.988654018117645
677	ZFP36L1	0.57960842776022	0.00386786359350375	ZFP36L1	0.0977220018585692	0.999555544272571	ZFP36L1	0.119343510060622	0.804047391030719
682	BSG	0.66360089673121	0.000799111516867287	BSG	0.522330442961985	0.446367952555289	BSG	0.630486049126317	0.014849358497119
687	KLF9	0.547372915144677	0.00151267218295311	KLF9	-0.119518402692002	0.999555544272571	KLF9	0.1788350736383	0.642750924989806
694	BTG1	0.448924446567612	0.00323414959346299	BTG1	0.0175647405277704	0.999555544272571	BTG1	0.0120485052423629	0.983990607757688
706	TSPO	0.838374460146151	0.000638297173843957	TSPO	0.745458943074392	0.264457690764801	TSPO	1.02951041415906	0.0010839704585377
708	C1QBP	-0.508754313147059	0.0425934058002958	C1QBP	-0.165043033894061	0.999555544272571	C1QBP	-0.260302007757484	0.589016057896659
738	VPS51	0.45451180775958	0.0309108157246475	VPS51	0.481371702368669	0.572290651222382	VPS51	0.468502257267396	0.105116174829496
782	CACNB1	0.497851474872746	0.0408806914001561	CACNB1	0.223880002899902	0.999555544272571	CACNB1	0.152582105296085	0.773994935391682
784	CACNB3	1.24229974375813	2.74139614718767e-06	CACNB3	0.174206541014456	0.999555544272571	CACNB3	0.436788278381907	0.390896965430446
790	CAD	-0.371745727065106	0.0436197351126504	CAD	-0.254168762171892	0.999555544272571	CAD	-0.290176223058973	0.457061325618917
805	CALM2	-0.450486955976027	0.030087116364687	CALM2	0.00437631194430649	0.999555544272571	CALM2	0.11102622551019	0.837962333015309
822	CAPG	0.657304310585715	0.00115849550971425	CAPG	0.566685631611546	0.476136833410269	CAPG	0.771054030887584	0.00144584773684285
823	CAPN1	0.473393633202642	0.0113197850095268	CAPN1	0.242022924881161	0.999555544272571	CAPN1	0.322012146514357	0.297643833129023
833	CARS1	-0.414300498680538	0.0139586039222213	CARS1	-0.0597156782463894	0.999555544272571	CARS1	-0.0455777761442169	0.927996161659579
836	CASP3	-0.381861207722403	0.0499424208003148	CASP3	0.113023880382775	0.999555544272571	CASP3	0.0147445789158314	0.983320425288268
861	RUNX1	0.426385515888625	0.017166484787958	RUNX1	-0.125890037541265	0.999555544272571	RUNX1	-0.00443100499070185	0.995299944703096
868	CBLB	0.383986112776029	0.025591735946861	CBLB	-0.0882304082548048	0.999555544272571	CBLB	-0.120367654685736	0.79518244188701
871	SERPINH1	0.484325153787649	0.00742123772194853	SERPINH1	0.149087686019668	0.999555544272571	SERPINH1	0.407929296218285	0.123802569024791
875	CBS	-0.958784831669599	2.78891968114325e-09	CBS	-0.100769326949926	0.999555544272571	CBS	0.140848301326554	0.70155649072343
898	CCNE1	-0.965881471884225	6.2849079493305e-05	CCNE1	-0.0488893621884038	0.999555544272571	CCNE1	-0.359759610817572	0.413966706200566
899	CCNF	0.451842414257766	0.0254206781543596	CCNF	-0.0371531595654925	0.999555544272571	CCNF	-0.0220353237045963	0.976132519997665
900	CCNG1	0.353862859150975	0.0348405569739382	CCNG1	0.0732054425429561	0.999555544272571	CCNG1	0.118025269154204	0.777834784457962
901	CCNG2	0.579520851892444	0.000265590609392784	CCNG2	-0.04643548853453	0.999555544272571	CCNG2	0.13070589035628	0.778362168961752
919	CD247	0.461058208047401	0.0156366658553602	CD247	0.102676335784992	0.999555544272571	CD247	0.445505125993129	0.139661321249903
924	CD7	1.57018111793625	6.6177917241234e-06	CD7	0.716928633540884	0.939939006897031	CD7	1.04703425871644	0.0403579354666792
928	CD9	0.545035105826815	0.0363330542667669	CD9	-0.287770452576389	0.999555544272571	CD9	0.429292974498158	0.24948060366106
930	CD19	0.459582471294884	0.0229769424919145	CD19	0.150677392203213	0.999555544272571	CD19	0.248155370086158	0.491394767521065
933	CD22	0.602239850809966	0.0312318072270003	CD22	-0.289498100099606	0.999555544272571	CD22	0.0231783827954878	0.981052579498205
941	CD80	-0.486048168469757	0.0127116636372404	CD80	-0.336083341705668	0.999555544272571	CD80	-0.26239557243501	0.475823349288716
942	CD86	0.465676491851535	0.0266852073897056	CD86	0.0351373950724174	0.999555544272571	CD86	0.411355518754379	0.204211371583912
951	CD37	0.991564456772624	4.4428426431899e-05	CD37	0.28117611468585	0.999555544272571	CD37	0.398307981561699	0.352551783548756
953	ENTPD1	-0.374818029037497	0.0418373881028174	ENTPD1	-0.249568498944526	0.999555544272571	ENTPD1	-0.188804915191219	0.63840480962735
970	CD70	0.789506109786487	7.52406230260528e-06	CD70	0.599036892240492	0.264726243524445	CD70	0.792030047584859	0.000467680901484879
973	CD79A	0.587928562108068	0.00188951685924501	CD79A	0.240659553687291	0.999555544272571	CD79A	0.371757701508343	0.21202602236767
974	CD79B	0.400793593675136	0.021774867959695	CD79B	0.353900272107035	0.999555544272571	CD79B	0.510894382763191	0.0271436205040575
976	ADGRE5	0.656206330142516	0.00381765870264396	ADGRE5	0.0922671416579609	0.999555544272571	ADGRE5	0.326369905370564	0.433162189778936
977	CD151	0.586670206521334	0.00260232235454778	CD151	0.328357744868592	0.999555544272571	CD151	0.712734925814815	0.00488563858437438
990	CDC6	-0.774275141945622	3.306546747154e-06	CDC6	-0.0751390861754517	0.999555544272571	CDC6	-0.274726498475037	0.409944016742149
991	CDC20	0.634270568273364	0.00111729488188473	CDC20	-0.0401222815294696	0.999555544272571	CDC20	0.316049239186178	0.378995657478645
993	CDC25A	-0.985651425150775	2.96193327615351e-07	CDC25A	-0.24944725031016	0.999555544272571	CDC25A	-0.461008542662251	0.13055817683961
1017	CDK2	-0.433533445253325	0.0118062744479497	CDK2	-0.169194473029162	0.999555544272571	CDK2	-0.326699568058486	0.260144955081637
1019	CDK4	-0.699925956505643	0.00128291600009095	CDK4	-0.0440688224039475	0.999555544272571	CDK4	-0.137792885604605	0.797433200601352
1028	CDKN1C	1.0011241337946	8.03091527898314e-08	CDKN1C	0.416628608448484	0.646896154225331	CDKN1C	0.564698174612895	0.0425720016911615
1032	CDKN2D	0.707574738566593	0.00207061961974227	CDKN2D	0.207304188380799	0.999555544272571	CDKN2D	0.437044176938606	0.257764862083665
1051	CEBPB	-0.633205053454225	0.00103879445659716	CEBPB	0.0704979516504667	0.999555544272571	CEBPB	0.0779055484217185	0.880637852233132
1054	CEBPG	-0.364763869431556	0.0356699882471248	CEBPG	-0.103038861573333	0.999555544272571	CEBPG	-0.116729599029867	0.777834784457962
1106	CHD2	0.447188475305712	0.00946814901493994	CHD2	-0.141220802614627	0.999555544272571	CHD2	-0.000493677670820419	0.9997213223643
1111	CHEK1	-0.587233526749449	0.00170208445904313	CHEK1	-0.0653320282859575	0.999555544272571	CHEK1	-0.248053649420643	0.489836314430904
1112	FOXN3	0.372447992782582	0.0130520617057981	FOXN3	-0.176310556629758	0.999555544272571	FOXN3	-0.163999391015963	0.618069994418046
1122	CHML	-0.84389360946249	0.000816431328441789	CHML	-0.472669812253306	0.999555544272571	CHML	-0.0204661366453725	0.982221535990454
1147	CHUK	-0.516125709182108	0.0213182562568284	CHUK	-0.0135551833252831	0.999555544272571	CHUK	-0.302262369903003	0.444895722413219
1152	CKB	1.05905633112417	0.000893132860563545	CKB	0.491484969789957	0.999555544272571	CKB	0.96640263008449	0.0151610645651625
1153	CIRBP	-0.337576350157616	0.0487404156287544	CIRBP	-0.139190959594626	0.999555544272571	CIRBP	-0.163989718687555	0.650629002997793
1158	CKM	1.20945052782872	1.06822254122935e-09	CKM	0.195824387409001	0.999555544272571	CKM	0.336052636655332	0.426878010807815
1161	ERCC8	-0.568686060458959	0.02509817834513	ERCC8	0.0713120730274583	0.999555544272571	ERCC8	-0.0691699976383554	0.919572463831436
1185	CLCN6	0.804322522825663	0.000169714000284256	CLCN6	0.122059431214774	0.999555544272571	CLCN6	0.0417929831975915	0.951333755934809
1195	CLK1	0.499295941924731	0.0168464442116271	CLK1	0.235127314932374	0.999555544272571	CLK1	0.226920462441356	0.561333618783016
1198	CLK3	1.05481323115067	3.87351749005826e-07	CLK3	0.202869519902628	0.999555544272571	CLK3	0.299297504377877	0.485134203568135
1201	CLN3	0.634822897512017	0.00205671518101989	CLN3	0.265766484628841	0.999555544272571	CLN3	0.293764483126556	0.442930167116112
1265	CNN2	1.20609096345811	7.05862559621629e-06	CNN2	0.144631453782221	0.999555544272571	CNN2	0.228816291568314	0.72087814384553
1298	COL9A2	0.596798928670274	0.0141274507912914	COL9A2	0.716910497706246	0.121582667349956	COL9A2	1.03890468186935	7.66398995288524e-06
1317	SLC31A1	0.770457834037721	1.15330912635191e-05	SLC31A1	0.0355714101992457	0.999555544272571	SLC31A1	-0.00356124244391391	0.995521867003197
1374	CPT1A	0.387427743559663	0.0140799178381326	CPT1A	-0.100245273695835	0.999555544272571	CPT1A	-0.091813168109635	0.827524030734144
1387	CREBBP	0.600012313191768	0.00505333751677155	CREBBP	-0.0892090275304135	0.999555544272571	CREBBP	-0.0103242723585207	0.989936600982253
1396	CRIP1	1.14762379298126	2.10156413416504e-07	CRIP1	0.418684154672349	0.993145119503689	CRIP1	0.775995534535397	0.00608842103283
1399	CRKL	0.692177045405801	1.1704673733319e-05	CRKL	-0.0541187001231982	0.999555544272571	CRKL	-0.0461380943947422	0.927755924943102
1434	CSE1L	-0.464875587283737	0.0168464442116271	CSE1L	0.0233537283590967	0.999555544272571	CSE1L	-0.14555133910189	0.739478628604102
1445	CSK	0.497966678002668	0.015263232526715	CSK	0.242519694179005	0.999555544272571	CSK	0.252969167561064	0.511619207695204
1454	CSNK1E	0.463330316129581	0.0206164554532722	CSNK1E	0.253408564759627	0.999555544272571	CSNK1E	0.198387557377239	0.630479267693085
1455	CSNK1G2	0.925141304364187	0.000153541141353164	CSNK1G2	0.59608521357566	0.414632460212871	CSNK1G2	0.728936865865013	0.0171870452541065
1487	CTBP1	0.551970841052531	0.00677575798683666	CTBP1	0.33494023088869	0.999555544272571	CTBP1	0.333451816693228	0.337231138389809
1491	CTH	-0.673350394097272	0.00345247859006868	CTH	-0.329133501819554	0.999555544272571	CTH	-0.331152570346642	0.490735524197863
1495	CTNNA1	0.531621972449138	0.00165984862959564	CTNNA1	0.154454157765661	0.999555544272571	CTNNA1	-0.0692618656984786	0.887804504010615
1503	CTPS1	-0.749748727801222	0.000704164482549557	CTPS1	-0.242523045726818	0.999555544272571	CTPS1	-0.460550589010496	0.200067178172543
1513	CTSK	0.868002411876637	0.00779175772638446	CTSK	0.316790672310013	0.999555544272571	CTSK	0.106304835012615	0.90808667172091
1535	CYBA	0.533321952365985	0.0130821912546999	CYBA	0.581782207812058	0.398702014157544	CYBA	0.726595667594692	0.00655374352279096
1595	CYP51A1	0.564999589060586	0.000305927739970201	CYP51A1	0.328485369483793	0.859040308179998	CYP51A1	0.126555353818367	0.739478628604102
1605	DAG1	0.344715209134785	0.0438026181233702	DAG1	0.0245062641663223	0.999555544272571	DAG1	0.112737132643048	0.804047391030719
1621	DBH	0.829126895288312	0.00296962701013681	DBH	0.190201795342473	0.999555544272571	DBH	0.433197842000672	0.379925567873902
1628	DBP	0.485967437444036	0.0301424659332456	DBP	0.0333888315959498	0.999555544272571	DBP	0.235149223247617	0.618605356663354
1647	GADD45A	0.755617966226626	0.00946814901493994	GADD45A	0.292821248982171	0.999555544272571	GADD45A	0.547899744162797	0.259574371679132
1660	DHX9	-0.498415203285841	0.0048118205037401	DHX9	-0.0397346779272229	0.999555544272571	DHX9	-0.280425353181241	0.377434498513856
1666	DECR1	-0.515569157267914	0.00693582184273334	DECR1	-0.145280681482436	0.999555544272571	DECR1	-0.194247931650934	0.629535170513958
1674	DES	0.83441969109658	0.00400315376651263	DES	0.328572195781293	0.999555544272571	DES	0.545083274054193	0.266942840295291
1717	DHCR7	1.11894029891943	4.73166216925417e-08	DHCR7	0.385764238870109	0.993145119503689	DHCR7	0.382259656576569	0.339644686783937
1719	DHFR	-0.78650274252742	5.60277269208961e-05	DHFR	-0.12830662654043	0.999555544272571	DHFR	-0.291346058750307	0.429270473488314
1736	DKC1	-0.324592735157122	0.0362047980739236	DKC1	0.0289644194832477	0.999555544272571	DKC1	-0.164567542094834	0.614731617477053
1738	DLD	-0.473772129307471	0.0110620890026131	DLD	0.0457371771062328	0.999555544272571	DLD	-0.133266607342626	0.765143969172726
1742	DLG4	1.09704103024663	6.83497333646197e-09	DLG4	0.0317842332716098	0.999555544272571	DLG4	0.350632987113107	0.333459536779395
1757	SARDH	0.514908311764169	0.0236867811217525	SARDH	0.209875348849897	0.999555544272571	SARDH	0.406400304767789	0.24948060366106
1760	DMPK	1.11643988121558	1.44210985955971e-05	DMPK	0.597151905104277	0.626664315788121	DMPK	0.560618078615931	0.177750747611379
1762	DMWD	0.45186886481081	0.0206060790258954	DMWD	0.156224614007572	0.999555544272571	DMWD	0.190969779771913	0.636313526286256
1763	DNA2	-0.637849599286205	0.000972567834347348	DNA2	-0.103428349424933	0.999555544272571	DNA2	-0.30108330650638	0.399270149409092
1787	TRDMT1	-0.549177901974595	0.0196549832646472	TRDMT1	-0.248435132326786	0.999555544272571	TRDMT1	-0.207015675269426	0.668930147103677
1788	DNMT3A	0.43833427371845	0.0279850707295938	DNMT3A	0.132527999209493	0.999555544272571	DNMT3A	0.0501538080351229	0.943950592984816
1820	ARID3A	0.52215959742371	0.0117678388497039	ARID3A	0.235094549550721	0.999555544272571	ARID3A	0.228274860986487	0.573266817810622
1822	ATN1	1.03208499289068	5.40539966741903e-06	ATN1	0.157094101154809	0.999555544272571	ATN1	0.297368103674175	0.519904762504419
1827	RCAN1	-0.888648044987172	7.00327900796391e-05	RCAN1	-0.126864121329577	0.999555544272571	RCAN1	-0.302009991738271	0.482451325994091
1836	SLC26A2	-0.446020107603066	0.0239665739194192	SLC26A2	-0.270240303601947	0.999555544272571	SLC26A2	-0.338087190709405	0.307956564890097
1839	HBEGF	-0.416769020501425	0.0237903799509199	HBEGF	-0.0503698974084116	0.999555544272571	HBEGF	-0.59220276246019	0.0116176937057721
1840	DTX1	0.694439753557974	0.00132872812885568	DTX1	0.0185869457547454	0.999555544272571	DTX1	0.227398018071308	0.62450568721901
1843	DUSP1	1.04206465399707	7.73930431076624e-10	DUSP1	0.255004468225997	0.999555544272571	DUSP1	0.403309801197706	0.21087096134928
1845	DUSP3	1.01362668408468	2.95560294011532e-06	DUSP3	0.171967258159152	0.999555544272571	DUSP3	0.597746179392969	0.0680790506686502
1854	DUT	-0.67090717219397	0.000447063758517267	DUT	-0.105535008739978	0.999555544272571	DUT	-0.277436919983155	0.442179642316424
1855	DVL1	0.878354302088683	0.00232084670460683	DVL1	0.781899511185979	0.264726243524445	DVL1	0.977932520335928	0.00314336049374034
1861	TOR1A	-0.388301345022429	0.0425896238264995	TOR1A	-0.0892206327813432	0.999555544272571	TOR1A	-0.0880152832459512	0.861857582043498
1869	E2F1	-0.365959340171998	0.02172528366364	E2F1	0.0654634606084992	0.999555544272571	E2F1	-0.210034269106707	0.516614824998713
1870	E2F2	-0.410295093873244	0.019787569114767	E2F2	-0.208425462562716	0.999555544272571	E2F2	-0.442862224606723	0.13140263649064
1871	E2F3	-0.379306628816937	0.0201630984825833	E2F3	-0.120190540167187	0.999555544272571	E2F3	-0.31241244685214	0.290629609787561
1877	E4F1	0.715618348363942	0.00693582184273334	E4F1	0.667306408819295	0.369923041798633	E4F1	0.731798280401077	0.0173232362259494
1891	ECH1	0.666215708990469	0.00984906249683325	ECH1	0.502487544128257	0.829270661504352	ECH1	0.445541372531931	0.298111182909534
1901	S1PR1	0.778056843416889	4.40414895404974e-05	S1PR1	0.254890284264136	0.999555544272571	S1PR1	0.254488159829375	0.515192405343392
1917	EEF1A2	0.687918626642318	0.0013679865858695	EEF1A2	0.363431235333439	0.999555544272571	EEF1A2	0.377843114321457	0.307956564890097
1936	EEF1D	0.571072813461425	0.00125635950441484	EEF1D	0.552790632612469	0.387181869763757	EEF1D	0.69296043706915	0.00322957312335371
1938	EEF2	0.524505423128767	0.00462688505724905	EEF2	0.283254794614245	0.999555544272571	EEF2	0.554736053411345	0.0164017392134327
1944	EFNA3	1.54160689737525	0.00274529626008861	EFNA3	0.231341233296083	0.999555544272571	EFNA3	0.768794427827094	0.450615870033923
1945	EFNA4	0.665319157385501	0.00444229280452801	EFNA4	0.120472017116999	0.999555544272571	EFNA4	0.282857648812502	0.533786985248342
1952	CELSR2	0.692411532633018	0.00447523201794099	CELSR2	0.112223296731566	0.999555544272571	CELSR2	0.0753049141754948	0.918655228263514
1954	MEGF8	0.549432935129715	0.0268277576073434	MEGF8	0.150917362584916	0.999555544272571	MEGF8	0.067586772390101	0.924226507379971
1964	EIF1AX	-0.440312697273613	0.0254764348108017	EIF1AX	0.0330338707416096	0.999555544272571	EIF1AX	-0.128210836545065	0.790297027574092
1978	EIF4EBP1	-0.372105069035331	0.044159855291109	EIF4EBP1	0.173399344131363	0.999555544272571	EIF4EBP1	0.0153788120153218	0.982221535990454
1983	EIF5	-0.400692974853236	0.0221116686243483	EIF5	-0.0926667730772952	0.999555544272571	EIF5	-0.244455260607439	0.438306798645592
2000	ELF4	0.446141563907524	0.0355116278565317	ELF4	-0.174317588610607	0.999555544272571	ELF4	-0.10839694205221	0.841990606190214
2005	ELK4	0.546400741474284	0.00891951375624696	ELK4	-0.0491881454907558	0.999555544272571	ELK4	-0.0809467655911097	0.880376884337606
2011	MARK2	0.478557113307501	0.0188636842404241	MARK2	0.0776241284585942	0.999555544272571	MARK2	-0.0423460354393778	0.949257784182921
2014	EMP3	0.401187035569288	0.0239665739194192	EMP3	0.128212805069259	0.999555544272571	EMP3	0.409000684474844	0.148973400603504
2017	CTTN	-0.625322078241238	0.000603643542296833	CTTN	-0.112176379513165	0.999555544272571	CTTN	-0.296953563419514	0.354115609172784
2023	ENO1	0.810845369738833	5.24607580833345e-05	ENO1	0.0761511638323168	0.999555544272571	ENO1	0.523377008184025	0.0840350030412545
2026	ENO2	1.52294401440121	8.11630521927462e-09	ENO2	-0.0190008918446218	0.999555544272571	ENO2	0.62283539411927	0.164334358822152
2027	ENO3	0.386251627531431	0.0265404277480538	ENO3	0.0242861283454096	0.999555544272571	ENO3	0.122968945517153	0.768622727392127
2029	ENSA	-0.370749847998147	0.0414429085384923	ENSA	0.042026127779269	0.999555544272571	ENSA	0.120690217247135	0.784737807715963
2033	EP300	0.36746921313329	0.0458588320689606	EP300	-0.173878873139306	0.999555544272571	EP300	-0.0787113915736967	0.885266338569571
2036	EPB41L1	1.15365724387377	5.73213048890099e-06	EPB41L1	0.00146598849955197	0.999555544272571	EPB41L1	0.351902286316565	0.500624360310802
2039	DMTN	1.43002685692044	1.77507013910886e-10	DMTN	0.127344114106316	0.999555544272571	DMTN	0.552937074461573	0.138929722227338
2048	EPHB2	1.43967464421234	1.26988944131452e-15	EPHB2	0.370266771940453	0.999555544272571	EPHB2	0.607539753963805	0.050906866033497
2052	EPHX1	0.522672948038944	0.0263137929626541	EPHX1	-0.023887218134627	0.999555544272571	EPHX1	0.0974100507688245	0.881360605713281
2059	EPS8	-0.555488027918027	0.0461415436231757	EPS8	-0.150588920131378	0.999555544272571	EPS8	-0.680222001354102	0.0596268434067367
2063	NR2F6	0.602093666656182	0.00389304890911547	NR2F6	0.26911541738031	0.999555544272571	NR2F6	0.496734752738537	0.0786038933974782
2064	ERBB2	0.477603916991246	0.00815056875971028	ERBB2	0.119015532217718	0.999555544272571	ERBB2	0.196610850529504	0.600058221065972
2077	ERF	1.01253731645068	3.75622778493167e-07	ERF	0.44343557558389	0.728954565916529	ERF	0.737147806564133	0.00747625213628179
2079	ERH	-0.667933003940036	0.00131436427325415	ERH	-0.111760993620573	0.999555544272571	ERH	-0.230870640611473	0.584081340427239
2107	ETF1	-0.53975446032165	0.00392649488026197	ETF1	0.0334293833766051	0.999555544272571	ETF1	-0.228294529265619	0.517362884264344
2113	ETS1	-0.485943281369534	0.00109536865780446	ETS1	-0.223584252246664	0.999555544272571	ETS1	-0.42916689167077	0.0324703199252641
2135	EXTL2	-0.448020945604974	0.0377848629987796	EXTL2	-0.066088309432745	0.999555544272571	EXTL2	-0.0331531637047207	0.961127835618424
2170	FABP3	1.20754479441277	1.59227211601239e-07	FABP3	0.169778950305045	0.999555544272571	FABP3	0.264657136607859	0.682096947688643
2175	FANCA	-0.472608321124038	0.00902461553320386	FANCA	-0.246354700021451	0.999555544272571	FANCA	-0.398185516923056	0.186984650806462
2176	FANCC	-0.339128833583765	0.0454385102072513	FANCC	-0.107439913862778	0.999555544272571	FANCC	-0.288983953215223	0.398567439793646
2180	ACSL1	0.614469740975806	0.00180010992457217	ACSL1	0.158704987350041	0.999555544272571	ACSL1	0.175789075217478	0.697113315719743
2187	FANCB	-0.553862075683203	0.0205855501659974	FANCB	-0.273469306859088	0.999555544272571	FANCB	-0.104012864762373	0.848948581039933
2189	FANCG	-0.409349135173444	0.0326415849826065	FANCG	-0.13907765884942	0.999555544272571	FANCG	-0.0685632509055171	0.899851030135994
2194	FASN	1.13251555892204	2.47911671710406e-05	FASN	0.681162568939236	0.435038258863114	FASN	0.504301003202326	0.612685453749002
2217	FCGRT	1.14526417165593	0.00348961620230046	FCGRT	-0.203523939516856	0.999555544272571	FCGRT	0.327179325308759	0.72087814384553
2222	FDFT1	0.517542846776502	0.0101197542539192	FDFT1	0.103708076203931	0.999555544272571	FDFT1	0.0552240778750479	0.926686438887122
2232	FDXR	0.678548483082411	0.00043798377812448	FDXR	0.50423014084687	0.622792873373812	FDXR	0.647977990375371	0.00801109536239323
2237	FEN1	-0.607045252116308	0.000236868497424214	FEN1	0.0705890807174164	0.999555544272571	FEN1	-0.174177589951793	0.639043355702732
2256	FGF11	0.766193623566837	0.0105701363897603	FGF11	-0.055254845366527	0.999555544272571	FGF11	0.0922987608669225	0.915778522184745
2271	FH	-0.426308010502445	0.0221331998295834	FH	-0.0335762126420891	0.999555544272571	FH	-0.188211097680888	0.629535170513958
2275	FHL3	0.479751802849233	0.0383632382435928	FHL3	0.109959341577908	0.999555544272571	FHL3	-0.0580081517768535	0.932603761888773
2308	FOXO1	0.813705295817668	1.92156935291475e-05	FOXO1	0.0120740103447599	0.999555544272571	FOXO1	0.0523537173573191	0.933875851260711
2316	FLNA	0.745086483807679	0.00247654146468285	FLNA	0.129824512507332	0.999555544272571	FLNA	0.359259107853897	0.442179642316424
2353	FOS	1.16499646397747	0.0231916918237878	FOS	0.442891775891733	0.999555544272571	FOS	0.35865100332713	0.542900282355082
2512	FTL	0.506125667922005	0.00926922155717887	FTL	0.202160323148012	0.999555544272571	FTL	0.352576046351233	0.277748472848986
2534	FYN	-1.16166845834579	5.30137170087816e-10	FYN	-0.245182435534314	0.999555544272571	FYN	-0.406390835070362	0.255448560695632
2548	GAA	0.819180126259958	0.00328624972794673	GAA	0.410108218563932	0.999555544272571	GAA	0.533512737270217	0.210098545840344
2553	GABPB1	-0.444728447522775	0.00946814901493994	GABPB1	-0.142371760841865	0.999555544272571	GABPB1	-0.176000228756578	0.618605356663354
2589	GALNT1	-0.592858213111646	0.0063739055397048	GALNT1	-0.114998813206581	0.999555544272571	GALNT1	-0.0948635505872574	0.873135605521792
2590	GALNT2	0.448686788031278	0.0157520080690435	GALNT2	0.145807529965029	0.999555544272571	GALNT2	0.104120201031036	0.828136169427044
2597	GAPDH	0.475454835517547	0.0137191773242297	GAPDH	0.0823524804437456	0.999555544272571	GAPDH	0.274909925282717	0.445234693156311
2617	GARS1	-0.468898904754269	0.00353547360576229	GARS1	-0.0744219419421904	0.999555544272571	GARS1	-0.357307505528465	0.224843082700801
2618	GART	-0.585764132600459	0.000799111516867287	GART	-0.119045971208447	0.999555544272571	GART	-0.310077470058018	0.350273105821275
2632	GBE1	0.785194377743954	1.78287482711324e-06	GBE1	0.192890487034054	0.999555544272571	GBE1	0.198668382678714	0.589016057896659
2639	GCDH	-0.450986451523959	0.00864191575815649	GCDH	0.260940563199676	0.999555544272571	GCDH	-0.0383973490860302	0.944547774887861
2644	GCHFR	0.700183591918035	0.00119830713647804	GCHFR	0.582094210113707	0.414632460212871	GCHFR	0.792401249216499	0.00605520105280734
2650	GCNT1	0.869320899233457	1.18871942022737e-05	GCNT1	0.207611634607835	0.999555544272571	GCNT1	-0.0333698744894322	0.9645825155962
2664	GDI1	0.382014609607491	0.040082453884274	GDI1	0.00820236036006712	0.999555544272571	GDI1	0.0433426853361664	0.936524165109405
2672	GFI1	-0.414233549669943	0.0135573962343373	GFI1	0.0206485451781079	0.999555544272571	GFI1	-0.326526556606544	0.204211371583912
2678	GGT1	0.442180345126998	0.0399825969494852	GGT1	0.291202924423719	0.999555544272571	GGT1	0.566081676578001	0.0370578267956879
2688	GH1	1.4302610896683	0.000514006988578716	GH1	0.424255458982399	0.999555544272571	GH1	0.646615281471525	0.460487368031741
2696	GIPR	0.762314359978561	0.0239571061156863	GIPR	0.115443894129416	0.999555544272571	GIPR	0.379810296684783	0.521258138415657
2734	GLG1	0.536558390406476	0.00158138806325866	GLG1	-0.029677622487693	0.999555544272571	GLG1	-0.137047214355191	0.757344301873611
2760	GM2A	0.474222444855589	0.0119632159139395	GM2A	0.000855231624592906	0.999555544272571	GM2A	0.0783022115166903	0.879535302151096
2764	GMFB	-0.555977760154446	0.0184913429777975	GMFB	-0.0200738369011351	0.999555544272571	GMFB	-0.092409585854619	0.886599602031679
2771	GNAI2	0.506049140613167	0.00327595210410212	GNAI2	0.229697410452476	0.999555544272571	GNAI2	0.41387129004247	0.109272099315307
2781	GNAZ	0.423208681627137	0.0388992237431009	GNAZ	0.014544530167781	0.999555544272571	GNAZ	0.198999675649177	0.62494738552562
2783	GNB2	0.714797942114952	0.0010995560059924	GNB2	0.405025440222546	0.917596979266938	GNB2	0.513437755693122	0.0977624473684242
2788	GNG7	0.450578945371533	0.043050103929512	GNG7	0.0961718427796648	0.999555544272571	GNG7	-0.076848251011797	0.896075514466912
2801	GOLGA2	0.789070782201226	6.81877895276171e-05	GOLGA2	0.141320978461469	0.999555544272571	GOLGA2	0.0705716411808758	0.903936029299553
2802	GOLGA3	0.56189405894906	0.0156057116549748	GOLGA3	0.146716610876927	0.999555544272571	GOLGA3	0.0589421296980438	0.929877413309476
2805	GOT1	-0.782072472156605	0.000731448187818475	GOT1	-0.306916543814445	0.999555544272571	GOT1	-0.378749492520616	0.380720125142036
2821	GPI	1.07241947368331	1.72746358863098e-05	GPI	0.0766785875715451	0.999555544272571	GPI	0.451499783748396	0.317101159540798
2824	GPM6B	-0.485982366013173	0.0460999441095455	GPM6B	-0.0392309916573514	0.999555544272571	GPM6B	-0.151580750833627	0.783836785373683
2852	GPER1	0.795065374182778	0.00133768200672868	GPER1	0.277862351664945	0.999555544272571	GPER1	0.442703448397614	0.289394045381967
2870	GRK6	0.428561234077615	0.0497751867006945	GRK6	0.285998983995831	0.999555544272571	GRK6	0.592463307676248	0.0203286187703922
2872	MKNK2	1.16788681914237	0.0189165584197082	MKNK2	0.37601508461323	0.999555544272571	MKNK2	0.620268049546266	0.525356143268416
2876	GPX1	0.684752717796643	0.00589413556342982	GPX1	0.736868184203896	0.387181869763757	GPX1	1.13696136177742	0.000278614094105059
2879	GPX4	0.421535811991387	0.0239665739194192	GPX4	0.299134622408322	0.999555544272571	GPX4	0.313118347873809	0.323126964260186
2896	GRN	0.701638129958648	0.00373415412729933	GRN	0.424982575024061	0.993145119503689	GRN	0.295205225323429	0.515883328365882
2907	GRINA	0.537001317079542	0.00557698679166194	GRINA	0.10020064964371	0.999555544272571	GRINA	0.1667193121863	0.690171899539132
2914	GRM4	1.21004942752653	0.0446221054324777	GRM4	0.0840263387712462	0.999555544272571	GRM4	0.250871701498702	0.866898576183063
2941	GSTA4	-0.579388082603645	0.0344571532101785	GSTA4	-0.21171970352674	0.999555544272571	GSTA4	-0.300528016072028	0.553454065881305
2950	GSTP1	0.427622957693061	0.0197512094271636	GSTP1	0.404192394413195	0.851253768388376	GSTP1	0.487576757623259	0.0476195498762102
2952	GSTT1	0.695471683856818	0.000389920803740681	GSTT1	0.102243385726613	0.999555544272571	GSTT1	0.367416848710964	0.271790815874077
2956	MSH6	-0.332632243539368	0.0278933045094844	MSH6	-0.157840109308159	0.999555544272571	MSH6	-0.359403875489756	0.114290680758032
2962	GTF2F1	0.495623888401413	0.00518054416424685	GTF2F1	0.236811614686785	0.999555544272571	GTF2F1	0.273075591467843	0.383942345275673
2967	GTF2H3	-0.456269056290892	0.00643458046644842	GTF2H3	0.00572210290773893	0.999555544272571	GTF2H3	-0.217943704560533	0.505986968338249
2971	GTF3A	-0.432130283423373	0.0252362699228141	GTF3A	0.0244031665742323	0.999555544272571	GTF3A	-0.105698802469607	0.820003214163703
2975	GTF3C1	0.377778987361242	0.0377936808840069	GTF3C1	0.0862198103068145	0.999555544272571	GTF3C1	-0.0763866088142995	0.898936499731099
2987	GUK1	0.672223710071429	0.00315277268710285	GUK1	0.629258556539843	0.369923041798633	GUK1	0.816390670972443	0.00246315889394976
2992	GYG1	-0.595536706988963	0.0196457922637743	GYG1	-0.267900646198394	0.999555544272571	GYG1	-0.412115689951803	0.33788106223393
3006	H1-2	0.947176030299002	6.59504164529103e-08	H1-2	0.595667219011974	0.411490449119432	H1-2	0.488558589037328	0.0854765261085219
3014	H2AX	0.553930488061069	0.0279899929822226	H2AX	0.521676779973724	0.760053019581389	H2AX	0.523992888538546	0.167520505501635
3015	H2AZ1	-0.623247595849518	0.00485640289781693	H2AZ1	0.0568493280853171	0.999555544272571	H2AZ1	0.0167413691987487	0.984306935411041
3017	H2BC5	1.1092764147648	2.27111854446461e-08	H2BC5	0.438494318980948	0.955463010632095	H2BC5	0.638789814062704	0.0497114520893782
3054	HCFC1	0.558940656818852	0.00904743672133639	HCFC1	0.142542003139113	0.999555544272571	HCFC1	0.0738018132291944	0.907287453947306
3070	HELLS	-0.881609047796536	1.113419072799e-05	HELLS	-0.133374410120339	0.999555544272571	HELLS	-0.482419598311394	0.117589596465968
3087	HHEX	0.420261514272926	0.024637028052513	HHEX	0.152480820025908	0.999555544272571	HHEX	0.169056734876927	0.690171899539132
3097	HIVEP2	0.519518694432787	0.0025974929935924	HIVEP2	-0.144096959353323	0.999555544272571	HIVEP2	0.0344748154914365	0.955644259839098
3098	HK1	1.0945089035477	4.84134163220392e-07	HK1	-0.0772879956790999	0.999555544272571	HK1	0.302316876252252	0.514582480141178
3099	HK2	1.04940799850545	3.99744784874965e-06	HK2	0.196818107703902	0.999555544272571	HK2	0.467093278493135	0.236826598117663
3105	HLA-A	0.455700227470897	0.0130989465072802	HLA-A	0.203175069387553	0.999555544272571	HLA-A	0.516679698438091	0.0351201373903888
3109	HLA-DMB	-0.415477062930031	0.0114662928612872	HLA-DMB	-0.244194248001048	0.999555544272571	HLA-DMB	-0.0911891016431385	0.831755122487858
3119	HLA-DQB1	0.359735826674533	0.0465676160977886	HLA-DQB1	0.0373450153471764	0.999555544272571	HLA-DQB1	0.352787068233556	0.222784773436415
3134	HLA-F	0.537323885606716	0.0160637057172184	HLA-F	0.428781348291565	0.728954565916529	HLA-F	0.536959170132653	0.0451527247767826
3136	HLA-H	0.978715485595412	0.000196505346711392	HLA-H	0.744337816144643	0.152500800188213	HLA-H	1.08903694047975	0.000163359290488811
3141	HLCS	-0.82640117368636	3.15264568587242e-07	HLCS	-0.38405614227872	0.876566942552234	HLCS	-0.396771262549729	0.156242179129066
3146	HMGB1	-0.434113722352426	0.0314162700611542	HMGB1	0.106907987562397	0.999555544272571	HMGB1	-0.0105655720490804	0.988267961989969
3149	HMGB3	-0.345099910551596	0.0341576903233988	HMGB3	-0.0609418973426639	0.999555544272571	HMGB3	-0.261777788950927	0.397083911009544
3156	HMGCR	0.704792929628185	1.44210985955971e-05	HMGCR	0.30723492800485	0.999555544272571	HMGCR	0.235015257507305	0.514129926199799
3157	HMGCS1	0.911819237305351	1.19277779947934e-07	HMGCS1	0.482386789188577	0.332872808592166	HMGCS1	0.216996069442821	0.600058221065972
3159	HMGA1	0.478194112063506	0.0117843655647541	HMGA1	0.207123302433367	0.999555544272571	HMGA1	0.215014931842358	0.567558017389239
3162	HMOX1	1.65264973398895	9.94118116007655e-12	HMOX1	0.496623251094964	0.999555544272571	HMOX1	1.6468457351708	5.64784378973984e-11
3164	NR4A1	0.963570289262918	6.09415779805954e-05	NR4A1	0.607474042071302	0.799645282588298	NR4A1	0.368304601095505	0.424637677480384
3177	SLC29A2	0.974617671329372	0.000870950478073118	SLC29A2	0.564482372787463	0.859040308179998	SLC29A2	0.668890900331631	0.0848795957745437
3182	HNRNPAB	-0.563941728452619	0.00561590056352209	HNRNPAB	-0.150952271173847	0.999555544272571	HNRNPAB	-0.448703960539441	0.148718186194105
3192	HNRNPU	-0.350650768028972	0.0254380778285769	HNRNPU	-0.0292682289934222	0.999555544272571	HNRNPU	-0.321334452191529	0.190103717495751
3203	HOXA6	1.27349377735408	0.00926922155717887	HOXA6	0.765047230748503	0.999555544272571	HOXA6	0.765670825529861	0.41263489663124
3221	HOXC4	0.500445319457403	0.0110757322099108	HOXC4	0.0420906223172573	0.999555544272571	HOXC4	0.0663848235232897	0.907758642918726
3241	HPCAL1	0.706613372561187	0.000890457064242599	HPCAL1	0.212735201770256	0.999555544272571	HPCAL1	0.247745440812175	0.566313178808111
3251	HPRT1	-0.608583758436865	0.00322462800568496	HPRT1	0.00568806774288139	0.999555544272571	HPRT1	-0.169885776789115	0.690171899539132
3270	HRC	0.802763359442567	0.000920586215942359	HRC	0.107691212219178	0.999555544272571	HRC	0.00424659904086454	0.996966695787987
3275	PRMT2	0.504342052981709	0.00348796315705352	PRMT2	0.147990110997936	0.999555544272571	PRMT2	0.307588478189308	0.320509130688214
3297	HSF1	0.592554520983633	0.00708555025614323	HSF1	0.34458193738226	0.999555544272571	HSF1	0.382868484070726	0.275887317030376
3300	DNAJB2	0.530897181218853	0.0113592662738339	DNAJB2	0.24523894834575	0.999555544272571	DNAJB2	0.181808907249823	0.690171899539132
3313	HSPA9	-0.496115353078902	0.00400315376651263	HSPA9	0.0268775962345472	0.999555544272571	HSPA9	-0.176235346552546	0.629535170513958
3315	HSPB1	1.20787077401835	3.99744784874965e-06	HSPB1	0.658687163349216	0.491292173359786	HSPB1	0.698658632331566	0.0632134818040305
3336	HSPE1	-0.573262495695243	0.0217684355258992	HSPE1	0.0849809297850437	0.999555544272571	HSPE1	-0.140047965512234	0.822775774460151
3338	DNAJC4	0.714149597178563	0.00235318640307556	DNAJC4	0.2392171094019	0.999555544272571	DNAJC4	0.427157876909654	0.271099090607195
3340	NDST1	0.44275582203759	0.0168982797767423	NDST1	0.0773610685075561	0.999555544272571	NDST1	0.0789759329826309	0.885992520098646
3376	IARS1	-0.664272341931178	2.38849516429986e-05	IARS1	-0.107713698149983	0.999555544272571	IARS1	-0.386334336694254	0.138580938428064
3383	ICAM1	0.389166928893504	0.0377897369051198	ICAM1	-0.0911086419131407	0.999555544272571	ICAM1	-0.0352374803823434	0.951333755934809
3385	ICAM3	0.393338167838285	0.0454385102072513	ICAM3	0.249428232285818	0.999555544272571	ICAM3	0.505851246551288	0.0581922617251379
3396	MRPL58	-0.428723200628889	0.0491230995137773	MRPL58	0.0948168393299879	0.999555544272571	MRPL58	0.0709438205601668	0.907692447590971
3398	ID2	0.908016197860732	6.10481468480464e-05	ID2	0.262714056927123	0.999555544272571	ID2	0.769051797544393	0.0175509258205841
3416	IDE	-0.471037347613765	0.0205855501659974	IDE	-0.202524856127505	0.999555544272571	IDE	-0.198899613658176	0.64416861165192
3419	IDH3A	-0.4529320283055	0.0168434674979855	IDH3A	0.00417965073655071	0.999555544272571	IDH3A	-0.140886958819225	0.72930186811302
3423	IDS	0.449336437362133	0.00528219070665626	IDS	-0.0645607185438757	0.999555544272571	IDS	0.00411468711093145	0.995299944703096
3475	IFRD1	-0.490695222182448	0.0132381570671827	IFRD1	0.0243012906108988	0.999555544272571	IFRD1	0.0523048627796968	0.926686438887122
3480	IGF1R	0.508727659906383	0.0105701363897603	IGF1R	-0.0523289514279502	0.999555544272571	IGF1R	-0.0835027201052359	0.885546474955235
3487	IGFBP4	0.749913682305501	0.000321868626989431	IGFBP4	-0.0334737330108746	0.999555544272571	IGFBP4	0.434866761241624	0.198126443211568
3516	RBPJ	0.596776723966129	4.4428426431899e-05	RBPJ	-0.0607637369996392	0.999555544272571	RBPJ	0.0569486779282059	0.905255790584026
3586	IL10	-0.572279252949264	0.0196549832646472	IL10	-0.143618760479873	0.999555544272571	IL10	-0.267199284314525	0.558376143080163
3607	FOXK2	0.371669025069307	0.0291575871518765	FOXK2	0.198071378640986	0.999555544272571	FOXK2	0.140595797568488	0.716699626940038
3608	ILF2	-0.496763266569065	0.0314787275633746	ILF2	-0.192903687443939	0.999555544272571	ILF2	-0.218124527945007	0.645602296510973
3613	IMPA2	-0.449516599989882	0.0189757449719289	IMPA2	-0.0524899570498837	0.999555544272571	IMPA2	-0.110335820574937	0.801256841495286
3614	IMPDH1	0.514470323549776	0.0175924504847728	IMPDH1	0.355512856750956	0.999555544272571	IMPDH1	0.137692176812613	0.78447193571506
3619	INCENP	0.493917048044178	0.0278676937473814	INCENP	0.102518356591127	0.999555544272571	INCENP	0.0423180549233365	0.950416348983637
3621	ING1	0.503988279439452	0.00194402312457107	ING1	0.155962616970107	0.999555544272571	ING1	0.17758128062535	0.626362185009908
3626	INHBC	-0.87396161940402	0.000105369454550108	INHBC	-0.515708826728754	0.543613796818687	INHBC	-0.258242895546303	0.588743363687182
3632	INPP5A	0.367435062931759	0.0399825969494852	INPP5A	0.103984290056726	0.999555544272571	INPP5A	0.0591159983732637	0.906778028241371
3638	INSIG1	0.941215787026982	1.77844791872855e-09	INSIG1	0.397194924075627	0.639471774241804	INSIG1	0.335150434719329	0.267948088947797
3643	INSR	0.468945381464431	0.006565028586718	INSR	-0.146538429403817	0.999555544272571	INSR	0.00304045499787596	0.997012890155412
3652	IPP	-0.410325501010387	0.0326415849826065	IPP	-0.214643645928154	0.999555544272571	IPP	-0.310004584430175	0.356128072742026
3661	IRF3	0.606986804073984	0.00783046593782374	IRF3	0.354119532537367	0.999555544272571	IRF3	0.548892963995302	0.086142572734713
3663	IRF5	0.465651647305089	0.0187380409659565	IRF5	0.202330262197982	0.999555544272571	IRF5	0.189413092340833	0.651968574368645
3665	IRF7	1.4401090565128	4.86108090622934e-07	IRF7	0.678990454813304	0.418061512837726	IRF7	1.18457510562062	0.000175209420544434
3669	ISG20	0.491746789754661	0.0492013015927157	ISG20	0.430329500286444	0.955463010632095	ISG20	0.41724608710781	0.280755648170389
3675	ITGA3	0.620737622069177	0.00199491522757898	ITGA3	-0.0649469113537846	0.999555544272571	ITGA3	0.322666791008642	0.377191235467606
3689	ITGB2	0.773898725386649	0.0386957495883438	ITGB2	-0.0466805632075261	0.999555544272571	ITGB2	0.370342935988321	0.625844261420684
3704	ITPA	-0.407348795363091	0.0412412063062653	ITPA	0.0396586003765303	0.999555544272571	ITPA	0.033509488860566	0.955270187552014
3705	ITPK1	0.787575523897161	6.09415779805954e-05	ITPK1	0.163043636397421	0.999555544272571	ITPK1	0.32780930390659	0.380119925042389
3707	ITPKB	0.702898471151976	0.000118545627575621	ITPKB	0.15189271594201	0.999555544272571	ITPKB	0.201563309044392	0.620648932692864
3714	JAG2	1.51987119983775	0.0176883663472537	JAG2	0.403961532603375	0.999555544272571	JAG2	0.76247264345656	0.562054004748379
3720	JARID2	0.601263465637434	0.00347605888740797	JARID2	0.103731064314967	0.999555544272571	JARID2	0.0857542810972309	0.885992520098646
3725	JUN	0.889223425680459	0.000877974949734813	JUN	0.595338363618461	0.639471774241804	JUN	0.475742433008848	0.248259913323156
3726	JUNB	0.947733978462571	0.000486115587721351	JUNB	0.79343946614365	0.284992152818756	JUNB	0.941526338929352	0.0101216060652993
3727	JUND	0.683970263826678	0.00092381479137425	JUND	0.197796875373353	0.999555544272571	JUND	0.194011310446889	0.690909419028821
3728	JUP	1.27374261504253	5.40075451233209e-06	JUP	0.331686480656468	0.999555544272571	JUP	0.628386424541476	0.139488645133504
3757	KCNH2	0.746246462769128	0.00219545127724494	KCNH2	0.187624614531757	0.999555544272571	KCNH2	0.299141813653579	0.511619207695204
3761	KCNJ4	0.99106142928951	0.00236450215893174	KCNJ4	0.512354932031713	0.999555544272571	KCNJ4	0.479774751058171	0.396108789766007
3768	KCNJ12	0.79445065391812	0.000377156998360044	KCNJ12	0.286353770674665	0.999555544272571	KCNJ12	0.576608315842506	0.0628955884071375
3780	KCNN1	1.08950790864048	4.64150770963848e-05	KCNN1	0.487110832283152	0.999555544272571	KCNN1	0.73078279825376	0.0472136083087247
3782	KCNN3	0.947989047862732	2.00112853368232e-05	KCNN3	-0.198978166754802	0.999555544272571	KCNN3	0.506120363830574	0.138095156927827
3783	KCNN4	0.696571972684105	0.0122499559555899	KCNN4	0.296334651407613	0.999555544272571	KCNN4	0.42014125850057	0.409633971618971
3784	KCNQ1	1.0034120075685	0.000912972339289301	KCNQ1	0.173124222668866	0.999555544272571	KCNQ1	0.415964846247433	0.461814503475449
3797	KIF3C	0.713693135336439	0.000105378399392756	KIF3C	0.0900977268559876	0.999555544272571	KIF3C	-0.0436460545924854	0.945883243247362
3897	L1CAM	0.981828889294486	0.000618213883520556	L1CAM	0.163122035491509	0.999555544272571	L1CAM	0.482141478851797	0.629204946026655
3925	STMN1	-0.501381925825129	0.011804122942638	STMN1	-0.100285383538978	0.999555544272571	STMN1	-0.335787296807978	0.316897142179151
3939	LDHA	0.479698659985936	0.00140788727023289	LDHA	0.0265016300065344	0.999555544272571	LDHA	0.235756339955474	0.40798560331194
3949	LDLR	1.00067176817944	1.22812877947512e-07	LDLR	0.245056573166692	0.999555544272571	LDLR	0.329486857608165	0.397083911009544
3956	LGALS1	1.53609162661052	5.20710586677939e-11	LGALS1	0.495518662698902	0.799645282588298	LGALS1	1.11625328022493	0.000496097620849937
3991	LIPE	0.760923422923322	0.0103042794064977	LIPE	0.713335671470281	0.411490449119432	LIPE	0.570178517005083	0.217545770288996
3992	FADS1	0.710140571850565	2.74229253463045e-07	FADS1	0.16302124617301	0.999555544272571	FADS1	0.433786627443404	0.0316480401978789
4000	LMNA	1.4135442583326	6.83497333646197e-09	LMNA	0.480684476884682	0.933005272853029	LMNA	1.0804044740691	0.000336386942660368
4007	PRICKLE3	0.628459091112091	0.0147081479396337	PRICKLE3	0.169322660330523	0.999555544272571	PRICKLE3	0.227754591563574	0.695156810348843
4008	LMO7	0.577326690766068	0.0031135526755374	LMO7	-0.259549765800367	0.999555544272571	LMO7	-0.0418278929728526	0.949023902062801
4034	LRCH4	0.802174187531733	0.00094012161766966	LRCH4	0.404669796466871	0.999555544272571	LRCH4	0.400287219360514	0.367619684823586
4035	LRP1	1.6611875196322	0.0158203424943873	LRP1	0.190920618365244	0.999555544272571	LRP1	0.690402382337243	0.606896947241475
4041	LRP5	0.856610291475192	0.00100336887544022	LRP5	0.456791052408568	0.975099760360825	LRP5	0.539064949726269	0.163690124747858
4046	LSP1	1.14294299946543	1.99091762388272e-09	LSP1	0.519270303378312	0.491292173359786	LSP1	0.898617998664683	6.18161504606108e-05
4047	LSS	0.768411410187148	0.00110934626704165	LSS	0.448061309445745	0.883443791242062	LSS	0.321115703796998	0.434612811909856
4054	LTBP3	1.22816990134471	2.32942433171887e-06	LTBP3	0.16973626430655	0.999555544272571	LTBP3	0.574808316357356	0.142732041144342
4061	LY6E	0.608994273260008	0.0169143266114833	LY6E	0.374233004481595	0.999555544272571	LY6E	0.535970121157933	0.127616721360095
4063	LY9	0.878532573207679	0.000102625411429627	LY9	0.146359097049602	0.999555544272571	LY9	0.281223148565439	0.561333618783016
4066	LYL1	0.487136871818534	0.0234819128599844	LYL1	0.651332296843297	0.293074157085199	LYL1	0.836880975692124	0.00144584773684285
4084	MXD1	1.43420359478366	6.24900811140347e-10	MXD1	0.186563081788978	0.999555544272571	MXD1	0.316311132016341	0.551989752789238
4088	SMAD3	0.416903427496712	0.0283510430531012	SMAD3	-0.071847233328377	0.999555544272571	SMAD3	-0.105633726149044	0.829547334882406
4092	SMAD7	0.597094941217759	0.00396686416348197	SMAD7	0.0668401743079478	0.999555544272571	SMAD7	0.299873555069636	0.44122535183245
4097	MAFG	0.398167497992321	0.0243095844313003	MAFG	0.114636971931389	0.999555544272571	MAFG	0.290287086942126	0.334226830684554
4116	MAGOH	-0.471944545736581	0.0185069005266888	MAGOH	0.0699822185586076	0.999555544272571	MAGOH	-0.128183702580457	0.796747591499788
4131	MAP1B	-0.374069624996429	0.0378977894569699	MAP1B	-0.439954987376994	0.786200604296239	MAP1B	-0.324202873679463	0.378995657478645
4141	MARS1	-0.869087511426209	1.70898177762793e-06	MARS1	-0.122528879826693	0.999555544272571	MARS1	-0.371978889947843	0.293144291257739
4144	MAT2A	-0.43714482256922	0.0138560700561596	MAT2A	-0.131883066514742	0.999555544272571	MAT2A	-0.142856822944	0.716117649672044
4172	MCM3	-0.636774725023239	7.79687375321979e-05	MCM3	-0.118614820880921	0.999555544272571	MCM3	-0.378735194241083	0.185758663281972
4173	MCM4	-0.666876052338571	1.39217473118256e-05	MCM4	-0.0110994748812599	0.999555544272571	MCM4	-0.236142176310381	0.461844464586354
4175	MCM6	-0.776546453324527	1.71186663692474e-06	MCM6	-0.0847892899322102	0.999555544272571	MCM6	-0.401177012670352	0.128620225956176
4176	MCM7	-0.486008261560877	0.00874540018309714	MCM7	-0.07136382108456	0.999555544272571	MCM7	-0.19602777778619	0.618605356663354
4200	ME2	-0.593299503358118	0.000703290407088274	ME2	-0.253702911031177	0.999555544272571	ME2	-0.165197466668864	0.6644441257104
4204	MECP2	0.446705860360077	0.0207293196154015	MECP2	0.0330487853581234	0.999555544272571	MECP2	0.0415227775397007	0.947150384669837
4215	MAP3K3	0.485139232157503	0.00490743819603822	MAP3K3	0.183330571091908	0.999555544272571	MAP3K3	0.129285219687461	0.79333799532913
4234	METTL1	-0.606884855005846	0.00794761337175314	METTL1	-0.156807338879863	0.999555544272571	METTL1	-0.316924845865288	0.459751726296433
4239	MFAP4	-0.70786494058299	2.96585691736323e-05	MFAP4	-0.286368794491081	0.999555544272571	MFAP4	-0.0724963224405308	0.887844327708682
4245	MGAT1	0.409889378976166	0.040668089828334	MGAT1	0.109841683053894	0.999555544272571	MGAT1	0.295937118192815	0.413028839579227
4247	MGAT2	-0.456532160881638	0.0113010424016871	MGAT2	0.000112107152382899	0.99968423375254	MGAT2	0.081656159823039	0.863450271520209
4248	MGAT3	0.590485118849095	0.0161674071830039	MGAT3	0.22404714959588	0.999555544272571	MGAT3	0.252530636605474	0.612685453749002
4253	MIA2	-0.440572315453494	0.0377009731453791	MIA2	-0.279011750222746	0.999555544272571	MIA2	-0.068184742958218	0.903936029299553
4285	MIPEP	-0.597155347659529	0.0015615064911756	MIPEP	-0.212548733114337	0.999555544272571	MIPEP	-0.117544831967467	0.79881716361252
4292	MLH1	-0.605338547042852	0.000371462162771769	MLH1	-0.170949977443341	0.999555544272571	MLH1	-0.294297696248074	0.354115609172784
4294	MAP3K10	1.01386867490143	0.000196505346711392	MAP3K10	0.476101141807424	0.986241257530977	MAP3K10	0.519681979263996	0.282428591557575
4296	MAP3K11	0.774956278894186	0.00133838164537979	MAP3K11	0.607682666046897	0.374351775574023	MAP3K11	0.567685931790449	0.100633426597636
4303	FOXO4	0.583997712686488	0.00993556559381674	FOXO4	0.0913224060849835	0.999555544272571	FOXO4	0.226736878702303	0.640773114424999
4320	MMP11	0.732520378538676	0.00534959511929131	MMP11	0.271490871229238	0.999555544272571	MMP11	0.697038931499741	0.0354757223822774
4335	MNT	0.463993334040175	0.0492666006812854	MNT	0.220237684264826	0.999555544272571	MNT	0.220267088100288	0.654713356124702
4350	MPG	0.545631113159277	0.0176100041347637	MPG	0.792419036533593	0.0766504174429611	MPG	1.02263176622055	0.00017530271499419
4354	MPP1	-0.499969234030972	0.0228757348700526	MPP1	-0.215057243814855	0.999555544272571	MPP1	-0.497350802575903	0.0969174315100528
4357	MPST	0.690734381664826	0.000622994298463965	MPST	0.506478024422931	0.499625429189923	MPST	0.567464246322803	0.0384729924227295
4359	MPZ	0.864099977141491	0.000289388705785561	MPZ	0.238558427831694	0.999555544272571	MPZ	1.03091379941788	6.18161504606108e-05
4436	MSH2	-0.623307885078573	0.000616430787498583	MSH2	-0.111301115513091	0.999555544272571	MSH2	-0.298697669288734	0.354920834607731
4493	MT1E	3.57212219188442	1.06764309887105e-70	MT1E	0.906413339646397	0.169499624915734	MT1E	2.35811146207406	1.92982522122221e-18
4494	MT1F	4.54802503329042	6.78804075580036e-32	MT1F	0.809174221146949	0.999555544272571	MT1F	2.99746653569046	1.14817373213925e-07
4495	MT1G	5.77916591870525	4.99212939421235e-27	MT1G	2.52369303780993	0.127769012854253	MT1G	3.51150322323066	1.45981756638359e-05
4501	MT1X	4.18467656263822	4.38555274193477e-95	MT1X	1.01583795207447	0.0916480326597041	MT1X	2.35941699515713	6.18161504606108e-05
4502	MT2A	4.82103397057733	4.96939596949861e-100	MT2A	1.40394689087536	0.0106603421572759	MT2A	3.19750354669788	1.59415149975195e-28
4507	MTAP	-0.32533928805507	0.0487147144482062	MTAP	-0.113695479261125	0.999555544272571	MTAP	-0.345233035491296	0.213235668701551
4524	MTHFR	0.512092584850807	0.0215783473840901	MTHFR	0.181497522708808	0.999555544272571	MTHFR	-0.00611474362348008	0.995047135225169
4528	MTIF2	-0.394601657240288	0.0344758099785515	MTIF2	-0.0717718692135006	0.999555544272571	MTIF2	0.00703611137342298	0.992068991623519
4591	TRIM37	-0.553204688551403	0.00103167755862693	TRIM37	-0.196673383630402	0.999555544272571	TRIM37	-0.434736962827278	0.0628955884071375
4597	MVD	1.19056047713566	2.39924558037053e-05	MVD	0.72466512283762	0.369923041798633	MVD	0.86509943720852	0.0176480968208578
4598	MVK	0.857340845866611	5.73213048890099e-06	MVK	0.548230413437539	0.295259628852228	MVK	0.576456041409111	0.0199562610533522
4601	MXI1	0.814197765956097	9.8038188677185e-06	MXI1	0.063643375379569	0.999555544272571	MXI1	0.314294326853014	0.413411716128448
4602	MYB	-0.480715518528687	0.00473532711147353	MYB	-0.0960665070710834	0.999555544272571	MYB	-0.432596096943917	0.0782810990274182
4608	MYBPH	1.52396036484792	2.60336102301952e-06	MYBPH	0.36909034138311	0.999555544272571	MYBPH	0.515335506935614	0.471645928509129
4628	MYH10	0.500421976078041	0.0305654077427771	MYH10	-0.161177843679441	0.999555544272571	MYH10	-0.171223653572313	0.767303482182246
4661	MYT1	1.45720461353116	0.0209720804352851	MYT1	0.19434982599645	0.999555544272571	MYT1	0.457189629121551	0.763435120875372
4664	NAB1	-0.505471019481094	0.0171454988285639	NAB1	-0.154960132317788	0.999555544272571	NAB1	-0.302344918940856	0.402090361111109
4665	NAB2	0.476399651935552	0.0231916918237878	NAB2	0.29745383422645	0.999555544272571	NAB2	0.520255601017715	0.0916148075023517
4677	NARS1	-0.517146948773574	0.00572479150858465	NARS1	0.044693294154618	0.999555544272571	NARS1	-0.0965313612361113	0.836027611529834
4691	NCL	-0.329325885723435	0.036509556401741	NCL	0.0778556458908669	0.999555544272571	NCL	-0.271883612459461	0.309121911140708
4707	NDUFB1	-0.568638037582897	0.0305003050674501	NDUFB1	-0.055154220380346	0.999555544272571	NDUFB1	0.0850857555373798	0.907692447590971
4709	NDUFB3	-0.546116540039165	0.0217359658699984	NDUFB3	0.0528647088915253	0.999555544272571	NDUFB3	-0.00900480591875453	0.991030525227764
4713	NDUFB7	0.662319984574913	0.00693582184273334	NDUFB7	1.02597984882866	0.0536585329024961	NDUFB7	1.09649841482251	0.000123518458809241
4719	NDUFS1	-0.537791642436955	0.00589203990378652	NDUFS1	-0.0566306858029024	0.999555544272571	NDUFS1	-0.165360438815168	0.691918642892505
4729	NDUFV2	-0.478723314791266	0.0200993645368038	NDUFV2	-0.0970904847931994	0.999555544272571	NDUFV2	-0.226358080741148	0.575889399862613
4750	NEK1	-0.435452578366293	0.0390362644830325	NEK1	-0.26700354394424	0.999555544272571	NEK1	-0.122713248552981	0.814521408932158
4751	NEK2	0.534778754041812	0.00400761334552373	NEK2	-0.0235768957974412	0.999555544272571	NEK2	0.31058391849578	0.368102329588144
4752	NEK3	-0.796668067867603	0.000276158313401617	NEK3	-0.0700960975812314	0.999555544272571	NEK3	-0.207476458106887	0.66904147774412
4772	NFATC1	1.15933472605574	4.769560525639e-07	NFATC1	0.118867485547494	0.999555544272571	NFATC1	0.106367733127264	0.880893255066132
4776	NFATC4	0.574707771617468	0.0119678308653254	NFATC4	0.167052748849028	0.999555544272571	NFATC4	0.372815452449139	0.309493530222327
4779	NFE2L1	-0.371562569693113	0.0203590699694743	NFE2L1	-0.1033077753979	0.999555544272571	NFE2L1	0.024083360211026	0.966332046585342
4780	NFE2L2	-0.436841562672877	0.0350517343713315	NFE2L2	-0.106725940269656	0.999555544272571	NFE2L2	-0.143961164415322	0.757344301873611
4782	NFIC	0.664016406159608	0.00788246831091359	NFIC	0.123580131334099	0.999555544272571	NFIC	0.18341268647816	0.76170061321218
4783	NFIL3	0.978230065683505	6.13100404980161e-11	NFIL3	-0.0128236807982718	0.999555544272571	NFIL3	0.197409103782456	0.597578460542174
4794	NFKBIE	0.438146110563164	0.0206164554532722	NFKBIE	0.192155392037075	0.999555544272571	NFKBIE	0.256065629399046	0.485930769701435
4795	NFKBIL1	0.412912017781161	0.0294215508956654	NFKBIL1	0.314704027129992	0.999555544272571	NFKBIL1	0.617348213903123	0.0234316924044064
4801	NFYB	-0.505368897130842	0.0154193509739675	NFYB	0.018786855651479	0.999555544272571	NFYB	-0.0262245382023706	0.973223141376031
4814	NINJ1	0.817474514878562	0.000303874240745666	NINJ1	0.416223037813611	0.932084990930753	NINJ1	0.597024870641357	0.0473317329635962
4830	NME1	-0.864311390581518	0.00159610097842788	NME1	-0.0430207298314143	0.999555544272571	NME1	-0.190974836353313	0.765254275123029
4831	NME2	1.58964043367939	0.0259936142163557	NME2	1.35331422352982	0.0536585329024961	NME2	1.87928794028268	0.0853206929424224
4839	NOP2	-0.376759036289525	0.0388992237431009	NOP2	-0.0278669037298586	0.999555544272571	NOP2	-0.232773142682306	0.520996128042787
4849	CNOT3	0.494911561331004	0.0116675051504562	CNOT3	0.0553941047875688	0.999555544272571	CNOT3	0.0351212223377859	0.953881406992925
4853	NOTCH2	0.392482819329669	0.0413179727491749	NOTCH2	-0.119751091485759	0.999555544272571	NOTCH2	-0.107657107782659	0.841990606190214
4858	NOVA2	1.36589669970899	3.80794520973228e-06	NOVA2	0.104987014405646	0.999555544272571	NOVA2	0.499973824957892	0.414371453971045
4861	NPAS1	1.09242687182384	0.00391389869752161	NPAS1	0.763664357596279	0.639471774241804	NPAS1	1.00079136278123	0.0460420848671074
4863	NPAT	-0.591245486226276	0.0073736401012666	NPAT	-0.286218044209603	0.999555544272571	NPAT	-0.237576622737139	0.571768940373202
4864	NPC1	0.477035579430496	0.00335958292525314	NPC1	-0.135426396027001	0.999555544272571	NPC1	-0.0280131473593085	0.961255801111664
4884	NPTX1	0.436161155632281	0.0172037760982066	NPTX1	0.151691726953791	0.999555544272571	NPTX1	0.00367470873109905	0.996141836380683
4917	NTN3	0.846112013581362	0.0468678896383977	NTN3	0.61642157107053	0.975099760360825	NTN3	0.86239293036092	0.105116174829496
4924	NUCB1	0.492973250578419	0.021774867959695	NUCB1	0.22140794372781	0.999555544272571	NUCB1	0.308245024431869	0.428444548434631
4925	NUCB2	-0.473012678921153	0.0250979016312496	NUCB2	-0.155449426523107	0.999555544272571	NUCB2	-0.0155392085372538	0.983999226691487
4926	NUMA1	0.491393669364587	0.027708104993233	NUMA1	0.197827848476183	0.999555544272571	NUMA1	0.0739050063418054	0.909363421917991
4931	NVL	-0.361334996738463	0.0438019522520877	NVL	0.0785627978006913	0.999555544272571	NVL	-0.161307629622024	0.675429771633343
4943	TBC1D25	0.526719431003568	0.0127116636372404	TBC1D25	0.133404439750326	0.999555544272571	TBC1D25	0.121385335336806	0.817379904676666
4953	ODC1	-0.698195311779144	0.00285069102476995	ODC1	-0.176254153009809	0.999555544272571	ODC1	-0.332320247420373	0.434344261104922
4957	ODF2	0.424553445846937	0.0162719981197918	ODF2	-0.131754523037132	0.999555544272571	ODF2	-0.0122109168269055	0.984774544962663
4968	OGG1	-0.413808246409678	0.0367568871741889	OGG1	0.03007033083537	0.999555544272571	OGG1	-0.082399031206116	0.883742522073554
4987	OPRL1	1.01247490711297	0.00114783012934566	OPRL1	0.358609285594251	0.999555544272571	OPRL1	0.719910784375361	0.126195829459029
5001	ORC5	-0.563697592080663	0.0105701363897603	ORC5	-0.00302353763659024	0.999555544272571	ORC5	0.0394448821722894	0.952772095657101
5019	OXCT1	-0.984791509315304	7.00327900796391e-05	OXCT1	-0.21203718478835	0.999555544272571	OXCT1	-0.246669899535053	0.579417250883826
5026	P2RX5	0.399311364576142	0.0388992237431009	P2RX5	0.0831411103282331	0.999555544272571	P2RX5	-0.119304221247682	0.79881716361252
5027	P2RX7	0.393940335970493	0.0419636504710729	P2RX7	-0.200203860546797	0.999555544272571	P2RX7	0.0753912930666561	0.89244638905408
5033	P4HA1	1.24865270975338	7.73764033609499e-08	P4HA1	0.239641640618184	0.999555544272571	P4HA1	0.816901586322271	0.0174505390645169
5036	PA2G4	-0.420005755411677	0.0286950907871773	PA2G4	-0.0612392235622482	0.999555544272571	PA2G4	-0.185462143780504	0.643586079553854
5045	FURIN	1.00011827911691	4.53948277668692e-05	FURIN	0.254730239728641	0.999555544272571	FURIN	0.482379135239072	0.239894006936174
5066	PAM	0.931551040374421	0.000204569519903677	PAM	0.195423830059285	0.999555544272571	PAM	0.291072207511777	0.573310783249758
5096	PCCB	-0.420061214611331	0.0352249505248069	PCCB	-0.142015072682573	0.999555544272571	PCCB	-0.239254802349959	0.532013068580952
5106	PCK2	-0.741126424861907	1.03940756446858e-05	PCK2	-0.0179590877916075	0.999555544272571	PCK2	0.0826185292823142	0.863835405192269
5111	PCNA	-0.854722038987827	9.45358734722616e-06	PCNA	-0.10557306356777	0.999555544272571	PCNA	-0.405335776973726	0.166709560405462
5129	CDK18	0.576239849467835	0.0311093906365733	CDK18	0.0586535445849732	0.999555544272571	CDK18	0.17885886268478	0.762050078456665
5133	PDCD1	0.680735915574014	0.00399893543977199	PDCD1	0.683952345896775	0.277345066708236	PDCD1	0.761880784245281	0.00895379791546693
5134	PDCD2	-0.521031039710942	0.0196549832646472	PDCD2	-0.241920326189674	0.999555544272571	PDCD2	-0.110926567563639	0.837962333015309
5141	PDE4A	0.497506194246324	0.0256221029432312	PDE4A	0.0643165005983911	0.999555544272571	PDE4A	0.0283946078554815	0.969607399413937
5153	PDE1B	0.919957060831735	0.00318899663519623	PDE1B	0.194420523597334	0.999555544272571	PDE1B	0.0589848364663969	0.949636907667464
5154	PDGFA	0.573526112554446	0.000322654754789832	PDGFA	0.0940354319847435	0.999555544272571	PDGFA	0.0367688277974924	0.943570450218585
5165	PDK3	0.483933539050673	0.00688645312790545	PDK3	-0.207989546422291	0.999555544272571	PDK3	0.0447283945871755	0.937099411660067
5168	ENPP2	-0.860176584388956	3.19009750779865e-06	ENPP2	-0.142696767527057	0.999555544272571	ENPP2	-0.345792877780076	0.299727786238138
5176	SERPINF1	0.448099384040052	0.0343788801414916	SERPINF1	0.0533235828793773	0.999555544272571	SERPINF1	0.252578249980647	0.522964185990374
5187	PER1	1.16550433223683	3.38588635525151e-05	PER1	0.238623117544663	0.999555544272571	PER1	0.342899743391205	0.554152172667535
5209	PFKFB3	1.33597420715015	4.40076526906139e-07	PFKFB3	0.136632698938293	0.999555544272571	PFKFB3	0.63468524344256	0.119408229139076
5210	PFKFB4	1.41461459418905	0.0308148208785005	PFKFB4	0.198621006752831	0.999555544272571	PFKFB4	0.719879311175649	0.571877872959577
5211	PFKL	0.567261397143803	0.0256520892411273	PFKL	0.366847915891174	0.999555544272571	PFKL	0.531062503889743	0.13137558938775
5214	PFKP	0.73530571461801	0.000827012081692624	PFKP	0.189507046080815	0.999555544272571	PFKP	0.377452324790382	0.329898539159682
5223	PGAM1	0.448225606901639	0.0243191631380258	PGAM1	0.0503581949770065	0.999555544272571	PGAM1	0.234580629796831	0.559691414073355
5229	PGGT1B	-0.522357159506333	0.0126551288095671	PGGT1B	-0.0720503016529625	0.999555544272571	PGGT1B	-0.228423007828037	0.569304499052356
5230	PGK1	0.596240667235359	0.00295038636878142	PGK1	-0.0335160100426681	0.999555544272571	PGK1	0.333135263622262	0.390640272297737
5236	PGM1	0.77030348590697	5.75140116301021e-05	PGM1	0.000638117715008625	0.999555544272571	PGM1	0.149667861390734	0.740272611308173
5252	PHF1	0.68749671369308	0.000653747692608927	PHF1	0.0650205039787304	0.999555544272571	PHF1	0.264052557425188	0.516184652993301
5296	PIK3R2	0.468714471594174	0.0300211091178099	PIK3R2	0.129266346438713	0.999555544272571	PIK3R2	0.0922728419106079	0.868479039738008
5303	PIN4	-0.56232467212655	0.008618164781253	PIN4	-0.053854697505955	0.999555544272571	PIN4	-0.0708090977980709	0.907692447590971
5306	PITPNA	-0.424401505026958	0.0473743206323743	PITPNA	-0.297881702065705	0.999555544272571	PITPNA	-0.378805130706945	0.310719736783735
5307	PITX1	0.870539253021746	0.00155975538687256	PITX1	0.840513913068864	0.152500800188213	PITX1	0.94331516431924	0.0016699016477712
5315	PKM	0.712140015922243	0.000243797105761611	PKM	0.069408866070716	0.999555544272571	PKM	0.347531983286207	0.305113374371344
5324	PLAG1	0.536152237624139	0.00613035123014418	PLAG1	-0.0136778097040338	0.999555544272571	PLAG1	0.171605954440649	0.717741845765355
5333	PLCD1	0.747680215902941	0.0194839958639592	PLCD1	-0.0142091178521604	0.999555544272571	PLCD1	0.252229176805677	0.72930186811302
5335	PLCG1	0.435134724143202	0.0208097292157017	PLCG1	0.00500293407053563	0.999555544272571	PLCG1	-0.0504729092319192	0.931899372424754
5336	PLCG2	0.519892279400456	0.00284518443996315	PLCG2	0.0397258215615824	0.999555544272571	PLCG2	0.0310945516090647	0.955287619244719
5341	PLEK	-1.07732852045486	1.59975960849911e-09	PLEK	-0.269856273015237	0.999555544272571	PLEK	-0.0679880484907442	0.903936029299553
5347	PLK1	0.676979287062392	0.000593478973116111	PLK1	-0.0359645910820113	0.999555544272571	PLK1	0.267387860573955	0.470554579929421
5351	PLOD1	1.03922124376284	5.40539966741903e-06	PLOD1	0.0587874764299264	0.999555544272571	PLOD1	0.507286814158389	0.160454650074136
5356	PLRG1	-0.502292631756734	0.00865412206118216	PLRG1	-0.104321894366986	0.999555544272571	PLRG1	-0.111231269272813	0.805364113214538
5364	PLXNB1	0.483234052280534	0.0464967941320055	PLXNB1	0.197334716651965	0.999555544272571	PLXNB1	0.249235584495148	0.606296738043765
5371	PML	0.733084303023974	0.0025962093307481	PML	0.175118467362257	0.999555544272571	PML	0.207907079228139	0.690171899539132
5378	PMS1	-0.514516716921017	0.00941826718363964	PMS1	-0.159719584894031	0.999555544272571	PMS1	-0.0829398968050096	0.873794414502902
5393	EXOSC9	-0.425901252971707	0.0326415849826065	EXOSC9	0.0825176804301944	0.999555544272571	EXOSC9	-0.0830162725254926	0.874944324413643
5395	PMS2	-0.332752831118723	0.0475035372401698	PMS2	-0.109791553432959	0.999555544272571	PMS2	-0.116768849979888	0.769840913977077
5422	POLA1	-0.738962215779432	2.11296788732496e-05	POLA1	-0.364825592421602	0.844449443507313	POLA1	-0.589661550588423	0.0189571857471747
5427	POLE2	-0.643816709624015	0.00061570112139319	POLE2	-0.0321421605061549	0.999555544272571	POLE2	-0.227901152150846	0.555604166399583
5428	POLG	0.492039276211954	0.0156366658553602	POLG	0.207639045300163	0.999555544272571	POLG	0.0702529171014639	0.904644480825887
5430	POLR2A	0.618605901699415	0.00258649325568282	POLR2A	-0.121771274778152	0.999555544272571	POLR2A	-0.116670810845633	0.831755122487858
5434	POLR2E	0.543590175262301	0.0108646681779496	POLR2E	0.560071946990921	0.421611300560455	POLR2E	0.467989811063357	0.110292949084905
5436	POLR2G	-0.564762925504354	0.0177394490261511	POLR2G	-0.212692134936185	0.999555544272571	POLR2G	-0.177341164646304	0.736729994244613
5440	POLR2K	-0.532865538854801	0.0274933546068682	POLR2K	0.183082191372579	0.999555544272571	POLR2K	0.132633979495938	0.825131077837695
5441	POLR2L	0.461433801789943	0.040992099341783	POLR2L	0.866537280092081	0.0766504174429611	POLR2L	0.548395485431669	0.0574928001780188
5442	POLRMT	0.677611648326704	0.00394464059622418	POLRMT	0.488413417956726	0.707319039038169	POLRMT	0.62188522030746	0.0425720016911615
5447	POR	0.706052739168779	0.000116521883742832	POR	0.403246562389406	0.728836633947224	POR	0.487698315766892	0.051019357110257
5452	POU2F2	0.624801375028822	0.000650574954355076	POU2F2	0.259825894521818	0.999555544272571	POU2F2	0.234460942179613	0.542721718173622
5467	PPARD	0.788491895304698	0.00245682846980804	PPARD	0.278673502449548	0.999555544272571	PPARD	0.34618330552194	0.452234969409452
5471	PPAT	-0.393436568621825	0.0181992651562005	PPAT	-0.0568790479636053	0.999555544272571	PPAT	-0.198375642130405	0.55052826372404
5526	PPP2R5B	1.34092993343785	1.55095740534889e-07	PPP2R5B	0.0102376681694477	0.999555544272571	PPP2R5B	0.686560940757654	0.117589596465968
5533	PPP3CC	0.478981813625082	0.00440143090517381	PPP3CC	0.0707287849488302	0.999555544272571	PPP3CC	0.0253413066781731	0.963301274191997
5538	PPT1	-0.404843600409702	0.0435424228977896	PPT1	-0.145582646208275	0.999555544272571	PPT1	-0.223061248856703	0.560936602273971
5557	PRIM1	-0.641118109368316	0.00197740922080911	PRIM1	-0.0840773874241103	0.999555544272571	PRIM1	0.0303353854890051	0.964299248922076
5558	PRIM2	-0.485843137233292	0.0228637900077201	PRIM2	-0.140709422397305	0.999555544272571	PRIM2	-0.232735016676228	0.560156507650327
5567	PRKACB	-0.599058067773819	0.0111308451616352	PRKACB	-0.300552778945466	0.999555544272571	PRKACB	-0.35012787975137	0.387793666582451
5571	PRKAG1	-0.589465225826367	0.0159279040294143	PRKAG1	-0.304809475431468	0.999555544272571	PRKAG1	-0.144988564671031	0.801476247598247
5578	PRKCA	0.566135004118694	0.00188781669963702	PRKCA	-0.11591269006318	0.999555544272571	PRKCA	-0.155030276177131	0.73346898431424
5589	PRKCSH	0.51991877908303	0.0149257492446037	PRKCSH	0.225926765968205	0.999555544272571	PRKCSH	0.213980457567799	0.624620550518347
5591	PRKDC	-0.337795417946241	0.0308148208785005	PRKDC	-0.250047388449159	0.999555544272571	PRKDC	-0.59532916913878	0.072974611147984
5598	MAPK7	0.519306593024428	0.040668089828334	MAPK7	0.23869226242351	0.999555544272571	MAPK7	0.158415907850035	0.777834784457962
5600	MAPK11	0.58752278918968	0.0207362136667938	MAPK11	0.406932458709973	0.97123664290574	MAPK11	0.580964246028548	0.0532728511351277
5604	MAP2K1	0.371916837757055	0.0220115728493243	MAP2K1	0.052656275922511	0.999555544272571	MAP2K1	0.143080793429313	0.692549683108476
5606	MAP2K3	0.596934541858489	0.00377952714146898	MAP2K3	0.265977612223188	0.999555544272571	MAP2K3	0.177034489696874	0.704300651887695
5609	MAP2K7	0.545375842430946	0.00968930709272971	MAP2K7	0.245326548942228	0.999555544272571	MAP2K7	0.35295399380923	0.323675214206948
5612	THAP12	-0.512947949571801	0.0158751713197599	THAP12	-0.0184073194140787	0.999555544272571	THAP12	-0.11530578639084	0.823417167605836
5634	PRPS2	-0.357359700024007	0.0383632382435928	PRPS2	0.00820657178252203	0.999555544272571	PRPS2	-0.143404520493648	0.702947665776477
5641	LGMN	0.906250199075791	1.30245188398581e-05	LGMN	0.256535980501715	0.999555544272571	LGMN	0.263083058721944	0.553561274841795
5660	PSAP	0.443908052426556	0.0210053594992234	PSAP	0.102789883122943	0.999555544272571	PSAP	0.20307039238949	0.610942927390514
5662	PSD	1.10858309522712	0.000653747692608927	PSD	0.350074604223744	0.999555544272571	PSD	0.681626291706616	0.165582107655499
5683	PSMA2	-0.486625597197548	0.028578630260879	PSMA2	-0.023823350019577	0.999555544272571	PSMA2	0.0469870650349403	0.942977545267414
5684	PSMA3	-0.440764259773622	0.0406204607257871	PSMA3	0.13215840593422	0.999555544272571	PSMA3	0.197247851907412	0.68445281314885
5686	PSMA5	-0.59585770815406	0.00898769536250281	PSMA5	-0.0891459310195856	0.999555544272571	PSMA5	0.0135633706583561	0.986624544788985
5699	PSMB10	0.482550703501957	0.0254810614649144	PSMB10	0.566499244316012	0.435038258863114	PSMB10	0.742448009526227	0.00355690230511718
5702	PSMC3	-0.432422643634994	0.0254835773005153	PSMC3	0.0343052481977585	0.999555544272571	PSMC3	-0.0643260242337094	0.903936029299553
5707	PSMD1	-0.466920972434773	0.0144651859716826	PSMD1	0.0488199526033444	0.999555544272571	PSMD1	-0.231786453530624	0.524876810516691
5708	PSMD2	-0.465276353757865	0.0244173894409928	PSMD2	-0.173520969267049	0.999555544272571	PSMD2	-0.414596193134676	0.230573128011995
5713	PSMD7	-0.432738402770525	0.0159279040294143	PSMD7	0.0271686500407356	0.999555544272571	PSMD7	-0.0722903210700989	0.880175045746363
5721	PSME2	-0.405058631220545	0.0385639569803502	PSME2	-0.0818539057254142	0.999555544272571	PSME2	-0.156765403337347	0.714204550939117
5723	PSPH	-0.718402659915793	0.00151267218295311	PSPH	-0.182356221227982	0.999555544272571	PSPH	-0.177537503897141	0.725016480487644
5727	PTCH1	0.603497694187298	0.00946814901493994	PTCH1	0.02324785890981	0.999555544272571	PTCH1	0.111711301539875	0.857136822549656
5754	PTK7	0.548490430259214	0.0083982231988683	PTK7	0.0924952360565106	0.999555544272571	PTK7	0.178418797180308	0.684475056642043
5763	PTMS	0.768698115003493	3.27360002291755e-05	PTMS	0.0922081732927696	0.999555544272571	PTMS	0.289289053882221	0.420388031293565
5777	PTPN6	0.606143015059721	0.00371198490030649	PTPN6	-0.0122478492098774	0.999555544272571	PTPN6	0.283934267901607	0.493386509823099
5780	PTPN9	-0.396978749262006	0.0434398435096532	PTPN9	-0.272895802936305	0.999555544272571	PTPN9	-0.320835674865208	0.339734150083014
5792	PTPRF	0.865518864069909	0.000603643542296833	PTPRF	0.0297170680448425	0.999555544272571	PTPRF	0.372404162267083	0.429084553859152
5795	PTPRJ	0.492198184290159	0.0120608480497864	PTPRJ	-0.0492463449084669	0.999555544272571	PTPRJ	-0.0391257269556338	0.949412252540738
5799	PTPRN2	0.690657026805687	0.00567831127345653	PTPRN2	0.16579510683066	0.999555544272571	PTPRN2	0.392143040453712	0.34193823636795
5802	PTPRS	0.792664789577772	0.00103167755862693	PTPRS	0.129491775007265	0.999555544272571	PTPRS	0.116572462593306	0.85926374694243
5810	RAD1	-0.479876122340835	0.0121497440266223	RAD1	-0.00880260050844283	0.999555544272571	RAD1	-0.183763208555162	0.641035571229378
5818	NECTIN1	0.59730994091945	0.0045808340739939	NECTIN1	0.105790115759704	0.999555544272571	NECTIN1	-0.000209768937165665	0.9997213223643
5820	PVT1	0.467112184501844	0.0121441258907601	PVT1	-0.00866120266902492	0.999555544272571	PVT1	0.0755869401710833	0.883742522073554
5825	ABCD3	-0.575987314072339	0.00521701857296171	ABCD3	-0.0552903360075288	0.999555544272571	ABCD3	-0.319237796535478	0.385356742435834
5827	PXMP2	-0.798661589378757	0.00105521626838025	PXMP2	-0.18825955601439	0.999555544272571	PXMP2	-0.318644821501397	0.493386509823099
5830	PEX5	0.440283926267434	0.0173216195369097	PEX5	-0.0183967668056343	0.999555544272571	PEX5	0.0704756079093849	0.89244638905408
5833	PCYT2	0.451918620883459	0.0122679084628749	PCYT2	0.524034354748034	0.295190265824624	PCYT2	0.379388418072993	0.11937482860176
5836	PYGL	-0.438577354599883	0.0179183909344464	PYGL	-0.076094944405137	0.999555544272571	PYGL	-0.502939331683067	0.0257014963589058
5837	PYGM	1.32194323125026	0.00816575627204442	PYGM	0.130096417950344	0.999555544272571	PYGM	0.609640071190318	0.561333618783016
5864	RAB3A	1.67770568296126	3.06785708419687e-12	RAB3A	0.250982905837312	0.999555544272571	RAB3A	0.567190829689255	0.182989887751584
5871	MAP4K2	0.576250840313464	0.00410049225146829	MAP4K2	0.0170574638488012	0.999555544272571	MAP4K2	0.122268007261451	0.802687290287955
5873	RAB27A	-0.692448401124362	0.00693582184273334	RAB27A	-0.371680814536502	0.999555544272571	RAB27A	-0.369788108172403	0.44809380622514
5880	RAC2	0.953146480185563	0.000116999248294542	RAC2	0.0225231982569825	0.999555544272571	RAC2	0.32085429731661	0.519879266562121
5881	RAC3	0.480017176905984	0.0281897469194216	RAC3	0.316485935683484	0.999555544272571	RAC3	0.707145235645045	0.0189339306052838
5888	RAD51	-0.793502165117839	0.000116521883742832	RAD51	-0.292331844052822	0.999555544272571	RAD51	-0.624846075786582	0.0325541888885182
5889	RAD51C	-0.592602942796627	0.00371497135435706	RAD51C	0.0448009147376756	0.999555544272571	RAD51C	-0.104266478916107	0.841976882885156
5892	RAD51D	-0.702649929654133	0.000967013384508821	RAD51D	-0.228369971035097	0.999555544272571	RAD51D	-0.395370197295187	0.295721264957268
5900	RALGDS	0.533759373884565	0.0164722781689167	RALGDS	0.273014919940022	0.999555544272571	RALGDS	0.398885242076599	0.24948060366106
5901	RAN	-0.494428489715283	0.0326415849826065	RAN	-0.187477609365684	0.999555544272571	RAN	-0.16356224529624	0.742671590864001
5902	RANBP1	-0.395309846983423	0.0303293148692039	RANBP1	0.129360225639506	0.999555544272571	RANBP1	-0.0830147366325624	0.861857582043498
5903	RANBP2	-0.464815719984981	0.0341576903233988	RANBP2	-0.340614159722254	0.999555544272571	RANBP2	-0.164451980967381	0.701561309823084
5910	RAP1GDS1	-0.536364179681853	0.00515060365400299	RAP1GDS1	-0.165617773612432	0.999555544272571	RAP1GDS1	-0.291094662610307	0.382560653830045
5914	RARA	1.46314823780953	0.00967693925077107	RARA	0.272297359821693	0.999555544272571	RARA	0.513605755295768	0.643993190265712
5932	RBBP8	-0.823778275030449	0.000120684744996144	RBBP8	-0.211828187014074	0.999555544272571	RBBP8	-0.294134499382884	0.453226424521311
5933	RBL1	-0.653790446509181	0.000103159381189409	RBL1	-0.354709230699996	0.918520327361209	RBL1	-0.493646046295142	0.0487472538783894
5935	RBM3	-0.406160139369662	0.0307712240605732	RBM3	0.00649714518699612	0.999555544272571	RBM3	-0.165992626344426	0.688764488612228
5939	RBMS2	0.397251269761439	0.0350038818327174	RBMS2	-0.130820010395934	0.999555544272571	RBMS2	-0.152704091222284	0.719813587489561
5965	RECQL	-0.433414338977241	0.0378995662962559	RECQL	-0.0680284464058132	0.999555544272571	RECQL	-0.139553690870076	0.773969726812414
5970	RELA	0.595482688360608	0.00410029120667893	RELA	0.143190950567109	0.999555544272571	RELA	0.190410590843135	0.680813640342724
5980	REV3L	-0.789658752780595	0.00148047867042291	REV3L	-0.580308114924697	0.955463010632095	REV3L	-0.0568415337204804	0.933254266496542
5982	RFC2	-0.733860371363159	0.000198676257830998	RFC2	-0.182614993961371	0.999555544272571	RFC2	-0.395068990421497	0.235252607975998
5983	RFC3	-0.63815479816318	0.00145878428702949	RFC3	-0.0404068679336436	0.999555544272571	RFC3	-0.217572711738351	0.600097049690148
5984	RFC4	-0.575425368379095	0.000460721319154952	RFC4	-0.0810981968781911	0.999555544272571	RFC4	-0.366659678457933	0.160048584833351
5985	RFC5	-0.375093548660674	0.019845638433887	RFC5	-0.119392303201277	0.999555544272571	RFC5	-0.317799894470233	0.258441104243642
5986	RFNG	0.63088852447683	0.0132557907787933	RFNG	0.374017348698259	0.999555544272571	RFNG	0.425973756159002	0.309121911140708
5987	TRIM27	-0.515838565539793	0.0120643268276048	TRIM27	-0.16790267801944	0.999555544272571	TRIM27	-0.13569741189294	0.788437342383295
5989	RFX1	1.02533030252438	0.00111787798045121	RFX1	0.583119336544418	0.799645282588298	RFX1	0.475962647000675	0.378995657478645
5993	RFX5	-0.345300718198973	0.0209450547564097	RFX5	-0.200337933263643	0.999555544272571	RFX5	-0.137935343454734	0.689798845616559
5994	RFXAP	-0.725441328177038	5.47941271645295e-05	RFXAP	-0.22656509185367	0.999555544272571	RFXAP	-0.319843586633758	0.352583521242713
5996	RGS1	1.35804459693978	1.00559820809529e-14	RGS1	0.522979535823958	0.444434096909413	RGS1	0.83992995986681	0.00128263944807619
5997	RGS2	0.575889931979783	0.00251710867188248	RGS2	0.15042315995391	0.999555544272571	RGS2	0.191714885070515	0.616549112450116
6000	RGS7	-0.911899062439314	0.00677575798683666	RGS7	-0.357760445108128	0.999555544272571	RGS7	-0.46358401257258	0.282517581187647
6002	RGS12	0.675310809629738	0.00377952714146898	RGS12	0.307784209617847	0.999555544272571	RGS12	0.27554404953982	0.553561274841795
6018	RLF	0.585104661980343	0.00162876096475876	RLF	-0.089737235129921	0.999555544272571	RLF	0.0746487612520264	0.89244638905408
6050	RNH1	0.716746927002415	0.00373580710590422	RNH1	0.746502375550356	0.198387599856461	RNH1	0.832474264793641	0.00339386244279499
6091	ROBO1	0.354871573793898	0.0317628821817557	ROBO1	-0.105572172974981	0.999555544272571	ROBO1	-0.0459952369173129	0.927936423277721
6103	RPGR	-0.565374861428089	0.00606630616886023	RPGR	-0.291136669014546	0.999555544272571	RPGR	-0.213602062273971	0.624919423121146
6118	RPA2	-0.401809239806039	0.0491230995137773	RPA2	-0.213630330362474	0.999555544272571	RPA2	-0.133321064405243	0.773969726812414
6119	RPA3	-0.761130974449068	0.00118876964361752	RPA3	-0.0652384525959139	0.999555544272571	RPA3	-0.0434124679595946	0.954357769229075
6128	RPL6	-0.526955963034773	0.00921586909693436	RPL6	-0.0308300045523123	0.999555544272571	RPL6	-0.0996274364028211	0.846280027139393
6129	RPL7	-0.465624302245955	0.0236109859096978	RPL7	0.042265290774366	0.999555544272571	RPL7	0.161552276434033	0.744166812080155
6176	RPLP1	0.729501165173366	0.0025974929935924	RPLP1	0.714296884007517	0.215013492637711	RPLP1	0.746596084712994	0.0133204874850422
6181	RPLP2	0.408272815752215	0.0312053820317592	RPLP2	0.375681892941403	0.939609600308795	RPLP2	0.307203733552033	0.364410104094157
6189	RPS3A	-0.490259137617694	0.0437514315011695	RPS3A	-0.039672249758378	0.999555544272571	RPS3A	0.105446375470526	0.870632519273959
6198	RPS6KB1	-0.365079531998442	0.03751466073834	RPS6KB1	-0.160122182988612	0.999555544272571	RPS6KB1	-0.274393327709016	0.381710153302812
6201	RPS7	-0.466987871799635	0.0333115842912702	RPS7	0.111379968169221	0.999555544272571	RPS7	0.22443666768884	0.649345765339527
6233	RPS27A	-0.54607683462189	0.02172528366364	RPS27A	-0.065154310574372	0.999555544272571	RPS27A	-0.0194726583283318	0.982569286196404
6234	RPS28	0.422040269088735	0.039284556739685	RPS28	0.471252904858825	0.543613796818687	RPS28	0.513456799377218	0.0397221577132593
6238	RRBP1	0.731915352868984	0.00209718360957234	RRBP1	0.177110559174811	0.999555544272571	RRBP1	0.146091974920349	0.802687290287955
6239	RREB1	0.633059761790363	0.00415663802486726	RREB1	0.0668310362486867	0.999555544272571	RREB1	0.0242582222479938	0.977849344656719
6240	RRM1	-0.394400520120619	0.0486527542985784	RRM1	-0.0372911660507225	0.999555544272571	RRM1	-0.114479496816328	0.803687844425703
6241	RRM2	-1.01281059637314	1.76834438214087e-09	RRM2	-0.470702683202794	0.432420276685145	RRM2	-0.598096486213665	0.0167245441198219
6251	RSU1	-0.39445604665789	0.0471473950148454	RSU1	-0.097686168420779	0.999555544272571	RSU1	-0.129305114070883	0.787400773178056
6253	RTN2	0.808439592517327	0.000864092258097196	RTN2	0.282071629503922	0.999555544272571	RTN2	0.376432910482489	0.39639719401133
6256	RXRA	0.990237785044717	3.79243176608061e-05	RXRA	0.312733788976373	0.999555544272571	RXRA	0.411257819211476	0.317908106272464
6277	S100A6	0.527986260568192	0.00973845116943386	S100A6	0.392621223321231	0.902142964947732	S100A6	0.604764216151149	0.0361409656623278
6282	S100A11	-0.533513735745428	0.0194080214344986	S100A11	0.0306803094554978	0.999555544272571	S100A11	-0.0325594724851739	0.968557505543686
6294	SAFB	0.541048204753975	0.00318899663519623	SAFB	0.217575529957334	0.999555544272571	SAFB	-0.0583654464280065	0.92092685668841
6301	SARS1	-0.57250838505582	0.0024425087789455	SARS1	-0.181291560350127	0.999555544272571	SARS1	-0.240981611922449	0.5259628551577
6303	SAT1	0.638546374469259	0.000103261364868272	SAT1	0.0306194449233829	0.999555544272571	SAT1	0.136144873348542	0.770509069416453
6304	SATB1	0.573049852961747	0.00260232235454778	SATB1	0.0156536155213228	0.999555544272571	SATB1	0.100944169327396	0.843774867838778
6305	SBF1	0.744135898385354	0.00577349968158271	SBF1	0.397506449412154	0.999555544272571	SBF1	0.412252916227229	0.377082504792556
6307	MSMO1	1.08040498503723	1.52544791362784e-11	MSMO1	0.42611742343359	0.543613796818687	MSMO1	0.338602330450208	0.317101159540798
6309	SC5D	0.653697194441184	0.000214461847296779	SC5D	0.255788996131601	0.999555544272571	SC5D	0.0713360866629105	0.893310730633617
6310	ATXN1	0.447250305249282	0.0228810779522308	ATXN1	-0.0434070745725395	0.999555544272571	ATXN1	0.00470979694387262	0.995299944703096
6319	SCD	1.19068408977505	4.53853294577721e-11	SCD	0.221915374368537	0.999555544272571	SCD	0.274806641794536	0.505902608170008
6352	CCL5	1.08022847647908	2.30881328363473e-06	CCL5	0.0832145686778863	0.999555544272571	CCL5	0.913763359975996	0.0024121677027987
6397	SEC14L1	0.388735291677731	0.0226853543991754	SEC14L1	-0.0107182555487562	0.999555544272571	SEC14L1	-0.0068666531373271	0.991386893722778
6400	SEL1L	-0.612968877807454	0.000350900128478087	SEL1L	-0.342964409426699	0.999555544272571	SEL1L	-0.231926409313281	0.491254950566852
6404	SELPLG	1.01056637825881	1.71186663692474e-06	SELPLG	0.368740157302645	0.999555544272571	SELPLG	0.682567867667234	0.0173232362259494
6419	SETMAR	-0.658574087533628	0.000687107611645785	SETMAR	-0.111967489183325	0.999555544272571	SETMAR	-0.126812530673625	0.784779470969551
6428	SRSF3	-0.447360165260164	0.0223629406602191	SRSF3	0.069637109407486	0.999555544272571	SRSF3	-0.0558769947314368	0.919572463831436
6429	SRSF4	0.524846527976692	0.000912972339289301	SRSF4	0.301807772705275	0.999555544272571	SRSF4	-0.0748881528735631	0.86507976594834
6433	SFSWAP	0.45617956283491	0.0238992779390987	SFSWAP	0.240345439316981	0.999555544272571	SFSWAP	0.162010094589329	0.712455932955939
6434	TRA2B	-0.386214221465219	0.0254505974931941	TRA2B	0.13123552376448	0.999555544272571	TRA2B	-0.0966705891434346	0.822775774460151
6442	SGCA	0.717600763596225	0.0211614530794398	SGCA	0.398365618033497	0.999555544272571	SGCA	0.605733017059767	0.237088400364832
6443	SGCB	-0.841583251246533	0.00189803256363077	SGCB	-0.135591615786789	0.999555544272571	SGCB	-0.352819150781422	0.472257994083547
6448	SGSH	0.93343475337074	0.00042900413214111	SGSH	0.358174985066587	0.999555544272571	SGSH	0.391624037220908	0.42393320815187
6449	SGTA	0.415824059199828	0.0390362644830325	SGTA	0.375524382503012	0.887434706110181	SGTA	0.39249393362053	0.192397798211326
6452	SH3BP2	-0.530795780851305	0.0034519433644371	SH3BP2	-0.138914616313468	0.999555544272571	SH3BP2	-0.107943076569053	0.815138980293147
6453	ITSN1	0.445441374952842	0.0185069005266888	ITSN1	0.00709226953851947	0.999555544272571	ITSN1	0.0886448987725502	0.869304757488108
6455	SH3GL1	0.508593026896671	0.0122614103805177	SH3GL1	0.441453100333246	0.622792873373812	SH3GL1	0.432806013364903	0.131812477577856
6482	ST3GAL1	0.905671324516295	0.000204569519903677	ST3GAL1	-0.0681887412787007	0.999555544272571	ST3GAL1	0.185669321927687	0.772780937416756
6491	STIL	-0.349463540688144	0.0408156002969096	STIL	-0.357294412049101	0.841365258920076	STIL	-0.462893770130965	0.0330515904210368
6492	SIM1	-0.761928916377982	0.000953297633633109	SIM1	-0.47612813595391	0.993145119503689	SIM1	-0.464828171915198	0.13325571390551
6494	SIPA1	1.10664820554257	0.000160396159033582	SIPA1	0.330095178863007	0.999555544272571	SIPA1	0.691071906993309	0.0912607827228212
6497	SKI	0.718427509900905	0.00053750429434927	SKI	0.142945271933523	0.999555544272571	SKI	0.106112139702799	0.861857582043498
6509	SLC1A4	-0.578391882866568	0.00422099041124771	SLC1A4	-0.353525402688663	0.999555544272571	SLC1A4	-0.277076902474424	0.491254950566852
6513	SLC2A1	0.972969509619332	1.67256790530228e-05	SLC2A1	0.188748768445688	0.999555544272571	SLC2A1	0.453534311769281	0.237306749806805
6515	SLC2A3	0.818206284533545	0.000786103331691922	SLC2A3	0.146475605852139	0.999555544272571	SLC2A3	0.297309376047951	0.570671608176826
6520	SLC3A2	-0.596253083153172	0.00440143090517381	SLC3A2	-0.0911095247070059	0.999555544272571	SLC3A2	-0.113287732955659	0.830574083168066
6522	SLC4A2	0.612736967939853	0.00486690758625203	SLC4A2	0.358879765518898	0.993145119503689	SLC4A2	0.462344400360637	0.138068972951111
6525	SMTN	1.30109904705797	2.27346528111137e-06	SMTN	0.351981940690636	0.999555544272571	SMTN	0.767543277866829	0.035166905666726
6533	SLC6A6	0.550688128314469	0.00607797895549316	SLC6A6	-0.0968530188648372	0.999555544272571	SLC6A6	-0.107695876584291	0.846781299076104
6536	SLC6A9	-0.76098424933801	7.49670025274715e-06	SLC6A9	-0.179724083860831	0.999555544272571	SLC6A9	-0.0898537657510186	0.855990515646974
6541	SLC7A1	-0.390339012627211	0.00742123772194853	SLC7A1	-0.124220514661734	0.999555544272571	SLC7A1	-0.197509491995451	0.610942927390514
6550	SLC9A3	1.34307954333096	0.0489248763548143	SLC9A3	0.40434846842774	0.999555544272571	SLC9A3	0.855768283796951	0.0787446804089958
6560	SLC12A4	0.729270895699336	0.0159279040294143	SLC12A4	0.0873841152353918	0.999555544272571	SLC12A4	0.251990666157788	0.710855798049627
6574	SLC20A1	-0.983779988516599	2.73214054799914e-09	SLC20A1	-0.401248200361041	0.728954565916529	SLC20A1	-0.677042046314161	0.00527213107900526
6576	SLC25A1	0.777891396587004	0.000235668724621746	SLC25A1	0.193675323150668	0.999555544272571	SLC25A1	0.265799353263319	0.53918309357339
6620	SNCB	1.41066427958166	0.000134744281453421	SNCB	0.127397898700809	0.999555544272571	SNCB	0.796019424925089	0.276477609478836
6621	SNAPC4	0.514763689043036	0.04792700406717	SNAPC4	0.281432250008185	0.999555544272571	SNAPC4	0.179753215423048	0.745049141718105
6632	SNRPD1	-0.520261671461026	0.00818739511588415	SNRPD1	0.0763893903434239	0.999555544272571	SNRPD1	-0.138076668352761	0.773969726812414
6635	SNRPE	-0.54382748028035	0.014054409233762	SNRPE	0.0783422030075881	0.999555544272571	SNRPE	0.139011621387488	0.804039802043245
6637	SNRPG	-0.633058634750496	0.0110681386139782	SNRPG	0.1320778097991	0.999555544272571	SNRPG	0.00114939301925724	0.999528119278707
6640	SNTA1	0.446246895051173	0.0408806914001561	SNTA1	0.362470662526644	0.999555544272571	SNTA1	0.516442905295543	0.074158373079731
6646	SOAT1	-0.414904098014469	0.0454385102072513	SOAT1	-0.120161210230546	0.999555544272571	SOAT1	-0.269090391680563	0.433162189778936
6650	CAPN15	0.999980377828722	0.000811760236913914	CAPN15	0.651274574108533	0.515232777376495	CAPN15	0.755245777429273	0.0594099163277724
6664	SOX11	0.410567326646785	0.0182039505830651	SOX11	0.298458154803839	0.999555544272571	SOX11	0.127291338948022	0.748721574504466
6666	SOX12	0.566728654483574	0.0112275220009541	SOX12	0.253809150673089	0.999555544272571	SOX12	0.2542435442173	0.555604166399583
6676	SPAG4	0.887512909383763	0.000687107611645785	SPAG4	0.324492558949228	0.999555544272571	SPAG4	0.715183859436743	0.047177840624056
6687	SPG7	0.393181549715429	0.0488227311673346	SPG7	0.223955617039662	0.999555544272571	SPG7	0.105331711113899	0.826481233402104
6688	SPI1	0.72108721120555	0.00131213339582601	SPI1	0.24046192105034	0.999555544272571	SPI1	0.2889697863092	0.534885006741864
6709	SPTAN1	0.509540584978297	0.0144785851725266	SPTAN1	-0.00647009588997108	0.999555544272571	SPTAN1	-0.131242069624918	0.814496393578257
6713	SQLE	0.810727291065314	5.43276644748025e-08	SQLE	0.373687430960988	0.622792873373812	SQLE	0.263539966239086	0.406538474811251
6720	SREBF1	0.839194105978752	0.000706403779849149	SREBF1	0.384981179644628	0.999555544272571	SREBF1	0.393037466453447	0.359344399706195
6721	SREBF2	0.58410858243131	0.00336131161439942	SREBF2	0.186413927094798	0.999555544272571	SREBF2	0.123466119543947	0.805581057276715
6722	SRF	0.444006430280444	0.0197012553246204	SRF	0.156398987223158	0.999555544272571	SRF	0.128053286761872	0.782311276433843
6728	SRP19	-0.466060469184259	0.039712682584466	SRP19	0.124545427594338	0.999555544272571	SRP19	0.0256415241368736	0.973223141376031
6732	SRPK1	-0.429841602612921	0.0107942091898742	SRPK1	-0.183180606332929	0.999555544272571	SRPK1	-0.197677817156662	0.55052826372404
6742	SSBP1	-0.475646571512958	0.0257303659431121	SSBP1	-0.0347316686190987	0.999555544272571	SSBP1	-0.120592997732155	0.813399563723168
6747	SSR3	-0.460255511465825	0.00734263228592184	SSR3	-0.151291856733514	0.999555544272571	SSR3	-0.139947417540072	0.718654029028655
6764	DENND2B	0.588184690205596	0.00673567059780851	DENND2B	-0.0698403655879282	0.999555544272571	DENND2B	-0.160264920188012	0.765254275123029
6768	ST14	0.533202479281644	0.00867966265235564	ST14	0.552491483039489	0.368285794296919	ST14	0.543655264638758	0.0297194992025267
6774	STAT3	0.439817961191387	0.00538614852296114	STAT3	0.0141102038123598	0.999555544272571	STAT3	0.026454522274818	0.963549318872359
6776	STAT5A	0.770126996980521	0.00118876964361752	STAT5A	-0.146468534676938	0.999555544272571	STAT5A	0.330539026282827	0.484718748469528
6782	HSPA13	-0.483137217095343	0.0388677044036324	HSPA13	-0.0700890789074149	0.999555544272571	HSPA13	0.0804378420795213	0.903936029299553
6786	STIM1	0.437809697293802	0.024576023526346	STIM1	-0.155639884962321	0.999555544272571	STIM1	-0.00500013341374251	0.995013533873211
6790	AURKA	0.513040860805584	0.000888677708296052	AURKA	-0.0100715701681464	0.999555544272571	AURKA	0.214719360540394	0.461844464586354
6794	STK11	0.546565051089	0.00462688505724905	STK11	0.295608926410525	0.999555544272571	STK11	0.298853171492613	0.379034491570064
6804	STX1A	1.26872688005372	0.000172795085323168	STX1A	0.32429592212094	0.999555544272571	STX1A	0.501941856578122	0.410998555368697
6810	STX4	0.639030200485207	0.00111729488188473	STX4	0.208586340387574	0.999555544272571	STX4	0.178681533897215	0.690171899539132
6812	STXBP1	0.489954338161786	0.00661364047507176	STXBP1	0.122290881681481	0.999555544272571	STXBP1	0.0261738545264169	0.967476152724667
6813	STXBP2	0.389734156410468	0.0385097024695771	STXBP2	0.200760271673409	0.999555544272571	STXBP2	0.198625374492142	0.606896947241475
6829	SUPT5H	0.373308406360318	0.0357315419476005	SUPT5H	0.0722862515312285	0.999555544272571	SUPT5H	0.0843172370720281	0.860949250443674
6832	SUPV3L1	-0.424188298896735	0.00670086726697407	SUPV3L1	-0.0893941057989717	0.999555544272571	SUPV3L1	-0.236459107171888	0.457061325618917
6850	SYK	-0.30403548700094	0.0468678896383977	SYK	-0.156015405146686	0.999555544272571	SYK	-0.362711959935696	0.234724576376296
6867	TACC1	-0.491598962755926	0.0108287107520496	TACC1	-0.259497588235776	0.999555544272571	TACC1	-0.370309421396063	0.286646904639919
6871	TADA2A	-0.564085243774308	0.000648456071530028	TADA2A	-0.156782357180402	0.999555544272571	TADA2A	-0.254348561108055	0.455530118700806
6881	TAF10	-0.480190493984298	0.0316043686621264	TAF10	-0.180227646965584	0.999555544272571	TAF10	-0.230833395863117	0.605625132284884
6897	TARS1	-0.645432329996519	0.000827012081692624	TARS1	-0.0234721885973786	0.999555544272571	TARS1	-0.180780020535635	0.664109202855161
6917	TCEA1	-0.615559900525136	0.00357210972660486	TCEA1	-0.1273287678026	0.999555544272571	TCEA1	-0.14404085810715	0.777834784457962
6919	TCEA2	0.734488547708728	0.0028515180365989	TCEA2	0.27880517802749	0.999555544272571	TCEA2	0.555261643496115	0.101148495402257
6923	ELOB	0.557700240086677	0.00757125785318017	ELOB	0.83053965214401	0.0775439299509836	ELOB	0.655954914561137	0.00846559614239202
6929	TCF3	0.812532468062634	0.000816431328441789	TCF3	0.459691926191266	0.893825204736275	TCF3	0.445071409371924	0.253321500912556
6932	TCF7	0.456925068792676	0.0447288761345762	TCF7	-0.108181386313621	0.999555544272571	TCF7	-0.0629938942861157	0.918655228263514
6936	GCFC2	-0.485457809896098	0.0179892050880706	GCFC2	-0.157402899108562	0.999555544272571	GCFC2	-0.0183895156156331	0.980306636777131
6941	TCF19	-0.757223814678632	6.37760752156148e-06	TCF19	-0.104148324648785	0.999555544272571	TCF19	-0.277122010975565	0.408380264496708
6988	TCTA	-0.565611952939285	0.00801014874145744	TCTA	-0.189489676528292	0.999555544272571	TCTA	-0.135646723495907	0.802687290287955
6993	DYNLT1	-0.534886313649196	0.0158156343826967	DYNLT1	-0.119202522076072	0.999555544272571	DYNLT1	0.0155038977395787	0.98466247324793
6996	TDG	-0.479503023946786	0.0182000253160988	TDG	0.0649339308244531	0.999555544272571	TDG	-0.0877472365475858	0.868479039738008
7016	TESK1	0.599945459519451	0.0010395762733682	TESK1	0.315942693362477	0.999555544272571	TESK1	0.354842613750596	0.234315182692457
7019	TFAM	-0.420544503840866	0.0403887294886992	TFAM	0.0424583650649544	0.999555544272571	TFAM	-0.0408757105578421	0.946577252687481
7030	TFE3	0.420261283839357	0.0388992237431009	TFE3	-0.0244554863749221	0.999555544272571	TFE3	0.0720702618805238	0.899687262146191
7033	TFF3	0.850629529623132	0.0451512156585004	TFF3	0.0909287742029749	0.999555544272571	TFF3	0.661221968252086	0.334226830684554
7040	TGFB1	0.66925210078733	0.00128472844134444	TGFB1	0.222433738271367	0.999555544272571	TGFB1	0.118528307056107	0.822775774460151
7075	TIE1	1.00948978278941	0.000447226954817501	TIE1	-0.0400535657501786	0.999555544272571	TIE1	0.432991233150673	0.401824668364537
7086	TKT	0.835216220170682	3.99744784874965e-06	TKT	0.34952062075837	0.993145119503689	TKT	0.638615687638199	0.00573924627336213
7090	TLE3	0.659212652878753	0.00128940569750009	TLE3	0.21354846670714	0.999555544272571	TLE3	0.126563943451507	0.804835437544683
7091	TLE4	0.41974737222127	0.019787569114767	TLE4	0.052134102688611	0.999555544272571	TLE4	-0.0388808132051319	0.947753839805319
7094	TLN1	0.431797210137156	0.0349422933944093	TLN1	0.0705612595519785	0.999555544272571	TLN1	-0.00740604960549417	0.992592222648731
7106	TSPAN4	0.822113132565037	0.0105701363897603	TSPAN4	0.679659582583739	0.543613796818687	TSPAN4	1.09942456581674	0.173658343198627
7112	TMPO	-0.466908554426191	0.0126009437220564	TMPO	-0.182847140241807	0.999555544272571	TMPO	-0.21444499096457	0.566313178808111
7128	TNFAIP3	0.576840239464836	0.00166654687895107	TNFAIP3	-0.00699494203022544	0.999555544272571	TNFAIP3	0.00323594067573129	0.99662180183663
7133	TNFRSF1B	0.498649287575011	0.0194839958639592	TNFRSF1B	0.0306856914916627	0.999555544272571	TNFRSF1B	0.153697568140187	0.752228461491971
7161	TP73	0.661465537495619	0.00607239274224652	TP73	0.161355092439558	0.999555544272571	TP73	0.111141938524055	0.859131068026758
7167	TPI1	0.802492422717197	4.10348097683434e-05	TPI1	0.168122483575575	0.999555544272571	TPI1	0.441129746269192	0.153559247102663
7169	TPM2	0.455487810088042	0.0156903809628603	TPM2	0.309788252955189	0.999555544272571	TPM2	0.172600399863282	0.67738596011721
7175	TPR	-0.685293861524457	0.0102102417409002	TPR	-0.525383211432634	0.999555544272571	TPR	0.11155551642677	0.858773520549515
7186	TRAF2	0.424812285424397	0.0408806914001561	TRAF2	0.329777388052443	0.999555544272571	TRAF2	0.365673366248864	0.2614939442294
7216	TRO	0.554838595681916	0.0209737113787953	TRO	0.227694382606117	0.999555544272571	TRO	-0.0635416411629135	0.926211768887786
7247	TSN	-0.353662830240415	0.0322635266037879	TSN	0.116261926020849	0.999555544272571	TSN	-0.247315693761509	0.398567439793646
7264	GFUS	-0.623249340127085	0.00201869761041153	GFUS	-0.0554919082583757	0.999555544272571	GFUS	0.130462310631374	0.794468546903432
7289	TULP3	0.425526970599451	0.0187540278304745	TULP3	-0.0457052800744475	0.999555544272571	TULP3	-0.077336094843854	0.881315140063835
7295	TXN	-0.509034540294875	0.02699297332014	TXN	0.0328871232357591	0.999555544272571	TXN	0.149571489669128	0.795539544676471
7297	TYK2	0.554927695683824	0.020406466462308	TYK2	0.225867221981707	0.999555544272571	TYK2	0.249182653735798	0.594191796381087
7298	TYMS	-0.475443618822557	0.0213617679559332	TYMS	-0.249630764047018	0.999555544272571	TYMS	-0.423224376517825	0.163091462920997
7328	UBE2H	0.623736866849951	0.000531618253858095	UBE2H	-0.0144064987757365	0.999555544272571	UBE2H	0.0555442463216247	0.919245763252434
7353	UFD1	-0.49463192639563	0.0235431397673074	UFD1	-0.149791631797097	0.999555544272571	UFD1	-0.253051508642571	0.558376143080163
7374	UNG	-0.880746615278852	1.03987214449802e-05	UNG	-0.262031419626048	0.999555544272571	UNG	-0.520681741391284	0.0805248354458794
7389	UROD	-0.40832720358941	0.0301424659332456	UROD	0.180572510140724	0.999555544272571	UROD	0.165890245251483	0.699898488939019
7390	UROS	-0.583486311942155	0.0101073200821066	UROS	-0.151754724236617	0.999555544272571	UROS	-0.289965533278137	0.504504836899802
7398	USP1	-0.604865815704398	0.00311805249719466	USP1	-0.160266194092578	0.999555544272571	USP1	-0.289669467886591	0.449438344202038
7414	VCL	0.66624354833796	0.00105521626838025	VCL	-0.0310222597224466	0.999555544272571	VCL	0.0985562797025503	0.858372091081925
7422	VEGFA	1.17895639184593	1.32718602486257e-05	VEGFA	0.218223438873171	0.999555544272571	VEGFA	0.571833946605011	0.166691362646734
7423	VEGFB	0.558424542235487	0.00952236908577159	VEGFB	0.122116333800743	0.999555544272571	VEGFB	0.209618269823077	0.66243880824471
7443	VRK1	-0.748462232749577	0.000678480234640646	VRK1	-0.0164289061844341	0.999555544272571	VRK1	-0.0793221379811796	0.901361837905445
7444	VRK2	-0.443374961100111	0.0408806914001561	VRK2	-0.0695059243140563	0.999555544272571	VRK2	0.0302269344582007	0.963343328833478
7453	WARS1	-0.676216801404793	0.000210167202040406	WARS1	-0.275657204452547	0.999555544272571	WARS1	-0.192604743057833	0.653207684312082
7454	WAS	0.518190328685143	0.00664372814408379	WAS	0.179566090820311	0.999555544272571	WAS	0.189939551528791	0.631633720137141
7461	CLIP2	0.505475028493505	0.0278676937473814	CLIP2	0.0164284988973422	0.999555544272571	CLIP2	0.352066684069055	0.354920834607731
7465	WEE1	-0.553778749390073	0.000447226954817501	WEE1	-0.192169662108248	0.999555544272571	WEE1	-0.346288560673501	0.201899804188741
7469	NELFA	0.611458717617571	0.0052170735139744	NELFA	0.43458250594091	0.841365258920076	NELFA	0.455145718266479	0.164774037319991
7480	WNT10B	-0.432022125147092	0.0308148208785005	WNT10B	-0.215013908950727	0.999555544272571	WNT10B	0.0600599865376747	0.913189812595009
7486	WRN	-0.410205481744171	0.0258606429944989	WRN	-0.089791845434267	0.999555544272571	WRN	-0.101083661785419	0.820983954795097
7516	XRCC2	-0.622172121704498	0.000741913914987156	XRCC2	-0.3022730406901	0.999555544272571	XRCC2	-0.239220033782106	0.540605334088537
7518	XRCC4	-0.563004432468424	0.0184579111454218	XRCC4	0.100556145483843	0.999555544272571	XRCC4	0.14976673074472	0.814592620718671
7529	YWHAB	-0.401608806588311	0.0346012976628611	YWHAB	-0.0596380624648265	0.999555544272571	YWHAB	-0.365178408487331	0.226724078121752
7538	ZFP36	0.698507989972675	0.00121962690920206	ZFP36	0.247328117599823	0.999555544272571	ZFP36	0.231915817589028	0.625844261420684
7562	ZNF708	-0.599429209589127	0.0126412415575401	ZNF708	-0.280768500834751	0.999555544272571	ZNF708	0.214438972973088	0.665724050967631
7582	ZNF33B	-0.453741673334632	0.045477009528304	ZNF33B	-0.375514837176391	0.999555544272571	ZNF33B	0.0237260618269039	0.975102418205391
7594	ZNF43	-0.514591141981304	0.0332560622161668	ZNF43	-0.27087264592131	0.999555544272571	ZNF43	0.263714209389426	0.573266817810622
7597	ZBTB25	0.786849891362912	0.000700746597845485	ZBTB25	-0.150497174925798	0.999555544272571	ZBTB25	0.0864206851047499	0.896075514466912
7639	ZNF85	-0.456792722643992	0.0210471362693223	ZNF85	-0.239545339968375	0.999555544272571	ZNF85	0.165886873594966	0.7060855606835
7675	ZNF121	0.517948401092388	0.0217359658699984	ZNF121	-0.139008106526597	0.999555544272571	ZNF121	0.0399248167012629	0.9522380955514
7690	ZNF131	-0.426465691516905	0.0380221599162439	ZNF131	-0.0687493230901591	0.999555544272571	ZNF131	-0.124026486152506	0.788594949783406
7703	PCGF2	0.68185353368415	0.0100581322778336	PCGF2	0.0058878127432384	0.999555544272571	PCGF2	0.0783028440640175	0.919245763252434
7706	TRIM25	0.52641300721654	0.00358716617138279	TRIM25	0.0173085278595021	0.999555544272571	TRIM25	0.0165170536017148	0.981878113856225
7709	ZBTB17	0.457264161245381	0.0332696211673081	ZBTB17	0.387977619299271	0.877021645139326	ZBTB17	0.45629706347994	0.12674465682305
7745	ZKSCAN8	0.369898799568437	0.0329255421951874	ZKSCAN8	-0.16604442338409	0.999555544272571	ZKSCAN8	-0.0994823413584346	0.820983954795097
7760	ZNF213	0.703864440102929	0.00728338159885021	ZNF213	0.452862501137393	0.999555544272571	ZNF213	0.386356720893633	0.399170626374935
7779	SLC30A1	2.43159241804859	7.52371767731031e-53	SLC30A1	0.163610621041098	0.999555544272571	SLC30A1	1.27182775099102	1.0879875008194e-06
7786	MAP3K12	0.55567405276736	0.00253978400260703	MAP3K12	-0.0644819609213624	0.999555544272571	MAP3K12	0.0998778768384865	0.837962333015309
7805	LAPTM5	0.578637380258068	0.00204343968438925	LAPTM5	0.0294338080051933	0.999555544272571	LAPTM5	0.189722277697941	0.631664153459045
7818	DAP3	-0.40898432550268	0.0396192335768753	DAP3	-0.217657724802897	0.999555544272571	DAP3	-0.112121087980946	0.811089493975685
7832	BTG2	0.641165346036336	0.000196712201006732	BTG2	0.272194335553622	0.999555544272571	BTG2	0.254794501218854	0.457061325618917
7841	MOGS	0.382717759263051	0.0471444454950398	MOGS	0.168591566173359	0.999555544272571	MOGS	0.277172153185357	0.386700656629772
7873	MANF	-0.671199837855929	0.00150818758139681	MANF	-0.236692944011666	0.999555544272571	MANF	-0.250297563517765	0.556673997381357
7884	SLBP	-0.671825270842984	7.85213826377894e-05	SLBP	-0.0754169676313979	0.999555544272571	SLBP	-0.268598041742563	0.40798560331194
7913	DEK	-0.503737000112272	0.0180030064654387	DEK	-0.038524548458963	0.999555544272571	DEK	-0.15229137821909	0.773969726812414
7916	PRRC2A	0.459656959778551	0.0386171666231831	PRRC2A	0.0915807242730956	0.999555544272571	PRRC2A	-0.00262455667731422	0.998536472303594
7923	HSD17B8	-0.769723280641866	0.000436225184329808	HSD17B8	-0.190690324642044	0.999555544272571	HSD17B8	-0.163713986583499	0.739478628604102
7936	NELFE	-0.423355399557324	0.0386256744514502	NELFE	0.036951770681598	0.999555544272571	NELFE	0.0342179409827553	0.957113157050829
7942	TFEB	0.517681897363806	0.0184341223152311	TFEB	0.254378310806486	0.999555544272571	TFEB	0.342343407964284	0.323675214206948
7957	EPM2A	-0.491782751139612	0.006565028586718	EPM2A	-0.0435688380746789	0.999555544272571	EPM2A	-0.212534729903526	0.553015617392101
7975	MAFK	0.791444866640143	0.00288119777344008	MAFK	0.604054691365093	0.515232777376495	MAFK	0.646531696951965	0.0731664650774313
8045	RASSF7	0.81398815218321	0.00458823910542504	RASSF7	0.73121905794316	0.312198561771977	RASSF7	0.930069976249962	0.00756923011338509
8085	KMT2D	0.571354182545525	0.017059779521214	KMT2D	0.0162627136749897	0.999555544272571	KMT2D	-0.00370246132202272	0.999528119278707
8089	YEATS4	-0.577510887353424	0.00642163779444644	YEATS4	0.0347875567388016	0.999555544272571	YEATS4	-0.00840822261761316	0.990867069471668
8148	TAF15	-0.450687444574917	0.00289418387106281	TAF15	-0.262094148973335	0.999555544272571	TAF15	-0.381103350904482	0.0957230588019634
8175	SF3A2	0.699139861645118	0.00165984862959564	SF3A2	0.389802293742435	0.993145119503689	SF3A2	0.418732706231608	0.235252607975998
8202	NCOA3	0.310936006971663	0.0444886349033341	NCOA3	-0.154714165063389	0.999555544272571	NCOA3	-0.163640180410884	0.643231338870942
8204	NRIP1	-0.587046783831547	0.0196457922637743	NRIP1	-0.226119337061459	0.999555544272571	NRIP1	-0.0885406861717792	0.885992520098646
8208	CHAF1B	-0.720567505972782	6.10325155890883e-06	CHAF1B	-0.180668337529322	0.999555544272571	CHAF1B	-0.532455551498206	0.0231649973007262
8242	KDM5C	0.448407234797078	0.0149388850101719	KDM5C	0.0813596163801248	0.999555544272571	KDM5C	-0.0216200244337944	0.976132519997665
8312	AXIN1	0.553009546365323	0.00927063439340617	AXIN1	0.318818695885153	0.999555544272571	AXIN1	0.346922423249655	0.334226830684554
8317	CDC7	-0.545877149483618	0.0061040400114542	CDC7	-0.0772610991217925	0.999555544272571	CDC7	-0.288909901037358	0.420388031293565
8318	CDC45	-0.762059027380234	1.113419072799e-05	CDC45	-0.115058155420173	0.999555544272571	CDC45	-0.376394547466367	0.228890267324658
8324	FZD7	0.511333919215411	0.0357415999360241	FZD7	0.158606758069405	0.999555544272571	FZD7	0.353026046401218	0.428811548959773
8334	H2AC6	1.36714472702953	4.24522183986243e-05	H2AC6	0.387366950611027	0.999555544272571	H2AC6	1.03324826538928	0.0534093302829623
8339	H2BC8	1.01173906182811	0.000117620960861765	H2BC8	0.236845314966464	0.999555544272571	H2BC8	0.19142081971877	0.782311276433843
8349	H2BC21	1.68743362322209	7.02994175093475e-17	H2BC21	0.328286206774617	0.999555544272571	H2BC21	0.547876980556843	0.112802959563907
8358	H3C2	1.17159308238167	0.0134520045723902	H3C2	0.43831875326827	0.999555544272571	H3C2	1.21340223082106	0.0517379929856248
8398	PLA2G6	0.708469190766075	0.00463111877578634	PLA2G6	0.272014392062185	0.999555544272571	PLA2G6	0.487468895878066	0.188800882030661
8408	ULK1	1.10654786286806	4.00199206565173e-05	ULK1	0.376187445024183	0.999555544272571	ULK1	0.618016077111816	0.106389534428634
8411	EEA1	-0.839264828025067	0.0110681386139782	EEA1	-0.493231347851995	0.999555544272571	EEA1	0.186644993380636	0.795961401471454
8416	ANXA9	-0.519326424829283	0.017879917909889	ANXA9	-0.300408922943729	0.999555544272571	ANXA9	-0.0658976733743869	0.911019853811603
8425	LTBP4	1.1900059796153	0.0429445288424918	LTBP4	0.508255775433528	0.999555544272571	LTBP4	0.518554723186778	0.641035571229378
8437	RASAL1	0.521376029627222	0.0266535365116839	RASAL1	0.184953185433527	0.999555544272571	RASAL1	0.263657487990611	0.55052826372404
8438	RAD54L	-0.421448588476844	0.0102361010648555	RAD54L	-0.112579101472459	0.999555544272571	RAD54L	-0.489667421307369	0.0457579219629737
8444	DYRK3	0.418003072061098	0.027708104993233	DYRK3	0.0612247814465328	0.999555544272571	DYRK3	0.323864668228943	0.321749081223221
8445	DYRK2	0.57221209653476	0.000262842425291503	DYRK2	-0.0312432772741569	0.999555544272571	DYRK2	0.0847414247691097	0.854531082743453
8458	TTF2	-0.571504116507296	0.000648456071530028	TTF2	-0.261631893090841	0.999555544272571	TTF2	-0.389917998566906	0.172744507516265
8487	GEMIN2	-0.43376571405916	0.018956486785399	GEMIN2	0.00699499325701432	0.999555544272571	GEMIN2	0.0385544987940101	0.949636907667464
8501	SLC43A1	-0.817333728617391	3.53262175260425e-06	SLC43A1	-0.223232707976495	0.999555544272571	SLC43A1	-0.172045903409781	0.675665185263548
8503	PIK3R3	-0.702195691039311	0.00118876964361752	PIK3R3	-0.128637678061509	0.999555544272571	PIK3R3	-0.344207028452575	0.39775604865531
8514	KCNAB2	0.554538581080643	0.00935976856481302	KCNAB2	0.167129405476695	0.999555544272571	KCNAB2	0.215526085091721	0.63840480962735
8519	IFITM1	0.609716941679696	0.00518831672109811	IFITM1	0.171611539306554	0.999555544272571	IFITM1	0.241540963688578	0.585744033417262
8520	HAT1	-0.730038901807587	0.000647977207672287	HAT1	0.196915125310402	0.999555544272571	HAT1	-0.0632841609798551	0.919572463831436
8525	DGKZ	0.668444842970677	0.0127373509698122	DGKZ	0.423554259046491	0.999555544272571	DGKZ	0.420439849901756	0.343208517148633
8531	YBX3	0.348696662918784	0.0333115842912702	YBX3	0.243242324004748	0.999555544272571	YBX3	0.0550986313375104	0.903936029299553
8540	AGPS	-0.392377074320655	0.0317509912783438	AGPS	-0.147078700841322	0.999555544272571	AGPS	-0.181603800985103	0.640147214783177
8541	PPFIA3	0.720891389771931	0.0122075095940418	PPFIA3	0.233200602688098	0.999555544272571	PPFIA3	0.520480794677268	0.267159899190585
8553	BHLHE40	1.75571990518879	4.5876665252925e-17	BHLHE40	0.268830560836536	0.999555544272571	BHLHE40	0.468436017099366	0.243771179602706
8562	DENR	-0.360375151801339	0.039495598801407	DENR	0.035495457240196	0.999555544272571	DENR	-0.137539374297949	0.723345415443517
8563	THOC5	-0.452248328311341	0.0405281091270963	THOC5	-0.139448818442975	0.999555544272571	THOC5	-0.290739663781902	0.482451325994091
8565	YARS1	-0.525075405460761	0.0117284098805661	YARS1	-0.266363827501637	0.999555544272571	YARS1	-0.48803032637275	0.11239354973163
8566	PDXK	0.593946192040241	0.0025974929935924	PDXK	0.0936820923648791	0.999555544272571	PDXK	0.198849412890006	0.625844261420684
8567	MADD	0.368633146252	0.0303658832639669	MADD	-0.127206582406732	0.999555544272571	MADD	-0.105443830240376	0.813891748863477
8603	FAM193A	0.443586231794397	0.0179504711281765	FAM193A	-0.00573277520743262	0.999555544272571	FAM193A	-0.0635503660503771	0.909909171307702
8624	PSMG1	-0.781384638218078	8.16588505747326e-05	PSMG1	-0.0666940118708676	0.999555544272571	PSMG1	-0.213460240014876	0.615332017507088
8630	HSD17B6	0.604268548478226	0.0100581322778336	HSD17B6	-0.321826530564931	0.999555544272571	HSD17B6	0.320697442063006	0.465563905157823
8635	RNASET2	0.659987455044512	0.0027706785482758	RNASET2	0.16856789364282	0.999555544272571	RNASET2	0.334229098223458	0.403519899417202
8636	SSNA1	0.518047373470102	0.019906549144574	SSNA1	0.624141803384729	0.284992152818756	SSNA1	0.717042727412785	0.00552519813336478
8651	SOCS1	0.505013166032731	0.0480154819066406	SOCS1	0.272217487671704	0.999555544272571	SOCS1	0.433687521164275	0.334226830684554
8653	DDX3Y	0.673775607963787	0.000487204640645887	DDX3Y	0.0872618621848411	0.999555544272571	DDX3Y	0.184053752060718	0.70516935773034
8669	EIF3J	-0.486589698314966	0.0138490816489733	EIF3J	0.00263282281136812	0.999555544272571	EIF3J	-0.124267633918217	0.789082615587836
8722	CTSF	0.584482174542492	0.0103218561814744	CTSF	0.0860160223983444	0.999555544272571	CTSF	0.393433366442481	0.335429150037644
8728	ADAM19	-0.483180703912236	0.0228035543469499	ADAM19	-0.219653810360623	0.999555544272571	ADAM19	-0.36378280327393	0.31494459246663
8744	TNFSF9	0.586243211476482	0.00412292664455217	TNFSF9	0.235487354107973	0.999555544272571	TNFSF9	0.316548161791437	0.397083911009544
8751	ADAM15	0.572204290458853	0.0175978529293328	ADAM15	0.300139695942074	0.999555544272571	ADAM15	0.527460780003821	0.111215692702658
8754	ADAM9	-0.389928754670346	0.04218368319897	ADAM9	-0.12464164924591	0.999555544272571	ADAM9	-0.0568404084890541	0.917168646895357
8764	TNFRSF14	0.573657772526555	0.0113971248430263	TNFRSF14	0.197678889614731	0.999555544272571	TNFRSF14	0.850757099831858	0.000467680901484879
8780	RIOK3	0.369813805128542	0.0225625870114192	RIOK3	-0.022753999734012	0.999555544272571	RIOK3	-0.0621214674509008	0.89244638905408
8795	TNFRSF10B	0.458276781249029	0.00400761334552373	TNFRSF10B	0.0693342424099051	0.999555544272571	TNFRSF10B	0.140209097351134	0.702947665776477
8804	CREG1	-0.533835633449148	0.00524749994962305	CREG1	0.00866734966434481	0.999555544272571	CREG1	0.0812195644268761	0.872304207908743
8819	SAP30	0.563267391192642	0.000389920803740681	SAP30	0.181893536391689	0.999555544272571	SAP30	0.565442878682993	0.0176272253611207
8831	SYNGAP1	0.742477637818856	0.00543109570993909	SYNGAP1	-0.0504487548894328	0.999555544272571	SYNGAP1	0.165482128010091	0.797396498572843
8847	DLEU2	-0.506944775529228	0.0301089678753956	DLEU2	0.25985338097534	0.999555544272571	DLEU2	0.017026839716052	0.983990607757688
8874	ARHGEF7	0.551758619531642	0.0116482363626591	ARHGEF7	0.10547790521216	0.999555544272571	ARHGEF7	0.0190908974585528	0.981052579498205
8878	SQSTM1	0.665091781013034	2.27234378905662e-05	SQSTM1	0.375553854854295	0.658238014360109	SQSTM1	0.753852593678118	6.18161504606108e-05
8883	NAE1	-0.392277830497673	0.0351070635371902	NAE1	0.0669233308318005	0.999555544272571	NAE1	-0.143223825701575	0.726466300399063
8884	SLC5A6	-0.503172685546555	0.00753881338299101	SLC5A6	-0.167063965556469	0.999555544272571	SLC5A6	-0.213621377332101	0.59521335278548
8886	DDX18	-0.405326209729477	0.0326415849826065	DDX18	0.0454436014894698	0.999555544272571	DDX18	-0.168923251598029	0.677694984747514
8891	EIF2B3	-0.577659494600694	0.0170962615275557	EIF2B3	-0.0973959729640849	0.999555544272571	EIF2B3	-0.217873086344615	0.666351856694798
8894	EIF2S2	-0.392862364265345	0.0356699882471248	EIF2S2	0.0365078690200561	0.999555544272571	EIF2S2	-0.0318521652851353	0.955619673852656
8897	MTMR3	0.471034757494569	0.0117258152023849	MTMR3	-0.0467534236433582	0.999555544272571	MTMR3	-0.12411430321663	0.795757651625981
8914	TIMELESS	-0.345829675030305	0.0386119861568557	TIMELESS	-0.224767664264319	0.999555544272571	TIMELESS	-0.394061987631499	0.163018764625581
8933	RTL8C	0.769778742100066	0.000864092258097196	RTL8C	0.473516539858064	0.917596979266938	RTL8C	0.315651833014661	0.492339317628797
8940	TOP3B	0.554954987837361	0.0105547172029281	TOP3B	0.235633833439944	0.999555544272571	TOP3B	0.143325904849238	0.783863797105526
8971	H1-10	0.733519199338	0.00267857353461363	H1-10	0.515377193225687	0.686210570057403	H1-10	0.583252828177509	0.0873770125864054
8973	CHRNA6	-0.710202101295175	0.000231834776227513	CHRNA6	-0.256137632999503	0.999555544272571	CHRNA6	-0.19936811504528	0.649345765339527
8974	P4HA2	1.46889835748013	0.00742123772194853	P4HA2	-0.15628067355259	0.999555544272571	P4HA2	0.368863148180556	0.797296673373699
8985	PLOD3	0.784094918262369	0.00165984862959564	PLOD3	0.249796808822921	0.999555544272571	PLOD3	0.332431108218886	0.493386509823099
8994	LIMD1	0.55504012895842	0.00594894250212688	LIMD1	-0.033908926835015	0.999555544272571	LIMD1	0.0885473409486328	0.875708936315376
8996	NOL3	0.771125222286599	0.00941826718363964	NOL3	0.186338333726452	0.999555544272571	NOL3	0.548585837258707	0.224843082700801
9021	SOCS3	0.520202306145875	0.0486032103832786	SOCS3	0.331066759975953	0.999555544272571	SOCS3	0.53490338342967	0.177750747611379
9026	HIP1R	0.685467633697019	0.0045808340739939	HIP1R	0.291178443983275	0.999555544272571	HIP1R	0.440966890522055	0.24948060366106
9028	RHBDL1	1.37710878850439	0.00498380382437132	RHBDL1	0.48382771863797	0.999555544272571	RHBDL1	0.903151389139791	0.600058221065972
9049	AIP	0.477556112775457	0.0145485303682368	AIP	0.372421212942224	0.994590478151604	AIP	0.522815758791608	0.0407506825253324
9092	SART1	0.425928873136017	0.0301117039237613	SART1	0.515100263334437	0.548122393557116	SART1	0.0619665026146605	0.910339607060487
9094	UNC119	0.516265291420963	0.021774867959695	UNC119	0.216230124246263	0.999555544272571	UNC119	0.302562378271794	0.468321572955457
9095	TBX19	0.468835689275079	0.0303888162255342	TBX19	0.000468049720786495	0.999555544272571	TBX19	0.00676940064630606	0.994068097069702
9107	MTMR6	-0.571353051874609	0.0206060790258954	MTMR6	-0.179855728408242	0.999555544272571	MTMR6	-0.273309430509994	0.550158438458215
9120	SLC16A6	-0.884033184763941	0.000129423216761555	SLC16A6	-0.25983892510782	0.999555544272571	SLC16A6	-0.109840726209832	0.852658033539148
9123	SLC16A3	1.25963256330909	5.40075451233209e-06	SLC16A3	0.49086262922131	0.993145119503689	SLC16A3	1.03611598276762	0.00436938893039774
9126	SMC3	-0.719875676286121	0.0021555750534128	SMC3	-0.265825615437595	0.999555544272571	SMC3	-0.132836902312236	0.802687290287955
9129	PRPF3	0.520607677444662	0.00186231874767462	PRPF3	0.663106985939252	0.0536585329024961	PRPF3	-0.0460200645688449	0.927823832320521
9133	CCNB2	0.562857277204834	0.000166907321052146	CCNB2	0.0219425944965134	0.999555544272571	CCNB2	0.280641557237191	0.277748472848986
9134	CCNE2	-1.1449201316105	5.28220265908076e-06	CCNE2	-0.195792374321638	0.999555544272571	CCNE2	-0.410698457433123	0.345143477251055
9136	RRP9	-0.443884436387862	0.0183354061428657	RRP9	0.408186135104524	0.999555544272571	RRP9	0.322101487442927	0.316046446715752
9138	ARHGEF1	0.616695920267712	0.01842378908179	ARHGEF1	0.403362395665576	0.999555544272571	ARHGEF1	0.355826075010619	0.410998555368697
9139	CBFA2T2	0.432570926339755	0.0284392234347624	CBFA2T2	-0.0787149919057028	0.999555544272571	CBFA2T2	-0.0381894914817606	0.951108672698662
9145	SYNGR1	0.645387486324411	0.00783240472242056	SYNGR1	0.136078151358699	0.999555544272571	SYNGR1	0.265287443163123	0.566313178808111
9149	DYRK1B	0.901674517245105	3.84105742113376e-05	DYRK1B	0.0370608170454435	0.999555544272571	DYRK1B	0.31553726907674	0.458577793521341
9156	EXO1	-0.609084488116049	0.000447226954817501	EXO1	-0.170802473830641	0.999555544272571	EXO1	-0.433380058545622	0.0842159530223187
9170	LPAR2	0.682107801620459	0.0199509141650473	LPAR2	0.15982161219657	0.999555544272571	LPAR2	0.184574940813232	0.797396498572843
9172	MYOM2	1.10388911802925	3.83527199535189e-06	MYOM2	-0.0197314216182291	0.999555544272571	MYOM2	0.0308234759210552	0.973619147925852
9179	AP4M1	-0.451264258033148	0.0139937438166037	AP4M1	0.00534479654398873	0.999555544272571	AP4M1	0.0455445054937971	0.932030405105835
9188	DDX21	-0.470497238608951	0.0183360734334352	DDX21	-0.245257046311772	0.999555544272571	DDX21	-0.266091519792451	0.443154383311253
9203	ZMYM3	0.506319683921043	0.0107867269516929	ZMYM3	-0.0935140884414979	0.999555544272571	ZMYM3	-0.109024588854935	0.831755122487858
9221	NOLC1	-0.340351151750724	0.0408806914001561	NOLC1	0.0661109524105992	0.999555544272571	NOLC1	-0.251262523249764	0.429270473488314
9230	RAB11B	0.483990338577022	0.0429747572813833	RAB11B	0.62744918214326	0.368285794296919	RAB11B	0.376547781421012	0.323675214206948
9231	DLG5	0.838743627438267	0.00304508171025533	DLG5	-0.00439153995376225	0.999555544272571	DLG5	0.248951212883082	0.675845040131652
9253	NUMBL	0.516031594387114	0.0194839958639592	NUMBL	0.191934816896218	0.999555544272571	NUMBL	0.219270037367708	0.642750924989806
9260	PDLIM7	0.584114904971136	0.0254954017139623	PDLIM7	0.334057331750218	0.999555544272571	PDLIM7	0.456050375170756	0.259574371679132
9289	ADGRG1	1.40282832375941	6.16923865175003e-09	ADGRG1	-0.521858101844781	0.999555544272571	ADGRG1	-0.00672416336631392	0.995299944703096
9294	S1PR2	0.64397270463949	0.0089576569186495	S1PR2	0.0420601726468162	0.999555544272571	S1PR2	0.0973074024213871	0.886599602031679
9308	CD83	-0.605356028752972	0.00140296293725043	CD83	-0.193294343726083	0.999555544272571	CD83	-0.305908921985887	0.38270087728482
9311	ASIC3	1.1084350272124	0.000464467362058322	ASIC3	0.134255291173668	0.999555544272571	ASIC3	0.133223804578679	0.880760628059616
9319	TRIP13	-0.32094339612449	0.0393281930705033	TRIP13	-0.0300883384585637	0.999555544272571	TRIP13	-0.245188514899617	0.457061325618917
9322	TRIP10	1.05259951131956	2.32942433171887e-06	TRIP10	0.185040927184273	0.999555544272571	TRIP10	0.506534278422616	0.211266643917281
9334	B4GALT5	0.431799706461901	0.0107867269516929	B4GALT5	0.0161894889774064	0.999555544272571	B4GALT5	0.0730238617821327	0.878157141795697
9349	RPL23	-0.598405498431361	0.0111962097405193	RPL23	0.0441823413121256	0.999555544272571	RPL23	0.122895481329685	0.841990606190214
9351	SLC9A3R2	1.6544290674604	3.99744784874965e-06	SLC9A3R2	0.805754148300747	0.634604834190742	SLC9A3R2	1.00596981277132	0.0473317329635962
9360	PPIG	-0.501023334119835	0.0485439161591142	PPIG	-0.155936114044019	0.999555544272571	PPIG	0.10644151711901	0.86836680091548
9368	SLC9A3R1	0.638963215336639	0.00105054966531554	SLC9A3R1	0.238231224642782	0.999555544272571	SLC9A3R1	0.315130787567448	0.371986364596339
9373	PLAA	-0.448543027352768	0.00917049436676813	PLAA	-0.188817133575233	0.999555544272571	PLAA	-0.311965314876794	0.257764862083665
9379	NRXN2	0.799182043130341	0.000246402256201961	NRXN2	0.220083755198438	0.999555544272571	NRXN2	0.453364292223028	0.18533414569875
9406	ZRANB2	-0.552227467617805	0.0073736401012666	ZRANB2	-0.166163849818219	0.999555544272571	ZRANB2	-0.0450051001360445	0.940167731395159
9410	SNRNP40	-0.589019521855231	0.0108605339572889	SNRNP40	-0.122677284558063	0.999555544272571	SNRNP40	-0.300530660391454	0.475886251080143
9415	FADS2	0.701702832823198	4.73715283640139e-05	FADS2	0.389830674088795	0.786200604296239	FADS2	0.274152097144842	0.397083911009544
9435	CHST2	0.431890651926279	0.0202215032829703	CHST2	0.176313720482174	0.999555544272571	CHST2	0.517915450450535	0.0334372454892089
9454	HOMER3	0.74321238001344	0.000435980746418432	HOMER3	0.376166912860661	0.933835494205093	HOMER3	0.550019495086331	0.0539208119036958
9465	AKAP7	-0.877924649500578	0.0070205166871925	AKAP7	-0.181830377777871	0.999555544272571	AKAP7	-0.1874059792359	0.784737807715963
9466	IL27RA	0.363763831192894	0.0410278653203356	IL27RA	0.0827135746373186	0.999555544272571	IL27RA	0.262629004193266	0.40798560331194
9473	THEMIS2	0.86747796537383	0.000642635281408562	THEMIS2	0.496600468446844	0.932369555158509	THEMIS2	0.551774645142066	0.157403498999724
9498	SLC4A8	1.32469249892662	3.63976287927491e-12	SLC4A8	-0.361040799466943	0.999555544272571	SLC4A8	0.266847573731988	0.55052826372404
9516	LITAF	0.360922183556442	0.0256221029432312	LITAF	-0.0287974616587035	0.999555544272571	LITAF	-0.104892888608213	0.789082615587836
9521	EEF1E1	-0.90047259223996	0.000777000279267245	EEF1E1	0.112273753049851	0.999555544272571	EEF1E1	-0.0353943272538688	0.96952914812757
9524	TECR	0.455447798269223	0.0303026799567245	TECR	0.0201891058920588	0.999555544272571	TECR	0.037663491391385	0.952361936956138
9531	BAG3	0.865896133368141	0.00020000350209947	BAG3	0.201399780061496	0.999555544272571	BAG3	0.226248589023053	0.670866603035529
9532	BAG2	-0.472917114607081	0.0212228727470087	BAG2	0.0650661775917609	0.999555544272571	BAG2	0.115374378737869	0.815249102872544
9535	GMFG	0.60771773697013	0.0454385102072513	GMFG	0.379476037745687	0.999555544272571	GMFG	0.379955799075184	0.535419622716671
9537	TP53I11	1.03840471382924	4.26608248067339e-05	TP53I11	0.267255259999842	0.999555544272571	TP53I11	0.35087318178323	0.488093375176593
9546	APBA3	0.616989317738054	0.016284000982571	APBA3	0.564382607139352	0.446367952555289	APBA3	0.818583318398559	0.00512458735805102
9554	SEC22B	-0.644111317776193	0.000912972339289301	SEC22B	-0.0783025225431251	0.999555544272571	SEC22B	-0.0955128043390248	0.845978049570296
9555	MACROH2A1	-0.451317506953905	0.0211514689338682	MACROH2A1	-0.0860958552567055	0.999555544272571	MACROH2A1	-0.31724855989001	0.361377951543252
9557	CHD1L	-0.375620697185155	0.0221116686243483	CHD1L	-0.149026355281361	0.999555544272571	CHD1L	-0.150023786469335	0.684475056642043
9569	GTF2IRD1	0.523557413013095	0.00825795908598286	GTF2IRD1	0.145615577467399	0.999555544272571	GTF2IRD1	0.0347275619995583	0.953881406992925
9570	GOSR2	-0.525770931439015	0.0061040400114542	GOSR2	-0.202427208920252	0.999555544272571	GOSR2	-0.224517295275422	0.561333618783016
9582	APOBEC3B	0.478323951604351	0.0102361010648555	APOBEC3B	-0.0852104850532788	0.999555544272571	APOBEC3B	0.108558880752261	0.812821541907198
9600	PITPNM1	1.07334510624551	1.71322489546587e-05	PITPNM1	0.448211042832799	0.955463010632095	PITPNM1	0.725904612632139	0.0268895283941531
9603	NFE2L3	-0.433253874392649	0.0249752650049032	NFE2L3	-0.0641475275002096	0.999555544272571	NFE2L3	0.0646172313678079	0.905255790584026
9609	RAB36	0.678739799271468	0.0135452943926825	RAB36	-0.131051284130431	0.999555544272571	RAB36	0.145823282302993	0.831755122487858
9612	NCOR2	0.801079566127308	0.00305172293949793	NCOR2	0.239085441805011	0.999555544272571	NCOR2	0.206288893213071	0.746800120869782
9619	ABCG1	0.776977668004375	0.000194930259517654	ABCG1	-0.0851615046439173	0.999555544272571	ABCG1	0.0364999407340767	0.95753235617725
9620	CELSR1	0.677681897020363	0.0108605339572889	CELSR1	0.183166357093923	0.999555544272571	CELSR1	0.184001952593041	0.783836785373683
9631	NUP155	-0.390180406317047	0.0320317992596123	NUP155	-0.151594246469973	0.999555544272571	NUP155	-0.200023919831805	0.562004890343482
9636	ISG15	1.29062590127825	2.70339335602386e-05	ISG15	1.05060408514691	0.0637939878397435	ISG15	1.25645652540749	0.000748097057661516
9644	SH3PXD2A	0.593397326665906	0.00647145770319157	SH3PXD2A	-0.060841922885371	0.999555544272571	SH3PXD2A	0.0634134158404449	0.922862762417653
9656	MDC1	0.507338506285776	0.00716071519556419	MDC1	0.00868050344982331	0.999555544272571	MDC1	-0.171530612859118	0.711285832192654
9658	ZNF516	0.648509351339214	0.00902461553320386	ZNF516	0.157312810426924	0.999555544272571	ZNF516	0.139555663845586	0.823994298993776
9662	CEP135	-0.557977159698331	0.0232810114170958	CEP135	-0.383794526334785	0.999555544272571	CEP135	-0.144959809184676	0.797647988365271
9667	SAFB2	0.534313844915037	0.0084015845574018	SAFB2	0.340787415721286	0.999555544272571	SAFB2	0.00908023373698238	0.989936600982253
9669	EIF5B	-0.828327384103979	0.000697623290049497	EIF5B	-0.265918268633549	0.999555544272571	EIF5B	0.0131627190358988	0.987286070991354
9686	VGLL4	0.879414454518681	7.68122836218642e-06	VGLL4	0.289611045222757	0.999555544272571	VGLL4	0.598347542358897	0.0219537290681144
9694	EMC2	-0.4493915003054	0.0357635330245393	EMC2	0.0993961065732648	0.999555544272571	EMC2	-0.0373943775736658	0.957113157050829
9695	EDEM1	-0.57723870095127	0.00020000350209947	EDEM1	-0.253004110242083	0.999555544272571	EDEM1	-0.315090416233775	0.237088400364832
9699	RIMS2	-0.935787120087603	5.35994558021153e-05	RIMS2	-0.476913778462375	0.852085211014026	RIMS2	-0.158488308036484	0.757838962608154
9719	ADAMTSL2	1.16128649711442	6.88479141687611e-06	ADAMTSL2	0.325189295130267	0.999555544272571	ADAMTSL2	0.735659487071155	0.0395456000272646
9726	ZNF646	0.477488446220845	0.0166303553284638	ZNF646	0.152844213212096	0.999555544272571	ZNF646	0.109866438765788	0.83736380854892
9734	HDAC9	0.392192706559285	0.0117284098805661	HDAC9	-0.226555457272599	0.999555544272571	HDAC9	-0.0304922317939343	0.952361936956138
9738	CCP110	-0.364927656631949	0.0346907329499663	CCP110	-0.219617427693332	0.999555544272571	CCP110	-0.354896397702123	0.156610239729446
9742	IFT140	0.519696037408434	0.0254835773005153	IFT140	0.0125088175914246	0.999555544272571	IFT140	0.190673898125292	0.708116626921973
9744	ACAP1	0.611120567934339	0.00253015054978675	ACAP1	0.233223611026615	0.999555544272571	ACAP1	0.515859241492252	0.0783531341224873
9746	CLSTN3	0.925146192756086	6.96141997632005e-05	CLSTN3	0.0877842709085492	0.999555544272571	CLSTN3	0.340920936271184	0.430959786956345
9755	TBKBP1	0.872073401981606	0.000139020963162857	TBKBP1	0.25301710790786	0.999555544272571	TBKBP1	0.377947963318687	0.372793406171513
9757	KMT2B	0.704849235368223	0.00207944390929192	KMT2B	0.223304024609269	0.999555544272571	KMT2B	0.179077900997405	0.739478628604102
9768	PCLAF	-0.515994373080174	0.0147629132826887	PCLAF	-0.0587141858679602	0.999555544272571	PCLAF	-0.187341853404683	0.678736918399734
9772	TMEM94	0.732511830379397	0.00499542832947734	TMEM94	0.259922584489756	0.999555544272571	TMEM94	0.157046782503164	0.79881716361252
9774	BCLAF1	-0.504516044810126	0.0183354061428657	BCLAF1	-0.139187020429997	0.999555544272571	BCLAF1	-0.160850677612795	0.734668559775416
9780	PIEZO1	0.701240924308641	0.0157579133740815	PIEZO1	0.266650969342958	0.999555544272571	PIEZO1	0.36942969956667	0.479946571811015
9788	MTSS1	0.548870351583353	0.0099219781620651	MTSS1	0.234574330680093	0.999555544272571	MTSS1	-0.022090127633988	0.977234462234769
9792	SERTAD2	0.515942037573078	0.00155577508196987	SERTAD2	-0.0759838565976868	0.999555544272571	SERTAD2	-0.0274172308463863	0.962277785147253
9794	MAML1	0.425263932036363	0.0254539896187356	MAML1	0.108147572393276	0.999555544272571	MAML1	-0.0124767609381458	0.986099553566449
9807	IP6K1	0.383095303010518	0.0480293550742152	IP6K1	0.00712668862193177	0.999555544272571	IP6K1	0.0116609637995916	0.986455229825546
9810	RNF40	0.391898720210747	0.0331490232999734	RNF40	0.315432216522185	0.999555544272571	RNF40	0.111158082604749	0.811089493975685
9811	CTIF	0.597006009697893	0.0105701363897603	CTIF	0.268244510014334	0.999555544272571	CTIF	0.194096166159288	0.706205510295568
9816	URB2	-0.351720073256411	0.0286366925325755	URB2	0.000622424081216017	0.999555544272571	URB2	-0.155635155568098	0.693436827632306
9819	TSC22D2	0.552218385434198	0.00297606582337732	TSC22D2	0.181441198034241	0.999555544272571	TSC22D2	0.133784510096169	0.777493853949637
9828	ARHGEF17	1.02115455874626	0.000150866163988522	ARHGEF17	0.132007268553496	0.999555544272571	ARHGEF17	0.306851361621777	0.584371416466763
9833	MELK	-0.34047834568831	0.045155441984296	MELK	-0.0329825210246388	0.999555544272571	MELK	-0.231075333209202	0.478397168056857
9836	LCMT2	-0.513815759057515	0.0437514315011695	LCMT2	0.0506568617269132	0.999555544272571	LCMT2	-0.000504324741769383	0.9997213223643
9837	GINS1	-0.366960128716184	0.0401837092907837	GINS1	-0.0141529676507446	0.999555544272571	GINS1	-0.18858883110049	0.605625132284884
9842	PLEKHM1	0.482440324798015	0.0252174661980278	PLEKHM1	0.211508196072	0.999555544272571	PLEKHM1	0.129438667950355	0.80966107660288
9849	ZNF518A	-0.581263457645566	0.0231916918237878	ZNF518A	-0.300468931331384	0.999555544272571	ZNF518A	0.121631030008468	0.841990606190214
9854	C2CD2L	0.479760419607549	0.0288284429490245	C2CD2L	0.233800563360277	0.999555544272571	C2CD2L	0.116944510451016	0.837873471181326
9858	PPP1R26	0.541339609975013	0.0168434674979855	PPP1R26	0.249585788893143	0.999555544272571	PPP1R26	0.208335050906076	0.665724050967631
9868	TOMM70	-0.421817292286793	0.0199803894247971	TOMM70	-0.095854233733068	0.999555544272571	TOMM70	-0.190767048265381	0.600058221065972
9871	SEC24D	0.415808752175731	0.0116102801760589	SEC24D	-0.0134651148860583	0.999555544272571	SEC24D	-0.0460146969441325	0.927996161659579
9877	ZC3H11A	0.387223671957579	0.0430806138532617	ZC3H11A	0.018422648283375	0.999555544272571	ZC3H11A	-0.002397685684888	0.998468269783822
9885	OSBPL2	0.63347586555814	0.000799111516867287	OSBPL2	0.197415857018508	0.999555544272571	OSBPL2	0.0991356445430888	0.846642036699825
9889	ZBED4	0.40767894984888	0.0357259982691244	ZBED4	0.150737159859255	0.999555544272571	ZBED4	0.00150235589511256	0.999528119278707
9897	WASHC5	-0.386974659109383	0.0216698079468142	WASHC5	-0.158813747200027	0.999555544272571	WASHC5	-0.275966508241785	0.354920834607731
9903	KLHL21	0.368693060342968	0.0471473950148454	KLHL21	0.118128401290906	0.999555544272571	KLHL21	0.271413153340517	0.428444548434631
9909	DENND4B	0.458160710653919	0.0445108415274566	DENND4B	0.125407421146148	0.999555544272571	DENND4B	0.125573852580561	0.812505696839877
9911	TMCC2	0.650843612836531	0.01201353060572	TMCC2	0.0574300392803254	0.999555544272571	TMCC2	0.140830834067167	0.827524030734144
9922	IQSEC1	0.599293917173072	0.0135573962343373	IQSEC1	0.0054754956370016	0.999555544272571	IQSEC1	0.0122893098364745	0.988267961989969
9933	PUM3	-0.409517320830533	0.0292914471294846	PUM3	0.0759922980623519	0.999555544272571	PUM3	-0.105088590473401	0.818526884794596
9941	EXOG	-0.491431161565713	0.0266003411476554	EXOG	-0.187968578373388	0.999555544272571	EXOG	-0.273466196963019	0.514582480141178
9942	XYLB	-0.618759993520514	0.00724357787326065	XYLB	-0.280444748168466	0.999555544272571	XYLB	-0.403328872957573	0.289394045381967
9961	MVP	0.877361261718274	0.00280492694508866	MVP	0.354006387573199	0.999555544272571	MVP	0.455831640617224	0.381710153302812
9973	CCS	0.711169444957366	0.00885994848781003	CCS	0.396227790080903	0.999555544272571	CCS	0.440376759308426	0.353657188608463
9989	PPP4R1	-0.363679127012229	0.0476329824499238	PPP4R1	-0.124444137276149	0.999555544272571	PPP4R1	-0.196806685910552	0.585934705746495
9993	DGCR2	0.556783534295455	0.00731088261292978	DGCR2	0.235403530431971	0.999555544272571	DGCR2	0.395931664152676	0.227871811496723
9994	CASP8AP2	-1.25440192553128	2.32942433171887e-06	CASP8AP2	-0.452316021321549	0.999555544272571	CASP8AP2	-0.188007208808717	0.753351876430925
10007	GNPDA1	-0.415417595676785	0.0494250552102545	GNPDA1	-0.162345953621744	0.999555544272571	GNPDA1	-0.216715952597046	0.602432866664086
10011	SRA1	-0.501316781147934	0.0397902577772859	SRA1	0.0207561143174341	0.999555544272571	SRA1	-0.299403563889297	0.511619207695204
10014	HDAC5	0.736425341051759	9.55938484107177e-05	HDAC5	0.230990253484955	0.999555544272571	HDAC5	0.446001836778833	0.12674465682305
10024	TROAP	0.56543225593423	0.00637245177577944	TROAP	0.0525210502964118	0.999555544272571	TROAP	0.140724479945516	0.772314226393842
10025	MED16	0.699137488534324	0.00737552008503619	MED16	0.557158169250599	0.639471774241804	MED16	0.577436153455684	0.100633426597636
10026	PIGK	-0.662866093149452	0.0109260969819068	PIGK	0.0124652050246252	0.999555544272571	PIGK	-0.147146110055036	0.812826163663816
10043	TOM1	0.688143346463555	0.000991472858086358	TOM1	0.294218290631426	0.999555544272571	TOM1	0.56164997336658	0.0543603823126962
10044	SH2D3C	0.447480880926282	0.0246890353330007	SH2D3C	0.124700958740903	0.999555544272571	SH2D3C	0.240248197592709	0.501941117197075
10045	SH2D3A	0.963427928329751	0.00232500472108299	SH2D3A	0.440991367632508	0.999555544272571	SH2D3A	0.610562181678163	0.19264888590174
10051	SMC4	-0.497704232312276	0.0413179727491749	SMC4	-0.283770552489582	0.999555544272571	SMC4	-0.0882562412813361	0.886599602031679
10055	SAE1	-0.532221551161325	0.0136696261105903	SAE1	-0.129832556409654	0.999555544272571	SAE1	-0.279765788959438	0.495336285817101
10056	FARSB	-0.487015226374872	0.0036817490253367	FARSB	0.0309711242245666	0.999555544272571	FARSB	-0.310970952695486	0.277748472848986
10058	ABCB6	0.505647444763085	0.0252664106674789	ABCB6	-0.130682075236876	0.999555544272571	ABCB6	0.340616882468223	0.375304266299779
10061	ABCF2	-0.605028685109513	0.00510509565921041	ABCF2	-0.237037698970653	0.999555544272571	ABCF2	-0.3940925948011	0.271790815874077
10066	SCAMP2	0.426912124013778	0.0399825969494852	SCAMP2	0.129646574501088	0.999555544272571	SCAMP2	0.0748491272398608	0.893625585427795
10069	RWDD2B	-0.703987779988554	0.000464467362058322	RWDD2B	-0.258157846073842	0.999555544272571	RWDD2B	-0.182727691429106	0.673702259316617
10076	PTPRU	0.774621947060258	0.00225729004540543	PTPRU	0.128446941454122	0.999555544272571	PTPRU	0.267427459293965	0.605575876466384
10101	NUBP2	0.511474892808411	0.0443902057182234	NUBP2	0.872266591047543	0.0766504174429611	NUBP2	0.923349470798474	0.000732853420327433
10102	TSFM	-0.447327682825442	0.0218742182188199	TSFM	0.0398244706217923	0.999555544272571	TSFM	-0.107301562992341	0.822775774460151
10111	RAD50	-0.560795963651142	0.0294115214814542	RAD50	-0.305000818805429	0.999555544272571	RAD50	0.220087911142901	0.660713235841777
10112	KIF20A	0.534818132813954	0.000892116966760442	KIF20A	-0.188115161767769	0.999555544272571	KIF20A	0.131912643815163	0.719037531613526
10133	OPTN	0.464182888562686	0.0159173682133174	OPTN	0.1033117465481	0.999555544272571	OPTN	-0.00440357392604239	0.995299944703096
10140	TOB1	0.5988292261386	0.000327209904120217	TOB1	0.092334057149203	0.999555544272571	TOB1	0.159465360690574	0.697562986328134
10154	PLXNC1	-0.436125788226753	0.0137189074524652	PLXNC1	-0.430680912548868	0.728836633947224	PLXNC1	-0.218469677469578	0.51599417051891
10163	WASF2	0.382112210290146	0.0394719301957005	WASF2	-0.111919564636666	0.999555544272571	WASF2	-0.0917344933120595	0.85014891917221
10166	SLC25A15	-0.451653977584628	0.0300116444655079	SLC25A15	-0.28577113408232	0.999555544272571	SLC25A15	-0.210689254258556	0.617593484281573
10188	TNK2	0.621654025978416	0.0303888162255342	TNK2	0.331774024563168	0.999555544272571	TNK2	0.194413248492849	0.750671015953124
10190	TXNDC9	-0.498187947624126	0.0441590424591849	TXNDC9	0.141318462869677	0.999555544272571	TXNDC9	0.15657663984294	0.789082615587836
10196	PRMT3	-0.540504730934625	0.00417980448517999	PRMT3	-0.0105424528868072	0.999555544272571	PRMT3	-0.116490946851087	0.800294589810502
10197	PSME3	-0.64766713036714	0.00481917513016316	PSME3	-0.242769729794321	0.999555544272571	PSME3	-0.416342499984479	0.290705217425255
10219	KLRG1	-0.605841407035394	0.0221331998295834	KLRG1	-0.174248739827119	0.999555544272571	KLRG1	-0.381501293231078	0.396409950160206
10220	GDF11	0.361361180858895	0.0333307313802319	GDF11	-0.0690002434838497	0.999555544272571	GDF11	0.0917304829588002	0.837017384073779
10221	TRIB1	0.430484460219866	0.0168434674979855	TRIB1	-0.0177432748310497	0.999555544272571	TRIB1	0.0548622281883496	0.916900120259869
10226	PLIN3	0.729037145240246	0.00101412292927666	PLIN3	0.312050339048472	0.999555544272571	PLIN3	0.432349376756024	0.231740468106556
10227	MFSD10	0.977048589348545	0.0017502800316126	MFSD10	0.467442326895414	0.999555544272571	MFSD10	0.647106061798466	0.156610239729446
10228	STX6	0.54065745340558	0.000442061707526039	STX6	0.0836837486163191	0.999555544272571	STX6	0.112678917619626	0.780367024614924
10235	RASGRP2	0.765848466709534	0.000560557678909123	RASGRP2	0.235909770242596	0.999555544272571	RASGRP2	0.524151181289778	0.0824435908346849
10237	SLC35B1	-0.643465440098694	0.00631575667847613	SLC35B1	-0.115078440165265	0.999555544272571	SLC35B1	-0.249906349432878	0.600826191844385
10242	KCNMB2	0.43803194872531	0.00688645312790545	KCNMB2	-0.0937144955349049	0.999555544272571	KCNMB2	0.279277205196471	0.428444548434631
10250	SRRM1	0.464310657703154	0.00360182694504521	SRRM1	0.0729860507013975	0.999555544272571	SRRM1	-0.101748378076748	0.804039802043245
10252	SPRY1	0.917880999507061	1.02826699679929e-05	SPRY1	0.184744582304313	0.999555544272571	SPRY1	0.441490891136008	0.234431658201253
10253	SPRY2	0.501889660749976	0.0167107926180811	SPRY2	0.277633253113002	0.999555544272571	SPRY2	0.321768935557113	0.396409950160206
10260	DENND4A	-0.43161596544638	0.0134520045723902	DENND4A	-0.324801354711048	0.999555544272571	DENND4A	-0.386492271832882	0.123192121688569
10269	ZMPSTE24	-0.561312609769221	0.015784058207821	ZMPSTE24	0.0132909186760701	0.999555544272571	ZMPSTE24	-0.138001460637091	0.797296673373699
10273	STUB1	0.569693841041498	0.0172037760982066	STUB1	0.502057394695387	0.776046857600401	STUB1	0.543599013181419	0.13055817683961
10287	RGS19	0.624600162196074	0.00604763473815496	RGS19	0.385928882216799	0.999555544272571	RGS19	0.613883550488576	0.0280086333578692
10298	PAK4	0.740448230174186	0.00389304890911547	PAK4	0.273349153762455	0.999555544272571	PAK4	0.368885213754817	0.429084553859152
10314	LANCL1	-0.585633122434555	0.000990556201026214	LANCL1	-0.298479170595321	0.999555544272571	LANCL1	-0.285329704341009	0.378995657478645
10318	TNIP1	0.764047491401812	0.000277051293921457	TNIP1	0.0838281747880047	0.999555544272571	TNIP1	0.259004059507297	0.545613965284503
10329	RXYLT1	-0.420039563552807	0.0357415999360241	RXYLT1	0.00349022283981712	0.999555544272571	RXYLT1	0.0785032432536982	0.879535302151096
10336	PCGF3	0.474728854654854	0.0195777559210796	PCGF3	0.0224288630994984	0.999555544272571	PCGF3	0.250514971889774	0.501941117197075
10352	WARS2	-0.442438841606817	0.0268277576073434	WARS2	-0.270331291639225	0.999555544272571	WARS2	-0.36078119039126	0.256704505611759
10361	NPM2	0.763874465628596	0.0220357889171352	NPM2	0.166811407296747	0.999555544272571	NPM2	0.492916493150565	0.399108674096223
10362	HMG20B	0.444193774017413	0.0266003411476554	HMG20B	0.31784360271901	0.999555544272571	HMG20B	0.680350364715049	0.00975757552402069
10365	KLF2	0.586143332829706	0.00915310774315226	KLF2	0.289383038880869	0.999555544272571	KLF2	0.154701275008873	0.772314226393842
10370	CITED2	0.36321571497688	0.0402445866446612	CITED2	0.148504664293889	0.999555544272571	CITED2	0.196456063630968	0.577491244215999
10382	TUBB4A	0.881727803252674	0.000258125239844387	TUBB4A	0.0584688800275802	0.999555544272571	TUBB4A	0.139215163347183	0.824046742168989
10383	TUBB4B	0.400868658684577	0.0342064418548627	TUBB4B	0.231508128465316	0.999555544272571	TUBB4B	0.303586163505818	0.329898539159682
10393	ANAPC10	-0.538782215326104	0.0209208034463618	ANAPC10	0.0269111941036995	0.999555544272571	ANAPC10	0.129161518510227	0.827842056920838
10397	NDRG1	1.44274705424161	1.2313505123636e-07	NDRG1	0.0809749003637287	0.999555544272571	NDRG1	0.72416370493135	0.0984442247700508
10401	PIAS3	0.718725535584766	0.000730019023844244	PIAS3	-0.0783689868724414	0.999555544272571	PIAS3	-0.0288975277285219	0.96952914812757
10409	BASP1	0.862061570226012	2.0080796908254e-06	BASP1	0.0611700265670913	0.999555544272571	BASP1	0.254640570438074	0.558153704927759
10417	SPON2	0.857081166638851	0.023505237837015	SPON2	0.442433011390154	0.999555544272571	SPON2	0.654445650067553	0.230573128011995
10420	TESK2	0.498163135721716	0.0264603929466033	TESK2	-0.231262169809245	0.999555544272571	TESK2	-0.0682432589707877	0.915778522184745
10434	LYPLA1	-0.486218992070367	0.0104867233477039	LYPLA1	-0.086878332169151	0.999555544272571	LYPLA1	-0.183797403710653	0.639043355702732
10436	EMG1	-0.634691095049619	0.0059039730669591	EMG1	-0.116737270875858	0.999555544272571	EMG1	-0.0816629961681194	0.899506753488006
10444	ZER1	0.579480007003066	0.0044708152011339	ZER1	0.142033796542795	0.999555544272571	ZER1	0.176005832224868	0.685961848428877
10456	HAX1	-0.650552526543463	0.00945161685659088	HAX1	-0.19938060986257	0.999555544272571	HAX1	-0.0317349826172636	0.969841497818866
10463	SLC30A9	-0.484016298274749	0.0136204046815098	SLC30A9	-0.0516798410767561	0.999555544272571	SLC30A9	-0.092739089109858	0.86349583876207
10475	TRIM38	0.481349513962982	0.00370788443669954	TRIM38	0.00758781633194767	0.999555544272571	TRIM38	0.0109680008811957	0.98631153361009
10476	ATP5PD	-0.472054606086785	0.0450506816611808	ATP5PD	-0.152883659381503	0.999555544272571	ATP5PD	-0.138000911707724	0.799427892922479
10478	SLC25A17	-0.524829455061551	0.00498348734745238	SLC25A17	-0.0677161287195264	0.999555544272571	SLC25A17	-0.0918484686886131	0.843899423744757
10483	SEC23B	-0.350433584149157	0.0408806914001561	SEC23B	-0.134025063774404	0.999555544272571	SEC23B	-0.0844880057102501	0.846642036699825
10492	SYNCRIP	-0.35300705533548	0.0398356135634287	SYNCRIP	-0.0370887334565536	0.999555544272571	SYNCRIP	-0.153567416303887	0.681620945421297
10493	VAT1	0.889141693194053	6.02045369492038e-06	VAT1	-0.0658769347158235	0.999555544272571	VAT1	0.127316602124488	0.804047391030719
10507	SEMA4D	0.624204689393994	0.00175366937317118	SEMA4D	-0.10253462829508	0.999555544272571	SEMA4D	-0.0246494950616569	0.973223141376031
10509	SEMA4B	0.777093899869071	0.000473196435874364	SEMA4B	0.197721262609452	0.999555544272571	SEMA4B	0.372914341229593	0.318748252787502
10522	DEAF1	0.488513650051168	0.0256221029432312	DEAF1	0.283455469330129	0.999555544272571	DEAF1	0.389574394874127	0.242969905207434
10523	CHERP	0.846557947198522	0.00204793558854879	CHERP	0.5471427679379	0.778456926381241	CHERP	0.436218886448116	0.354115609172784
10525	HYOU1	-0.614277659115343	0.000942973627975936	HYOU1	-0.237768368814033	0.999555544272571	HYOU1	-0.161420696973775	0.719756374599264
10528	NOP56	-0.715475748971706	1.0026921574717e-05	NOP56	-0.195112498413501	0.999555544272571	NOP56	-0.362350948675698	0.205026790870915
10533	ATG7	-0.405603574002098	0.0492085056765333	ATG7	-0.0394964152219313	0.999555544272571	ATG7	-0.0991489808806395	0.852658033539148
10535	RNASEH2A	-0.511764096631293	0.00825795908598286	RNASEH2A	-0.0997482839563171	0.999555544272571	RNASEH2A	-0.182087928126896	0.660713235841777
10536	P3H3	1.14563303357452	0.000649808642716843	P3H3	0.302070150971628	0.999555544272571	P3H3	0.898087695913832	0.0472136083087247
10539	GLRX3	-0.417892470119981	0.0356973273812983	GLRX3	0.0629033470140102	0.999555544272571	GLRX3	0.115992359037878	0.813991581356892
10555	AGPAT2	1.15995109345242	6.72745825351726e-06	AGPAT2	0.458086294628348	0.939609600308795	AGPAT2	0.735959998812543	0.0351201373903888
10577	NPC2	0.458787572604074	0.0149771998359795	NPC2	0.0603622198142811	0.999555544272571	NPC2	0.160587013907236	0.711595262172735
10585	POMT1	0.539911634048532	0.0207429556476666	POMT1	0.214968212204028	0.999555544272571	POMT1	0.170694401526662	0.710855798049627
10589	DRAP1	0.365480736002806	0.0444828503916393	DRAP1	0.441405488229616	0.645636938191074	DRAP1	0.563299150087016	0.0155296289565867
10592	SMC2	-0.574649540233307	0.00897574143453885	SMC2	-0.178726509083832	0.999555544272571	SMC2	-0.0541252273449135	0.933875851260711
10603	SH2B2	0.579214546474943	0.0134520045723902	SH2B2	0.303000454676228	0.999555544272571	SH2B2	0.349473231335094	0.378571476721416
10606	PAICS	-0.374379496488485	0.0317662283785877	PAICS	-0.0340426897200703	0.999555544272571	PAICS	-0.0487555842913658	0.922727793751462
10608	MXD4	0.926001740115793	5.21974742436693e-05	MXD4	0.499977644809349	0.515232777376495	MXD4	0.669924819367907	0.00967787400884897
10614	HEXIM1	0.775970896173723	0.00165897874245424	HEXIM1	0.282062696611097	0.999555544272571	HEXIM1	0.154763069910394	0.795934507368185
10615	SPAG5	0.415942270922674	0.0221902440117807	SPAG5	-0.0358976442876386	0.999555544272571	SPAG5	-0.0173086739304456	0.979672074257293
10620	ARID3B	1.05592897230604	0.000159276196504879	ARID3B	0.0658017427939309	0.999555544272571	ARID3B	0.351831648484185	0.518391159596249
10622	POLR3G	-0.579668535149979	0.0251132702689873	POLR3G	-0.152228670763484	0.999555544272571	POLR3G	-0.164918332788735	0.778362168961752
10623	POLR3C	-0.628611888866055	0.00355692004482983	POLR3C	-0.274064727337275	0.999555544272571	POLR3C	-0.172508712974288	0.720637419820905
10628	TXNIP	0.480780848907212	0.0105878371150922	TXNIP	0.0894315063416302	0.999555544272571	TXNIP	0.410038768420935	0.185626925591882
10635	RAD51AP1	-0.637054676006245	0.00142888251498706	RAD51AP1	-0.00433396301365416	0.999555544272571	RAD51AP1	-0.16759222918668	0.716117649672044
10636	RGS14	1.0106481556898	6.35838115072938e-05	RGS14	0.422069620178132	0.993145119503689	RGS14	0.830083292684614	0.0130926373680756
10693	CCT6B	-0.64593970527226	0.02699297332014	CCT6B	0.080016572375541	0.999555544272571	CCT6B	0.193656210357408	0.773969726812414
10712	FAM189B	1.05778541225199	9.57965801620201e-05	FAM189B	0.110331675113912	0.999555544272571	FAM189B	0.386309513605185	0.475075640847745
10714	POLD3	-0.58781922254675	0.000232863594038856	POLD3	-0.0782031672230248	0.999555544272571	POLD3	-0.439714543898835	0.0610607969489776
10723	SLC12A7	0.896002275674458	0.000363006438375131	SLC12A7	0.266542767492254	0.999555544272571	SLC12A7	0.571256065131592	0.110292949084905
10743	RAI1	0.983605656939631	0.000672161189223945	RAI1	0.495904251711392	0.999555544272571	RAI1	0.483312584852124	0.339793929020304
10765	KDM5B	0.709490194186494	0.000135950100423136	KDM5B	-0.0194288656947089	0.999555544272571	KDM5B	-0.00468480399042423	0.995299944703096
10767	HBS1L	-0.467646348663258	0.0250661062021992	HBS1L	0.117040686841237	0.999555544272571	HBS1L	-0.180292056304309	0.690171899539132
10785	WDR4	-0.486437901161623	0.00959127826766561	WDR4	0.169898892076533	0.999555544272571	WDR4	0.0464225450923052	0.933875851260711
10795	ZNF268	-0.684654954754272	0.00304508171025533	ZNF268	-0.132433597590398	0.999555544272571	ZNF268	0.0047964492990524	0.995467064732211
10797	MTHFD2	-0.704497783374829	0.000380646444147898	MTHFD2	-0.161645745410688	0.999555544272571	MTHFD2	-0.187884253080388	0.660159493459999
10799	RPP40	-0.769186688731844	0.00328624972794673	RPP40	0.0993831190125018	0.999555544272571	RPP40	0.0388606384219121	0.960260926133709
10801	SEPTIN9	0.460551825166796	0.0149658638822843	SEPTIN9	0.196825037112188	0.999555544272571	SEPTIN9	0.292998450866687	0.380720125142036
10802	SEC24A	0.646328422718073	3.15896428522283e-05	SEC24A	-0.190681164521604	0.999555544272571	SEC24A	-0.0250469394000731	0.965737406023544
10809	STARD10	0.544520576813898	0.0213182562568284	STARD10	-0.0523851856615763	0.999555544272571	STARD10	0.193581927308802	0.711481076820697
10815	CPLX1	1.10883129664435	0.000778387697170608	CPLX1	0.365521409546513	0.999555544272571	CPLX1	0.527589784120011	0.391703597672329
10827	FAM114A2	-0.492126168082053	0.0145991413126677	FAM114A2	-0.0413019028626699	0.999555544272571	FAM114A2	-0.0688749367119582	0.899506753488006
10844	TUBGCP2	0.411102740507613	0.0308184846169908	TUBGCP2	0.254588469734579	0.999555544272571	TUBGCP2	0.113404659751824	0.802687290287955
10848	PPP1R13L	1.11344380507558	0.000274723132243247	PPP1R13L	0.135605247509249	0.999555544272571	PPP1R13L	0.357648692938145	0.777834784457962
10865	ARID5A	0.696692018778827	0.00260357138398374	ARID5A	0.279849575572101	0.999555544272571	ARID5A	0.514111379409303	0.123807662945958
10908	PNPLA6	0.516920321747108	0.0360640982129038	PNPLA6	0.412414228061264	0.993145119503689	PNPLA6	0.360314647314229	0.394369131824124
10916	MAGED2	0.695405971996796	0.00014174697574315	MAGED2	0.0923517191067029	0.999555544272571	MAGED2	0.246821344347858	0.515192405343392
10940	POP1	-0.401015453011143	0.0408282612824792	POP1	0.00613205294501084	0.999555544272571	POP1	0.0269279769139733	0.963549318872359
10945	KDELR1	0.564938988573622	0.0061040400114542	KDELR1	-0.126669805316542	0.999555544272571	KDELR1	-0.0221368515762354	0.976490663846046
10947	AP3M2	-0.424501034420276	0.0209842652900211	AP3M2	-0.0630065999341212	0.999555544272571	AP3M2	-0.105366157980481	0.817379904676666
10955	SERINC3	0.336096896884953	0.0339281377254629	SERINC3	-0.0657163456620449	0.999555544272571	SERINC3	0.000636059648134057	0.999634635922644
10957	PNRC1	1.07350045538422	7.70397961924545e-11	PNRC1	0.155350957191472	0.999555544272571	PNRC1	0.213127645876095	0.591276734597942
10969	EBNA1BP2	-0.504952493846183	0.00184492977643412	EBNA1BP2	0.110557404008761	0.999555544272571	EBNA1BP2	-0.113411174724147	0.793240835234136
10983	CCNI	0.397761964008489	0.0114245581679994	CCNI	-0.158469146791946	0.999555544272571	CCNI	-0.184277495203422	0.564572647087247
10994	ILVBL	0.458876743841526	0.0254539896187356	ILVBL	0.330877921150232	0.999555544272571	ILVBL	0.715178625798587	0.00201029929971721
11007	CCDC85B	0.620123511092786	0.0329979386462856	CCDC85B	0.800620370238582	0.369923041798633	CCDC85B	0.8734131359011	0.0399705705403848
11019	LIAS	-0.342622321609049	0.0486151818741419	LIAS	-0.12419270607723	0.999555544272571	LIAS	-0.177022615920641	0.626574217013325
11033	ADAP1	1.08449454638139	5.4374666606921e-06	ADAP1	0.440663424570768	0.939609600308795	ADAP1	1.01350267832306	0.000536476121065111
11041	B4GAT1	0.480430159003399	0.0485918149187956	B4GAT1	0.158863228140003	0.999555544272571	B4GAT1	0.327469684141751	0.464146019289492
11044	TENT4A	0.656057571227782	0.00365445234007268	TENT4A	0.0817258313831597	0.999555544272571	TENT4A	0.132535230571608	0.802687290287955
11054	OGFR	0.664691867099503	0.00152054431378104	OGFR	0.415052194880662	0.918674982063887	OGFR	0.520775394188118	0.0598415607428205
11056	DDX52	-0.582024392988278	0.00207944390929192	DDX52	-0.138668472846085	0.999555544272571	DDX52	-0.242502898399132	0.54085923510288
11062	DUS4L	-0.519627936983566	0.0164472786248317	DUS4L	-0.182843065093914	0.999555544272571	DUS4L	-0.179173011545124	0.701561309823084
11067	DEPP1	0.56447400898555	0.0172919836985398	DEPP1	0.305981183512411	0.999555544272571	DEPP1	0.275194904644874	0.577440393269924
11079	RER1	-0.43259065573786	0.0253345902427508	RER1	-0.223573243819716	0.999555544272571	RER1	-0.267773593069048	0.446855957292188
11094	CACFD1	0.562167812963647	0.0167027494932605	CACFD1	0.373571741819521	0.999555544272571	CACFD1	0.46165897099016	0.166179514150262
11097	NUP42	-0.44131949460909	0.0157975827666453	NUP42	-0.063549059381446	0.999555544272571	NUP42	0.061303797716366	0.903936029299553
11102	RPP14	-0.397196366180329	0.0261210044022932	RPP14	-0.10310258332246	0.999555544272571	RPP14	-0.214875106777483	0.561333618783016
11129	CLASRP	0.55094790444744	0.00897574143453885	CLASRP	0.31708916472837	0.999555544272571	CLASRP	0.162380500053918	0.717222941095156
11130	ZWINT	-0.378261141799244	0.0182039505830651	ZWINT	-0.0571401707918687	0.999555544272571	ZWINT	-0.23304440894083	0.458577793521341
11132	CAPN10	0.564427564059657	0.029446215134264	CAPN10	0.577774736855399	0.435038258863114	CAPN10	0.591025812010962	0.0499529078667085
11144	DMC1	-0.651421706342901	0.016253638851784	DMC1	-0.185587673602816	0.999555544272571	DMC1	-0.186636944638337	0.726466300399063
11152	WDR45	-0.601139364926192	0.00767303446342587	WDR45	-0.0889811409941892	0.999555544272571	WDR45	-0.0288728635808082	0.969266958827827
11155	LDB3	0.548708797811025	0.0182039505830651	LDB3	-0.040135099408458	0.999555544272571	LDB3	-0.0456380884668742	0.950456495937997
11158	RABL2B	-0.424467267578465	0.0388992237431009	RABL2B	-0.176541468052608	0.999555544272571	RABL2B	-0.22381547566264	0.594191796381087
11159	RABL2A	-0.555960394153075	0.0160159043293016	RABL2A	-0.283723347831386	0.999555544272571	RABL2A	-0.263345068314696	0.559691414073355
11160	ERLIN2	-0.380009665795153	0.0222938131714427	ERLIN2	-0.122538896668379	0.999555544272571	ERLIN2	-0.163600898446122	0.632932521156784
11164	NUDT5	-0.540141759937033	0.0192550829718086	NUDT5	-0.068971532103219	0.999555544272571	NUDT5	-0.0890752634228065	0.882078798814452
11169	WDHD1	-0.604579167798459	0.0013920261963174	WDHD1	-0.129413377016263	0.999555544272571	WDHD1	-0.30181179809859	0.370465747023417
11176	BAZ2A	0.586728513107548	0.00443089936223144	BAZ2A	-0.120128865042563	0.999555544272571	BAZ2A	-0.1070923095476	0.850812297447356
11182	SLC2A6	0.643944823312132	0.00428872975246208	SLC2A6	0.535579212717496	0.418061512837726	SLC2A6	0.465963581576234	0.111215692702658
11186	RASSF1	0.557163171471336	0.0264969709084185	RASSF1	0.285445621226885	0.999555544272571	RASSF1	0.475746264442385	0.174299134624907
11191	PTENP1	0.456570218113164	0.011148495588329	PTENP1	0.0305433781303948	0.999555544272571	PTENP1	0.251209626938689	0.49590377917098
11198	SUPT16H	-0.449369501803537	0.00358716617138279	SUPT16H	-0.0936610095314755	0.999555544272571	SUPT16H	-0.351640230066266	0.163018764625581
11221	DUSP10	0.837524206352033	7.79687375321979e-05	DUSP10	0.203618676651567	0.999555544272571	DUSP10	0.171766512651436	0.738386370845382
11237	RNF24	0.632764829157193	0.00235365928467308	RNF24	-0.228367333134792	0.999555544272571	RNF24	-0.0997631836679806	0.867140867272346
11247	NXPH4	1.12737239977548	2.05023540770084e-05	NXPH4	0.251756975433834	0.999555544272571	NXPH4	0.527509957188265	0.222474704022389
11255	HRH3	1.17442700765006	0.00400268697262021	HRH3	0.341462327441441	0.999555544272571	HRH3	0.306521090783619	0.746154092648642
11260	XPOT	-0.425216248975566	0.019787569114767	XPOT	-0.131407034199731	0.999555544272571	XPOT	-0.127890920906276	0.761946879958126
11266	DUSP12	-0.447474771826232	0.0183656982594032	DUSP12	0.00511967828244635	0.999555544272571	DUSP12	0.0806514749889863	0.879535302151096
11282	MGAT4B	0.405829752455899	0.0441126354851934	MGAT4B	0.17865260887447	0.999555544272571	MGAT4B	0.208830901702568	0.613385054934473
11313	LYPLA2	0.436116487865207	0.0377936808840069	LYPLA2	0.50692385130729	0.500174336608147	LYPLA2	0.447119680716755	0.124807644315745
11321	GPN1	-0.511296604759277	0.0211614530794398	GPN1	-0.184540398847614	0.999555544272571	GPN1	-0.179507908650627	0.712455932955939
11322	TMC6	1.07380591447723	5.80184590518731e-05	TMC6	0.515873906647795	0.783272774402979	TMC6	0.858171707753718	0.0140149019468217
11334	TUSC2	-0.408191044730029	0.0497751867006945	TUSC2	0.0484801589005237	0.999555544272571	TUSC2	-0.135651030925114	0.779726512407375
11339	OIP5	-0.408800097032111	0.0336773069666948	OIP5	-0.132728307072035	0.999555544272571	OIP5	0.0481264936929263	0.93829080470093
11340	EXOSC8	-0.543954812846627	0.00200256217646645	EXOSC8	-0.0553304430319391	0.999555544272571	EXOSC8	-0.189236561576041	0.620269533467
11344	TWF2	0.496801569171256	0.0215783473840901	TWF2	0.66484226016752	0.238898549284192	TWF2	0.723680278929187	0.00578448895385169
11346	SYNPO	0.75235593519801	0.000523509750091331	SYNPO	-0.0734191623589123	0.999555544272571	SYNPO	0.0458601087756843	0.950288101591678
22821	RASA3	0.453291314277537	0.0212446126362488	RASA3	0.0925204265347842	0.999555544272571	RASA3	0.14628514122386	0.738281173654817
22832	CEP162	-1.07854531034191	0.000234181493724853	CEP162	-0.471437840822337	0.999555544272571	CEP162	0.0814473958562709	0.913241689115219
22834	ZNF652	0.344077754917572	0.0485439161591142	ZNF652	-0.0803362986105922	0.999555544272571	ZNF652	-0.0784894634338807	0.860341422034757
22838	RNF44	0.655708117558287	0.00497501053278773	RNF44	0.203255992740808	0.999555544272571	RNF44	0.228001234486168	0.632202692200396
22839	DLGAP4	0.585790221125726	0.0032320856830167	DLGAP4	-0.0145025148874624	0.999555544272571	DLGAP4	0.030316216640126	0.965232453875893
22856	CHSY1	0.350921829201679	0.044174508966005	CHSY1	-0.0353862687594951	0.999555544272571	CHSY1	-0.0322432628172253	0.952361936956138
22861	NLRP1	0.51800604997975	0.0354217384254517	NLRP1	-0.0497695734038494	0.999555544272571	NLRP1	0.116269735044039	0.849332444764729
22870	PPP6R1	0.487243993639347	0.0203036487513262	PPP6R1	0.240980206854742	0.999555544272571	PPP6R1	0.250056225832067	0.536734802092094
22877	MLXIP	0.645922532701261	0.00394464059622418	MLXIP	0.0201909657661662	0.999555544272571	MLXIP	0.0832188660416063	0.900504344318142
22882	ZHX2	0.453457349727013	0.0103218561814744	ZHX2	-0.0327508027348136	0.999555544272571	ZHX2	-0.0470617369642728	0.928313870485596
22898	DENND3	0.866220392489676	0.000125422986814016	DENND3	-0.00652207358441911	0.999555544272571	DENND3	0.325575163462068	0.453226424521311
22901	ARSG	-0.624721869287966	0.000305927739970201	ARSG	-0.343229403100311	0.993145119503689	ARSG	-0.0920374317234175	0.843081000001139
22904	SBNO2	0.904819634177142	0.000508812037758845	SBNO2	0.44774736678395	0.955463010632095	SBNO2	0.551249521191391	0.166179514150262
22929	SEPHS1	-0.433645487618518	0.00607239274224652	SEPHS1	0.0238378424204423	0.999555544272571	SEPHS1	-0.12680218419578	0.728998144258212
22973	LAMB2P1	0.619489310679797	0.0322998036573188	LAMB2P1	0.0587970870997826	0.999555544272571	LAMB2P1	0.112097809188257	0.886599602031679
22982	DIP2C	0.589821412903663	0.0128624181004357	DIP2C	0.154532445901905	0.999555544272571	DIP2C	0.105344546647065	0.866050892647072
22983	MAST1	0.878428426841989	0.00113391594000383	MAST1	0.145060855257226	0.999555544272571	MAST1	0.100096364145085	0.893934649380617
22994	CEP131	0.614029553855268	0.0235717471144595	CEP131	0.394875319304439	0.999555544272571	CEP131	0.466517502779967	0.29031835164113
23005	MAPKBP1	0.577437363964196	0.00783509006272959	MAPKBP1	-0.0464810956451886	0.999555544272571	MAPKBP1	-0.0891278938088498	0.88741044662356
23030	KDM4B	0.927513313882825	0.00018743318772959	KDM4B	0.297935425916006	0.999555544272571	KDM4B	0.487018773486991	0.252150573928277
23031	MAST3	0.699143079153269	0.00448155469671654	MAST3	0.130867712977851	0.999555544272571	MAST3	0.0353166252859506	0.964694870248797
23042	PDXDC1	0.407602907933196	0.0301117039237613	PDXDC1	0.0344081993767965	0.999555544272571	PDXDC1	-0.0533673040273622	0.920471534553104
23087	TRIM35	-0.479139908199749	0.0130989465072802	TRIM35	-0.119103687763246	0.999555544272571	TRIM35	-0.0528046159576224	0.927392724666546
23091	ZC3H13	-0.608639543927011	0.00704367323172814	ZC3H13	-0.42548851998797	0.999555544272571	ZC3H13	-0.0934308456282611	0.852658033539148
23094	SIPA1L3	0.746181585197627	0.00312070476416536	SIPA1L3	0.226560203367376	0.999555544272571	SIPA1L3	0.266855399799783	0.618605356663354
23095	KIF1B	-0.354011896043331	0.0492666006812854	KIF1B	-0.265688859274865	0.999555544272571	KIF1B	-0.311504923929988	0.370054046869524
23097	CDK19	0.343319658207269	0.0263403664722391	CDK19	-0.135980659639397	0.999555544272571	CDK19	-0.000568286668874485	0.999652141888573
23099	ZBTB43	0.617542253798128	0.000892116966760442	ZBTB43	-0.116180792063175	0.999555544272571	ZBTB43	-0.194118253177136	0.652679342143165
23112	TNRC6B	0.544354641978397	0.00133768200672868	TNRC6B	-0.134480350208919	0.999555544272571	TNRC6B	0.0267805302625902	0.968566016997362
23119	HIC2	0.568488083646461	0.0233377841263954	HIC2	0.26544145248698	0.999555544272571	HIC2	0.211053922818319	0.709551366152314
23125	CAMTA2	0.482720247357506	0.0388992237431009	CAMTA2	0.202161747267961	0.999555544272571	CAMTA2	0.137987317237944	0.803849010229349
23129	PLXND1	1.01691593489085	0.000219569518678159	PLXND1	0.0591166815394111	0.999555544272571	PLXND1	0.429087826847732	0.391926906991507
23135	KDM6B	1.22830713442757	0.0142584246687977	KDM6B	0.11859345205756	0.999555544272571	KDM6B	0.335517967358956	0.571877872959577
23138	N4BP3	1.31206663131799	0.0131891212901386	N4BP3	0.232934414125907	0.999555544272571	N4BP3	0.611224419583543	0.558153704927759
23144	ZC3H3	0.808327581117911	0.00595000553038911	ZC3H3	0.391495015242443	0.999555544272571	ZC3H3	0.45351795773481	0.354115609172784
23149	FCHO1	0.916072775891818	0.000213574146765602	FCHO1	0.257170206189811	0.999555544272571	FCHO1	0.441784413852046	0.290705217425255
23151	GRAMD4	0.427061350951873	0.039632408850306	GRAMD4	0.291309596147101	0.999555544272571	GRAMD4	0.146394676094376	0.751716662804346
23152	CIC	1.04601089340433	0.000126641469047042	CIC	0.375638482250209	0.999555544272571	CIC	0.452268499938595	0.353657188608463
23160	WDR43	-0.384253402362129	0.0295762054164044	WDR43	0.00900352108980833	0.999555544272571	WDR43	-0.148191342899119	0.698694262496609
23171	GPD1L	-0.470039818988913	0.0302693719262482	GPD1L	0.016176006400823	0.999555544272571	GPD1L	-0.402756297073626	0.2766015521852
23199	GSE1	0.47390409106197	0.0205855501659974	GSE1	0.0268784547455818	0.999555544272571	GSE1	0.044625128052229	0.942811183370741
23201	FAM168A	0.685077380466251	0.00217532020239218	FAM168A	-0.128343444717756	0.999555544272571	FAM168A	0.0310989498974146	0.973223141376031
23207	PLEKHM2	0.509038720655324	0.0126416527798131	PLEKHM2	0.222629829357382	0.999555544272571	PLEKHM2	0.282003516751122	0.428444548434631
23210	JMJD6	0.592849416515491	0.00165734307368755	JMJD6	0.101693046040114	0.999555544272571	JMJD6	0.00938950220299524	0.988654018117645
23230	VPS13A	-0.63240271063745	0.0118062744479497	VPS13A	-0.525676868595089	0.999555544272571	VPS13A	-0.158904252150036	0.745591980880919
23234	DNAJC9	-0.645317457853444	0.000297711339252507	DNAJC9	0.000785887125841734	0.999555544272571	DNAJC9	-0.284422655481887	0.399270149409092
23258	DENND5A	0.421696124596619	0.0105006764959105	DENND5A	-0.0856536659151747	0.999555544272571	DENND5A	0.0208755909121679	0.972199901082949
23262	PPIP5K2	-0.462444675677594	0.027708104993233	PPIP5K2	-0.16924417566255	0.999555544272571	PPIP5K2	0.00170101531247861	0.999528119278707
23275	POFUT2	0.642647612943787	0.00256341986261274	POFUT2	-0.0518466574593596	0.999555544272571	POFUT2	0.0901425200064002	0.882201416012983
23295	MGRN1	0.595811399473714	0.00757085479167719	MGRN1	0.203525233136044	0.999555544272571	MGRN1	0.22203119045804	0.626574217013325
23299	BICD2	0.46890633414138	0.0346012976628611	BICD2	0.207303677049108	0.999555544272571	BICD2	-0.0247390631029004	0.975368822074727
23300	ATMIN	-0.364579784683566	0.0489699685459857	ATMIN	-0.112114391694654	0.999555544272571	ATMIN	-0.33067238345212	0.285149878337648
23338	JADE2	0.829692398831599	1.72746358863098e-05	JADE2	0.148166446054513	0.999555544272571	JADE2	0.44860114502136	0.14091567978585
23347	SMCHD1	-0.375216334378648	0.0343826995905562	SMCHD1	-0.269958681301267	0.999555544272571	SMCHD1	-0.221703255830424	0.511619207695204
23350	U2SURP	-0.455450890677468	0.0123615996064397	U2SURP	-0.204173007217096	0.999555544272571	U2SURP	-0.165744435866653	0.671667088904435
23370	ARHGEF18	0.736531805718028	0.000219569518678159	ARHGEF18	0.143979349308809	0.999555544272571	ARHGEF18	0.303998455036444	0.429429233200717
23373	CRTC1	0.823554825737934	0.0061040400114542	CRTC1	0.104685286130318	0.999555544272571	CRTC1	0.298288275423354	0.616210925449064
23380	SRGAP2	0.598447064802415	0.00102101661086467	SRGAP2	-0.00566239098448212	0.999555544272571	SRGAP2	-0.0629362906534239	0.909668192307781
23389	MED13L	0.410836768582397	0.0127124488497606	MED13L	-0.255204092822473	0.999555544272571	MED13L	-0.124857815359681	0.768622727392127
23396	PIP5K1C	0.804322223773381	0.00118228557953772	PIP5K1C	0.267575817948889	0.999555544272571	PIP5K1C	0.188457726631461	0.735711020129654
23400	ATP13A2	0.668308713815682	0.00488602575556279	ATP13A2	0.482812474645574	0.844449443507313	ATP13A2	0.440437129140588	0.249231247089051
23404	EXOSC2	-0.534729506539142	0.00313226928927689	EXOSC2	-0.136869066328534	0.999555544272571	EXOSC2	-0.317700641833931	0.332387796943888
23406	COTL1	0.633551875947106	0.0232810114170958	COTL1	0.0608988061726118	0.999555544272571	COTL1	0.14806040924759	0.835534879831061
23412	COMMD3	-0.387789087235259	0.0382388466733592	COMMD3	-0.0150354203572012	0.999555544272571	COMMD3	0.0581837411183612	0.917168646895357
23421	ITGB3BP	-0.423612954059004	0.0377311878099272	ITGB3BP	0.078211543241538	0.999555544272571	ITGB3BP	0.155813338866468	0.749582133649579
23429	RYBP	0.47511288900293	0.00213043462982466	RYBP	-0.12436203000516	0.999555544272571	RYBP	0.0135448607207758	0.982221535990454
23431	AP4E1	-0.486111688488383	0.0118942362991053	AP4E1	-0.244619556256878	0.999555544272571	AP4E1	-0.264822871723205	0.449438344202038
23456	ABCB10	-0.644129030417096	0.000376452212878459	ABCB10	-0.178283306432041	0.999555544272571	ABCB10	-0.290890284662653	0.372793406171513
23457	ABCB9	0.719228236263342	0.00348304896444064	ABCB9	0.347692792128299	0.999555544272571	ABCB9	0.357142294121798	0.453226424521311
23460	ABCA6	-1.10354472950156	4.01179312585645e-05	ABCA6	-0.31331189902803	0.999555544272571	ABCA6	-0.408227817598839	0.403519899417202
23463	ICMT	-0.613473326412691	0.000250846560511648	ICMT	-0.171044525556062	0.999555544272571	ICMT	-0.302598367615277	0.335583221033349
23475	QPRT	1.28770435897667	1.56410641874547e-09	QPRT	0.480755825697064	0.699909453646847	QPRT	0.715093786527752	0.0179460068750815
23476	BRD4	0.630438690040211	0.00136201854365683	BRD4	0.0828006639331813	0.999555544272571	BRD4	0.0931226187492412	0.866493426813454
23480	SEC61G	-0.505590563053423	0.0426530463497524	SEC61G	-0.101863846030627	0.999555544272571	SEC61G	-0.00360884686583575	0.997493590545781
23493	HEY2	0.510849839703456	0.00232084670460683	HEY2	0.0250397231959866	0.999555544272571	HEY2	0.0498950274506366	0.922862762417653
23495	TNFRSF13B	0.548268504995498	0.00664992070470617	TNFRSF13B	0.251955498952701	0.999555544272571	TNFRSF13B	0.18445157021841	0.626688591352355
23513	SCRIB	0.711534022730145	0.00642296423781503	SCRIB	0.623134473532069	0.504675652561996	SCRIB	0.449319514564335	0.307956564890097
23523	CABIN1	0.803864243414502	0.000393227376465076	CABIN1	0.0867965905970383	0.999555544272571	CABIN1	0.139069567146846	0.816122354514037
23524	SRRM2	0.451503878259643	0.0471473950148454	SRRM2	-0.0934931260528304	0.999555544272571	SRRM2	-0.115668030641871	0.846878243380847
23526	ARHGAP45	0.92760988965785	0.000912972339289301	ARHGAP45	0.512141129720076	0.82629474169384	ARHGAP45	0.651620188765502	0.0838467747128691
23536	ADAT1	-0.558597588323878	0.00530747459836578	ADAT1	-0.253711678775349	0.999555544272571	ADAT1	-0.336939752227326	0.457061325618917
23545	ATP6V0A2	-0.499261264762256	0.00257418009049167	ATP6V0A2	-0.105608907769484	0.999555544272571	ATP6V0A2	-0.342604392203897	0.197817334727006
23556	PIGN	-0.402568819464657	0.0382546980927054	PIGN	-0.224542489693503	0.999555544272571	PIGN	-0.133126361427209	0.769728564705923
23558	WBP2	0.798955254284379	0.000102279001498628	WBP2	0.196557480236607	0.999555544272571	WBP2	0.266613640603176	0.520996128042787
23564	DDAH2	0.941615372291427	0.000243022530637823	DDAH2	0.481403671828551	0.849647221386975	DDAH2	0.617095534893884	0.105332724656115
23567	ZNF346	-0.415084704883287	0.0343675647187575	ZNF346	-0.231284426856704	0.999555544272571	ZNF346	-0.441625156112959	0.138929722227338
23576	DDAH1	-0.564549321660684	0.00329756602368589	DDAH1	-0.226541438629485	0.999555544272571	DDAH1	-0.527243331358555	0.0337297644531539
23580	CDC42EP4	0.870409778000131	0.00014128641448755	CDC42EP4	-0.0813392968516776	0.999555544272571	CDC42EP4	0.422769730544247	0.293144291257739
23590	PDSS1	-0.593569670262166	0.00415084925961287	PDSS1	-0.144201693437401	0.999555544272571	PDSS1	-0.134152539384651	0.802213146177283
23593	HEBP2	-0.44074883379033	0.0491407303710557	HEBP2	-0.0505749176582845	0.999555544272571	HEBP2	-0.168713357640079	0.728660657088332
23596	OPN3	0.405907388802701	0.0196549832646472	OPN3	0.15557130807782	0.999555544272571	OPN3	0.220904093253053	0.503872098712723
23608	MKRN1	0.571614455190279	0.000199057801944486	MKRN1	0.0765527560680604	0.999555544272571	MKRN1	0.0668302925968119	0.879535302151096
23612	PHLDA3	0.801633070286353	0.000110200235373964	PHLDA3	0.907421816984065	0.0872245665668425	PHLDA3	0.860017169975244	0.000467680901484879
23613	ZMYND8	0.435762914363039	0.011387736688654	ZMYND8	-0.120611296657399	0.999555544272571	ZMYND8	-0.0904424214092597	0.850992870134446
23616	SH3BP1	0.827351075810422	0.000684684716706191	SH3BP1	0.199102495094406	0.999555544272571	SH3BP1	0.333821863937442	0.5259628551577
23636	NUP62	0.468666047544035	0.0117284098805661	NUP62	0.0944157237607166	0.999555544272571	NUP62	0.00235503761240228	0.998536472303594
23642	SNHG1	-0.466832962328047	0.00742123772194853	SNHG1	-0.248620561177047	0.999555544272571	SNHG1	-0.112150472845786	0.802687290287955
23645	PPP1R15A	0.553373909128632	0.000686311210169802	PPP1R15A	-0.0248425080200853	0.999555544272571	PPP1R15A	0.225445367834263	0.495336285817101
23646	PLD3	0.548798983159832	0.0130989465072802	PLD3	0.197021801770216	0.999555544272571	PLD3	0.322797844222912	0.421642321578883
23649	POLA2	-0.743373856567123	0.000437179470389911	POLA2	-0.364222383834666	0.999555544272571	POLA2	-0.458346976205564	0.17912838921488
23654	PLXNB2	1.01281617002797	6.2849079493305e-05	PLXNB2	0.409777889009567	0.999555544272571	PLXNB2	0.540104950294473	0.163018764625581
23657	SLC7A11	-1.32943848186479	1.38692619070473e-09	SLC7A11	-0.49899805705694	0.844449443507313	SLC7A11	-0.139278594146751	0.804039802043245
23659	PLA2G15	0.554026552830876	0.0184341223152311	PLA2G15	0.104301380196434	0.999555544272571	PLA2G15	0.149875049440698	0.789770839221931
23710	GABARAPL1	0.749301691332374	0.0156366658553602	GABARAPL1	-0.068426852723039	0.999555544272571	GABARAPL1	0.216362922536356	0.777493853949637
23770	FKBP8	0.87319955742664	0.000302570600828379	FKBP8	0.661116663143571	0.312250198037392	FKBP8	0.867845141861566	0.00436938893039774
23774	BRD1	0.668597130924313	0.00123652386616487	BRD1	0.406079649141176	0.918674982063887	BRD1	0.285528869637452	0.471033941663294
24139	EML2	0.734133953058075	0.00100336887544022	EML2	0.102271790491515	0.999555544272571	EML2	0.328756327106068	0.432055108215432
24149	ZNF318	0.594869965508786	0.000406504788389786	ZNF318	-0.153105267967304	0.999555544272571	ZNF318	-0.0547685706377537	0.915782200779772
25777	SUN2	0.977263854479953	5.1611429208901e-05	SUN2	0.203816676564771	0.999555544272571	SUN2	0.633646630070926	0.0495235070186828
25788	RAD54B	-0.642525888447282	0.00601808916192995	RAD54B	-0.0906668664115207	0.999555544272571	RAD54B	-0.236780630378202	0.619325321120154
25790	CFAP45	1.2644717241906	0.000424770646317835	CFAP45	0.0845939142436198	0.999555544272571	CFAP45	0.51012734930512	0.474237609708449
25809	TTLL1	-0.467693129853018	0.0454385102072513	TTLL1	-0.320327233273043	0.999555544272571	TTLL1	-0.311561862044034	0.46095852219405
25821	MTO1	-0.437758800831422	0.0199822422208936	MTO1	-0.0611254320015147	0.999555544272571	MTO1	-0.182218515267953	0.649815802718849
25829	TMEM184B	0.715293420904066	0.0025974929935924	TMEM184B	0.0647977108043366	0.999555544272571	TMEM184B	0.0317972094224073	0.968028210887383
25840	METTL7A	0.4131292920082	0.0155092371701184	METTL7A	0.133592216064099	0.999555544272571	METTL7A	0.232169001260656	0.468927962968851
25847	ANAPC13	-0.44031071632348	0.0187409085918482	ANAPC13	0.115358213284244	0.999555544272571	ANAPC13	-0.0461778209811724	0.932932112197022
25865	PRKD2	0.688788237901882	0.00347605888740797	PRKD2	0.191410248288686	0.999555544272571	PRKD2	0.25215478922575	0.624620550518347
25870	SUMF2	-0.613267629932086	0.000991472858086358	SUMF2	-0.192875382218342	0.999555544272571	SUMF2	-0.0890879118756457	0.861678197939767
25873	RPL36	0.511621435318169	0.00739275246836122	RPL36	0.567251001715714	0.368285794296919	RPL36	0.647430721663656	0.00836835665445989
25879	DCAF13	-0.460114132050505	0.0388212749944713	DCAF13	0.188999492878817	0.999555544272571	DCAF13	0.0495416800405728	0.941009892672089
25897	RNF19A	0.468293414060041	0.00321360934011115	RNF19A	-0.090316316169732	0.999555544272571	RNF19A	0.102361624465498	0.817719425256977
25902	MTHFD1L	-0.659245850680751	9.58817568779544e-05	MTHFD1L	-0.0607303666058594	0.999555544272571	MTHFD1L	-0.307748713400647	0.353657188608463
25915	NDUFAF3	-0.405747587472737	0.0364116549585329	NDUFAF3	0.0242241755045482	0.999555544272571	NDUFAF3	0.020796579978075	0.975565348752231
25926	NOL11	-0.463692328861787	0.02509817834513	NOL11	0.172002160978221	0.999555544272571	NOL11	-0.0646161229255186	0.913189812595009
25930	PTPN23	0.532087789966317	0.0180030064654387	PTPN23	0.100937073450686	0.999555544272571	PTPN23	0.138971020035873	0.802213146177283
25939	SAMHD1	-0.577494160125745	0.00168535440502132	SAMHD1	-0.226560025144301	0.999555544272571	SAMHD1	-0.485875738431218	0.0805248354458794
25946	ZNF385A	1.50923276942251	9.63301327749079e-07	ZNF385A	0.277451855494059	0.999555544272571	ZNF385A	0.310329290173052	0.688752256381893
25959	KANK2	0.643181792449322	0.00279376604358292	KANK2	0.0215150520557826	0.999555544272571	KANK2	0.0359827413332852	0.958292810846847
25994	HIGD1A	-0.468335844371365	0.0485918149187956	HIGD1A	0.156830457605099	0.999555544272571	HIGD1A	0.0416475505756265	0.9552391464119
25996	REXO2	-0.493904879014275	0.00927063439340617	REXO2	-0.0597822894349944	0.999555544272571	REXO2	-0.11742124248446	0.800583520046746
25999	CLIP3	0.848073766600685	0.00260247568017363	CLIP3	0.00985571506378068	0.999555544272571	CLIP3	0.16312289493424	0.809770384975099
26020	LRP10	0.626944686896989	0.00336131161439942	LRP10	0.2353109501023	0.999555544272571	LRP10	0.211504702795922	0.654713356124702
26051	PPP1R16B	1.04615067162523	5.40539966741903e-06	PPP1R16B	-0.102955109766095	0.999555544272571	PPP1R16B	0.470680511795837	0.250924532172182
26061	HACL1	-0.628459108204402	0.00387785687365326	HACL1	-0.310553982793769	0.999555544272571	HACL1	-0.0495113534954918	0.938893845567521
26086	GPSM1	1.22547048913515	3.15896428522283e-05	GPSM1	0.416987770267655	0.999555544272571	GPSM1	0.826066198670496	0.0354830721342953
26088	GGA1	0.56690609668006	0.017289353771167	GGA1	0.174259742515856	0.999555544272571	GGA1	0.216900071436093	0.636392878422204
26118	WSB1	0.612149583525833	0.025591735946861	WSB1	0.0859811526897038	0.999555544272571	WSB1	0.180356531611337	0.741222827158962
26145	IRF2BP1	0.434433541834333	0.0475745714897907	IRF2BP1	0.394282555579125	0.955463010632095	IRF2BP1	0.436052118991426	0.159068454210102
26147	PHF19	0.486763331494945	0.00532013250617908	PHF19	-0.0703718222460926	0.999555544272571	PHF19	0.131394119053605	0.743959800592481
26168	SENP3	-0.570569418090686	0.0330011622455857	SENP3	-0.0696961879273848	0.999555544272571	SENP3	-0.169236385268672	0.79881716361252
26173	INTS1	0.63124814638742	0.0243095844313003	INTS1	0.503291014746405	0.853859409256831	INTS1	0.341127776929393	0.516040373521599
26227	PHGDH	-0.480808841878237	0.0199101973829689	PHGDH	-0.0148002703911235	0.999555544272571	PHGDH	-0.12899257438203	0.797396498572843
26255	PTTG3P	0.523810675065107	0.0454385102072513	PTTG3P	-0.0893259995409397	0.999555544272571	PTTG3P	0.432905503002124	0.341077810449767
26263	FBXO22	-0.517973532090474	0.0109571104434011	FBXO22	0.0936479203708025	0.999555544272571	FBXO22	0.0182587634474461	0.979672074257293
26271	FBXO5	-0.522200962640681	0.0123795159656293	FBXO5	-0.160035019300422	0.999555544272571	FBXO5	-0.261321881431615	0.521401397164405
26272	FBXO4	-0.988413757184589	0.00140296293725043	FBXO4	-0.383262456248667	0.999555544272571	FBXO4	0.00959083289701402	0.992674264368981
26355	FAM162A	0.943304215240948	1.34135778709431e-06	FAM162A	0.128736811072561	0.999555544272571	FAM162A	0.725767159732515	0.0225683639790562
26470	SEZ6L2	1.03922191669128	0.000104144589678118	SEZ6L2	0.288788622205194	0.999555544272571	SEZ6L2	0.453637233792749	0.377082504792556
26502	NARF	0.442943140961915	0.0102361010648555	NARF	0.125910295144666	0.999555544272571	NARF	0.261911802182703	0.413411716128448
26519	TIMM10	-0.607260162293746	0.00661348337474739	TIMM10	0.0576062156305782	0.999555544272571	TIMM10	0.082947222728949	0.896075514466912
26589	MRPL46	-0.475931567206117	0.039495598801407	MRPL46	0.0222619975012238	0.999555544272571	MRPL46	0.0124159628243225	0.988267961989969
26747	NUFIP1	-0.37211852881456	0.0372958852748782	NUFIP1	0.0312630464376916	0.999555544272571	NUFIP1	-0.252567451696155	0.435082702521272
26750	RPS6KC1	-0.648892054767412	0.0104290870718103	RPS6KC1	-0.1910573512352	0.999555544272571	RPS6KC1	-0.255500424656934	0.615332017507088
26993	AKAP8L	0.527142529235952	0.000903872996588289	AKAP8L	0.154630901161677	0.999555544272571	AKAP8L	0.0368918891960304	0.943763853902752
27034	ACAD8	-0.390031694168888	0.0322635266037879	ACAD8	-0.0746146081185016	0.999555544272571	ACAD8	-0.348550914915195	0.237725454092446
27085	MTBP	-0.541832435764988	0.00874540018309714	MTBP	-0.000804872805913223	0.999555544272571	MTBP	-0.118077455869897	0.812821541907198
27106	ARRDC2	0.423581075767364	0.043649066212943	ARRDC2	0.208309092484063	0.999555544272571	ARRDC2	0.310825795530728	0.398567439793646
27109	DMAC2L	-0.518111355721046	0.011864885600628	DMAC2L	-0.208416267735269	0.999555544272571	DMAC2L	-0.0143363532128172	0.984423934750407
27113	BBC3	1.12364212155843	9.41412158103568e-07	BBC3	0.719029569550684	0.187888899439913	BBC3	1.00405735444689	0.000930358304689176
27125	AFF4	0.422504865093243	0.00600521068933224	AFF4	-0.180923735154042	0.999555544272571	AFF4	-0.0839654098832838	0.846642036699825
27147	DENND2A	1.05303349283237	7.68574927557335e-06	DENND2A	-0.172471736552701	0.999555544272571	DENND2A	0.111741168955819	0.864555765550313
27161	AGO2	0.845250950726965	0.000129031076469072	AGO2	-0.065359458700592	0.999555544272571	AGO2	0.0380826132760091	0.965685443021775
27163	NAAA	-0.478739502850659	0.0134950967520145	NAAA	-0.217174319970453	0.999555544272571	NAAA	-0.197406088364303	0.599880725356587
27240	SIT1	0.465412772063968	0.00862388984735545	SIT1	0.244838834439222	0.999555544272571	SIT1	0.643287912139483	0.0126255628170733
27242	TNFRSF21	-0.457307550604536	0.00780192874059041	TNFRSF21	-0.00516660630863991	0.999555544272571	TNFRSF21	-0.344241898218342	0.258768221532608
27245	AHDC1	1.42651109447039	3.98016212023e-06	AHDC1	0.603982110350706	0.865470866996706	AHDC1	0.703075616616166	0.500624360310802
27246	RNF115	-0.402118140091059	0.0474008464791881	RNF115	-0.254958312993668	0.999555544272571	RNF115	-0.253008939035352	0.519373163913723
27258	LSM3	-0.577626119439542	0.0143033185200275	LSM3	0.0782194822756259	0.999555544272571	LSM3	-0.0402437500675944	0.957957903903213
27292	DIMT1	-0.481283240600179	0.00891659171833533	DIMT1	-0.116102934741944	0.999555544272571	DIMT1	-0.177432904882956	0.636392878422204
27314	RAB30	0.529682321731537	0.00368055288952896	RAB30	-0.0893489277206688	0.999555544272571	RAB30	-0.0493758323709239	0.931756576015819
27336	HTATSF1	-0.393324919827313	0.0281581044198771	HTATSF1	-0.0243806522195183	0.999555544272571	HTATSF1	-0.364439399056019	0.15798635386594
27338	UBE2S	0.743994500190781	8.23198737428901e-05	UBE2S	0.56187847760704	0.418061512837726	UBE2S	0.704817860108848	0.00148492836294901
27340	UTP20	-0.490441792960144	0.00825795908598286	UTP20	-0.329418225207027	0.955463010632095	UTP20	-0.444683867607318	0.0931580846468411
27341	RRP7A	-0.617673985697343	0.00113397348854249	RRP7A	0.0509139923628997	0.999555544272571	RRP7A	-0.0366682684131436	0.950593681287005
27350	APOBEC3C	0.463066568568704	0.00855677145818664	APOBEC3C	0.0209068651159989	0.999555544272571	APOBEC3C	0.223906250731939	0.505986968338249
27351	DESI1	-0.533061157355097	0.0109572319608712	DESI1	-0.279971875435911	0.999555544272571	DESI1	-0.187796021468119	0.685961848428877
27429	HTRA2	-0.528594944024691	0.00513585015853973	HTRA2	-0.124794141042402	0.999555544272571	HTRA2	0.0357579343227181	0.950456495937997
27440	HDHD5	0.489812106082251	0.0182338734972448	HDHD5	0.332218361230736	0.999555544272571	HDHD5	0.421895443562384	0.186984650806462
27443	CECR2	0.727529017858806	0.00537489039646544	CECR2	-0.0811995844301338	0.999555544272571	CECR2	-0.0977758431606932	0.904035708860341
28231	SLCO4A1	0.768723247372657	0.00118876964361752	SLCO4A1	0.285722778014887	0.999555544272571	SLCO4A1	0.371975222290701	0.391796942882283
28952	CCDC22	0.547695240209084	0.00518054416424685	CCDC22	0.406135691249449	0.760053019581389	CCDC22	0.521493112008401	0.0473317329635962
28958	COA3	-0.484659208273361	0.04056675311067	COA3	-0.0730187145824257	0.999555544272571	COA3	-0.169426636360031	0.748809991583144
28962	OSTM1	-0.614751015124807	0.0331490232999734	OSTM1	0.0961984781736592	0.999555544272571	OSTM1	-0.0115317895098198	0.990262742922754
28964	GIT1	0.437695558548972	0.0453341724976845	GIT1	0.172900323922798	0.999555544272571	GIT1	0.219120310249747	0.615332017507088
28966	SNX24	-0.817489085464249	0.00601080513733451	SNX24	-0.301784497094466	0.999555544272571	SNX24	-0.696560379080602	0.110806508711012
28970	C11orf54	-0.497203452324222	0.0111136031175288	C11orf54	-0.110679046419346	0.999555544272571	C11orf54	-0.211942770850646	0.572714942459031
28976	ACAD9	-0.547749128953622	0.00161409624405358	ACAD9	-0.0108095985277627	0.999555544272571	ACAD9	-0.435963832376486	0.13055817683961
28988	DBNL	-0.534265385368415	0.00288943518273456	DBNL	0.0639330565413666	0.999555544272571	DBNL	-0.0369042530022607	0.951411830613527
28996	HIPK2	0.579459219791555	0.00289609636184357	HIPK2	-0.182180702324799	0.999555544272571	HIPK2	-0.0193280283451447	0.980953205256538
29015	SLC43A3	-0.538947824488018	0.00138153759422776	SLC43A3	-0.163706912940433	0.999555544272571	SLC43A3	-0.285790166810486	0.364056135932548
29028	ATAD2	-0.573251507071853	0.00517223791344615	ATAD2	-0.19676052349477	0.999555544272571	ATAD2	-0.260793652770185	0.505986968338249
29058	TMEM230	-0.629396268465021	0.0024425087789455	TMEM230	-0.220201722320932	0.999555544272571	TMEM230	-0.294740770919201	0.43115418686801
29082	CHMP4A	-0.588898557137764	0.0158567634588522	CHMP4A	-0.212182559391378	0.999555544272571	CHMP4A	-0.42473385034293	0.277874339427282
29085	PHPT1	0.627491876098612	0.00166541009541803	PHPT1	0.611706682199896	0.368285794296919	PHPT1	0.590600702482065	0.028914569487577
29087	THYN1	-0.414498945835581	0.0390362644830325	THYN1	-0.142999094804913	0.999555544272571	THYN1	-0.170428410205792	0.690171899539132
29088	MRPL15	-0.664211117113322	0.00469914711090952	MRPL15	-0.129653323144188	0.999555544272571	MRPL15	0.00262270071012267	0.998536472303594
29089	UBE2T	-0.570055513867929	0.00965808961552307	UBE2T	-0.184488382497769	0.999555544272571	UBE2T	-0.209099379746451	0.659599758450562
29095	ORMDL2	-0.495077834229664	0.0199268448822739	ORMDL2	-0.18206961016917	0.999555544272571	ORMDL2	-0.257429843433382	0.511619207695204
29116	MYLIP	1.10688487365285	5.26593688285071e-06	MYLIP	0.0877467267815474	0.999555544272571	MYLIP	0.395092039410346	0.387793666582451
29117	BRD7	-0.405466528761236	0.0192550829718086	BRD7	-0.0365119292160583	0.999555544272571	BRD7	-0.302268282704007	0.304059594833656
29121	CLEC2D	-0.452981716169444	0.010457043789353	CLEC2D	-0.0649512185423929	0.999555544272571	CLEC2D	-0.0160329838276144	0.981052579498205
29125	C11orf21	0.804273304406846	0.00651253071626118	C11orf21	0.326744856437961	0.999555544272571	C11orf21	0.448574055541549	0.366087875565534
29780	PARVB	0.421464101241885	0.0344138999498769	PARVB	0.143937583659967	0.999555544272571	PARVB	0.286010643837182	0.434032547815073
29801	ZDHHC8	1.40663702368627	0.0256221029432312	ZDHHC8	0.575810506667864	0.999555544272571	ZDHHC8	0.573673220356182	0.634382577414879
29802	VPREB3	0.628693230543977	0.0111635998829482	VPREB3	0.126754506163428	0.999555544272571	VPREB3	0.184392500782137	0.748910421225112
29803	REPIN1	0.515134801102122	0.00742123772194853	REPIN1	0.301766746094484	0.999555544272571	REPIN1	0.226199153821614	0.537717899598262
29880	ALG5	-0.497013980730691	0.019936506098198	ALG5	-0.126711036907184	0.999555544272571	ALG5	-0.0568919299576224	0.928200426974849
29888	STRN4	0.505046979100047	0.0127116636372404	STRN4	0.347964026523383	0.999555544272571	STRN4	0.326116144540251	0.339644686783937
29893	PSMC3IP	-0.535115319282592	0.00785972263403545	PSMC3IP	-0.0361603479720307	0.999555544272571	PSMC3IP	-0.191895872993003	0.639906646119869
29914	UBIAD1	-0.390957923723177	0.0315038205599573	UBIAD1	-0.119487339764096	0.999555544272571	UBIAD1	-0.290670954083729	0.383665828948296
29923	HILPDA	1.18745207035778	5.77133718327895e-07	HILPDA	-0.0969252327405934	0.999555544272571	HILPDA	0.343552112905997	0.491394767521065
29924	EPN1	0.586875732007311	0.0134950967520145	EPN1	0.450874704860295	0.866323716064157	EPN1	0.348954717591007	0.403826568882654
29925	GMPPB	-0.50481671490775	0.0145485303682368	GMPPB	0.147624488420975	0.999555544272571	GMPPB	0.194752034330291	0.610942927390514
29933	GPR132	0.677554269280143	0.00120434911511796	GPR132	0.158971542222701	0.999555544272571	GPR132	0.379834333482481	0.321675841818132
29945	ANAPC4	-0.512898063289473	0.0173945085274822	ANAPC4	-0.026604438139435	0.999555544272571	ANAPC4	-0.299895414314404	0.428444548434631
29946	SERTAD3	0.706144789319272	0.000487204640645887	SERTAD3	0.193499947166569	0.999555544272571	SERTAD3	0.342693650323202	0.366860969507054
29950	SERTAD1	0.779662910717594	0.024576023526346	SERTAD1	0.58837465142311	0.962367223147006	SERTAD1	0.676415426526803	0.209387460370588
29968	PSAT1	-1.16152486632339	5.82024046269729e-11	PSAT1	-0.186611619210189	0.999555544272571	PSAT1	-0.339657255008655	0.329364641059249
29980	DONSON	-0.530472011911003	0.00361421822236472	DONSON	-0.204160791001842	0.999555544272571	DONSON	-0.409189528729097	0.106465898907289
29992	PILRA	0.704101958784595	0.00125005049639911	PILRA	-0.0966617750083115	0.999555544272571	PILRA	0.324999357301298	0.453226424521311
29993	PACSIN1	0.660408594733959	0.00271237506341927	PACSIN1	0.106987897470857	0.999555544272571	PACSIN1	0.198940237125986	0.679281430971902
29998	BICRA	0.818115103689045	0.00776448064545415	BICRA	0.234900032785618	0.999555544272571	BICRA	0.213484665254986	0.772314226393842
30001	ERO1A	0.448808387931124	0.0042590590058878	ERO1A	-0.0719651880592534	0.999555544272571	ERO1A	0.0513330659980512	0.914851831215044
30815	ST6GALNAC6	0.701770790018332	0.000611918750706116	ST6GALNAC6	0.213807959082112	0.999555544272571	ST6GALNAC6	0.404124839206398	0.199933432710246
30827	CXXC1	0.617944267970226	0.00451123179319895	CXXC1	0.278957241602361	0.999555544272571	CXXC1	0.406564882034956	0.232325765588069
30836	DNTTIP2	-0.49637655394581	0.0301089678753956	DNTTIP2	-0.0446072352436613	0.999555544272571	DNTTIP2	-0.0500572210312604	0.936690678569702
30837	SOCS7	0.412722695125791	0.019337130985452	SOCS7	-0.12131758493821	0.999555544272571	SOCS7	-0.0838400522159683	0.86507976594834
49854	ZBTB21	0.400777041069013	0.023657874631064	ZBTB21	-0.152476450262904	0.999555544272571	ZBTB21	-0.0558886381023924	0.914938119422053
50488	MINK1	0.814184065435802	0.000704164482549557	MINK1	0.135573269825996	0.999555544272571	MINK1	0.169657608986841	0.765254275123029
50515	CHST11	0.376005288538665	0.0275982641840836	CHST11	-0.0967917368223213	0.999555544272571	CHST11	0.160292715533804	0.675845040131652
50615	IL21R	0.66223288796977	0.000987906977996968	IL21R	0.125096862052713	0.999555544272571	IL21R	0.318286780659989	0.396409950160206
50619	DEF6	0.626858948756558	0.00170208445904313	DEF6	0.18285749008063	0.999555544272571	DEF6	0.437663710650267	0.144337090098829
50944	SHANK1	1.0846919230173	0.0486032103832786	SHANK1	0.0386949417161339	0.999555544272571	SHANK1	0.239209659188362	0.845978049570296
51003	MED31	-0.614981684857908	0.0407144617359037	MED31	0.0346221482462446	0.999555544272571	MED31	-0.127479839602668	0.86492556303707
51012	PRELID3B	-0.484408374091137	0.0221331998295834	PRELID3B	-0.00264933098108059	0.999555544272571	PRELID3B	-0.115796855058451	0.833192828258144
51013	EXOSC1	-0.532320040332619	0.0176702021813768	EXOSC1	-0.0518080976338379	0.999555544272571	EXOSC1	-0.0364018328500867	0.957113157050829
51015	ISOC1	-0.596415555244721	0.00863482546137823	ISOC1	-0.128866223705884	0.999555544272571	ISOC1	-0.373331610665594	0.329898539159682
51018	RRP15	-0.467303089813214	0.0087284892420551	RRP15	-0.0127553866959228	0.999555544272571	RRP15	-0.244157411155712	0.461814503475449
51021	MRPS16	-0.567455431624186	0.00661348337474739	MRPS16	-0.137637143143893	0.999555544272571	MRPS16	-0.0771416335130717	0.893163900636564
51022	GLRX2	-0.478405117486593	0.02509817834513	GLRX2	-0.0327615478444183	0.999555544272571	GLRX2	-0.205093150787682	0.639906646119869
51028	VPS36	-0.396520833405382	0.0293353771363944	VPS36	-0.0620454521707543	0.999555544272571	VPS36	-0.143674740477609	0.719756374599264
51031	GLOD4	-0.398062943504559	0.0408806914001561	GLOD4	-0.0612725875764407	0.999555544272571	GLOD4	-0.0897641317330789	0.855524753747486
51043	ZBTB7B	0.553967639381728	0.0124278730420409	ZBTB7B	0.278898968449476	0.999555544272571	ZBTB7B	0.575317617509478	0.0316480401978789
51053	GMNN	-0.472048328144091	0.00771202007704284	GMNN	0.1632451213772	0.999555544272571	GMNN	-0.0108652977887266	0.98741328859829
51070	NOSIP	0.341780630091041	0.0406204607257871	NOSIP	0.462764233209258	0.692876896003857	NOSIP	0.719547155738466	0.00144584773684285
51078	THAP4	0.489559488783615	0.0180030064654387	THAP4	0.362228714502458	0.996099045082521	THAP4	0.41065783466091	0.163595058829068
51081	MRPS7	-0.47328961320711	0.0219035401353769	MRPS7	0.129236816528596	0.999555544272571	MRPS7	0.0343971448574313	0.957220501368847
51095	TRNT1	-0.58773464479959	0.00499542832947734	TRNT1	0.0103472567886018	0.999555544272571	TRNT1	-0.102615436701848	0.846056500150933
51099	ABHD5	-0.761377430982084	0.0031135526755374	ABHD5	-0.183496423588661	0.999555544272571	ABHD5	-0.41687959694183	0.346081811245069
51102	MECR	-0.501309946223709	0.0115412854557604	MECR	-0.015219720277575	0.999555544272571	MECR	-0.141903802289573	0.765254275123029
51110	LACTB2	-0.693936849019662	0.00664372814408379	LACTB2	0.125120373844621	0.999555544272571	LACTB2	-0.146600995323773	0.80450055274745
51115	RMDN1	-0.499210386223595	0.0021555750534128	RMDN1	-0.0429642457714254	0.999555544272571	RMDN1	-0.0336123875139635	0.950456495937997
51122	COMMD2	-0.50529407463696	0.0132381570671827	COMMD2	-0.137234918674205	0.999555544272571	COMMD2	-0.179848888262326	0.682784532862297
51135	IRAK4	-0.45017627841461	0.0137189074524652	IRAK4	-0.159406100484307	0.999555544272571	IRAK4	-0.251564922871495	0.429270473488314
51141	INSIG2	0.894138018970646	1.49826224530766e-05	INSIG2	0.080701244430967	0.999555544272571	INSIG2	0.423602347936663	0.348873278693037
51154	MRTO4	-0.552358886397115	0.014945936185964	MRTO4	-0.0792820108733987	0.999555544272571	MRTO4	-0.204737206244011	0.671667088904435
51161	C3orf18	0.982500004892441	0.000129204080476534	C3orf18	-0.0800080432568657	0.999555544272571	C3orf18	0.777655670354126	0.0303326279187464
51167	CYB5R4	-0.42175715010595	0.040472825695074	CYB5R4	0.0835932919240899	0.999555544272571	CYB5R4	-0.0852855506288604	0.887207236958876
51175	TUBE1	-0.782202107152726	0.000571536680763486	TUBE1	-0.0267139683507034	0.999555544272571	TUBE1	-0.0726608198882608	0.903936029299553
51181	DCXR	0.458611141452814	0.0298136087855443	DCXR	0.323268880758848	0.999555544272571	DCXR	0.28783087758621	0.477535905248533
51187	RSL24D1	-0.472557023752239	0.0343826995905562	RSL24D1	0.204387573822053	0.999555544272571	RSL24D1	0.23209163147471	0.639944357657964
51194	IPO11	-0.442238956121473	0.0246690169316784	IPO11	-0.12753401894586	0.999555544272571	IPO11	-0.200500267546603	0.598263469477257
51222	ZNF219	0.657130524414647	0.00440143090517381	ZNF219	0.424126543911581	0.955224387360765	ZNF219	0.611551856957843	0.0416253631312858
51246	SHISA5	0.505721051959851	0.011148495588329	SHISA5	0.257128516426849	0.999555544272571	SHISA5	0.280649293632394	0.443688968877833
51248	PDZD11	-0.486621953761004	0.0476221471486724	PDZD11	-0.221490237384069	0.999555544272571	PDZD11	-0.105846292462844	0.862899914143279
51250	MTRES1	-0.453493838087261	0.0412638224353994	MTRES1	-0.0057810805706158	0.999555544272571	MTRES1	-0.173999495582983	0.715916161073031
51264	MRPL27	-0.451211321126471	0.0364700853757005	MRPL27	-0.0669563241752688	0.999555544272571	MRPL27	-0.063718493727458	0.915439545162887
51278	IER5	0.537498494907718	0.00129026850324875	IER5	0.201385125926214	0.999555544272571	IER5	0.327602334693984	0.24948060366106
51282	SCAND1	0.957847556677289	0.00153990082723796	SCAND1	1.02514100561375	0.0637939878397435	SCAND1	1.19760867622484	0.00031154045426098
51290	ERGIC2	-0.51994083336011	0.0189781277134859	ERGIC2	0.0536187302944256	0.999555544272571	ERGIC2	0.0532141563607987	0.934558355517612
51295	ECSIT	0.43220845259391	0.011864885600628	ECSIT	0.430699861982382	0.778456926381241	ECSIT	0.541823689495651	0.0102972226869978
51300	TIMMDC1	-0.383423181893509	0.0297275639334528	TIMMDC1	-0.101005987389452	0.999555544272571	TIMMDC1	-0.0968210425268963	0.827524030734144
51303	FKBP11	-0.663159882411427	0.00101100832500181	FKBP11	-0.189225373640795	0.999555544272571	FKBP11	-0.179697229155535	0.690171899539132
51308	REEP2	0.806841073960428	0.000611918750706116	REEP2	0.194222400445056	0.999555544272571	REEP2	0.19549115823117	0.730375049511076
51312	SLC25A37	0.63049540040615	0.00622753424724098	SLC25A37	0.0406225762307545	0.999555544272571	SLC25A37	0.0618710985712023	0.919245763252434
51317	PHF21A	0.578493795391262	0.0011324385049222	PHF21A	-0.119012286181967	0.999555544272571	PHF21A	0.0594793418499948	0.913241689115219
51341	ZBTB7A	0.767288921327075	0.00020244122946636	ZBTB7A	0.316190835574201	0.999555544272571	ZBTB7A	0.396455838396662	0.237753789384557
51343	FZR1	0.99375825133524	4.53948277668692e-05	FZR1	0.360426343117414	0.999555544272571	FZR1	0.633857848663069	0.0472136083087247
51351	ZNF117	-0.727215707904141	0.0099219781620651	ZNF117	-0.505128294671622	0.999555544272571	ZNF117	0.0653461332894647	0.932603761888773
51364	ZMYND10	1.26706949243947	7.58256013878036e-05	ZMYND10	-0.326960559455968	0.999555544272571	ZMYND10	0.537171962863971	0.348873278693037
51367	POP5	-0.717238852834077	0.000340389020467409	POP5	-0.12118558441053	0.999555544272571	POP5	0.00923116980118772	0.989930279083681
51373	MRPS17	-0.474860982880315	0.0408806914001561	MRPS17	-0.0417366342418894	0.999555544272571	MRPS17	-0.0783799105461883	0.903936029299553
51377	UCHL5	-0.454132248026084	0.0128624181004357	UCHL5	-0.0533789058583475	0.999555544272571	UCHL5	-0.189334287538328	0.62593432968995
51384	WNT16	0.439161250487689	0.0106570634360896	WNT16	0.220601678227734	0.999555544272571	WNT16	0.21978092654003	0.604228248160649
51388	NIP7	-0.61388077683268	0.000892116966760442	NIP7	0.0337194986004194	0.999555544272571	NIP7	-0.196559672849742	0.629535170513958
51399	TRAPPC4	-0.639035225074489	0.00680299050236739	TRAPPC4	-0.0884147112737744	0.999555544272571	TRAPPC4	-0.261531404558521	0.57010993555383
51400	PPME1	0.501162225241128	0.0056021579948896	PPME1	-0.0033491938328322	0.999555544272571	PPME1	0.146826544731756	0.72087814384553
51406	NOL7	-0.364357547315983	0.030087116364687	NOL7	0.12739769047732	0.999555544272571	NOL7	-0.109276232369484	0.786167993406989
51427	ZNF107	-0.629869714539751	0.0212228727470087	ZNF107	-0.406009683602144	0.999555544272571	ZNF107	0.125467429465501	0.839978992484213
51429	SNX9	0.426399892629491	0.0156786506356461	SNX9	0.187590209096622	0.999555544272571	SNX9	0.0641451707404768	0.903936029299553
51439	FAM8A1	0.413664022483921	0.0126597853050153	FAM8A1	-0.0586202094417514	0.999555544272571	FAM8A1	0.072632696177078	0.880637852233132
51449	PCYOX1	0.593471938024295	0.000253928256720856	PCYOX1	-0.0748790528683809	0.999555544272571	PCYOX1	0.0363632789499833	0.949380270290687
51477	ISYNA1	0.801235479469359	0.00288119777344008	ISYNA1	0.262721168381827	0.999555544272571	ISYNA1	0.541990246119786	0.182598966474942
51495	HACD3	-0.347940962331498	0.0416562210310655	HACD3	-0.014579794497115	0.999555544272571	HACD3	-0.180065295177017	0.608733011178416
51514	DTL	-0.643481112295396	5.1611429208901e-05	DTL	-0.176475173697751	0.999555544272571	DTL	-0.473671685867309	0.0339245684430156
51517	NCKIPSD	0.798115766788118	0.00128291600009095	NCKIPSD	0.152496870389757	0.999555544272571	NCKIPSD	0.374741678887388	0.390246670876636
51520	LARS1	-0.368885326814883	0.0303888162255342	LARS1	-0.0912714232717712	0.999555544272571	LARS1	-0.27897885341369	0.354182386133532
51523	CXXC5	0.658693513069252	0.00444229280452801	CXXC5	0.424023583631967	0.887434706110181	CXXC5	0.67263352737731	0.0280086333578692
51524	TMEM138	-0.596871969445776	0.00451123179319895	TMEM138	-0.106117445108111	0.999555544272571	TMEM138	-0.297966274676208	0.443363663628872
51527	GSKIP	-0.478982205197104	0.0437514315011695	GSKIP	0.058935824704964	0.999555544272571	GSKIP	6.73667557626454e-05	0.999823336876337
51529	ANAPC11	0.445159702905198	0.0339281377254629	ANAPC11	0.537604898248069	0.500174336608147	ANAPC11	0.556079535792936	0.0471973870143861
51531	TRMO	-0.42696674112951	0.0489248763548143	TRMO	0.0342111614603847	0.999555544272571	TRMO	0.0686122951999159	0.903936029299553
51537	MTFP1	0.962843376015692	4.4428426431899e-05	MTFP1	0.337133755945473	0.999555544272571	MTFP1	0.491032985822745	0.211346593036995
51538	ZCCHC17	-0.487447520058195	0.0265892033036768	ZCCHC17	-0.0373563531747632	0.999555544272571	ZCCHC17	-0.095640980209627	0.863007618232963
51548	SIRT6	0.572252588948671	0.0276966045680634	SIRT6	0.601697103936991	0.446367952555289	SIRT6	0.653225917249748	0.0656214041013391
51564	HDAC7	0.852243061543696	0.000305927739970201	HDAC7	0.185625225973302	0.999555544272571	HDAC7	0.40282525803721	0.334226830684554
51574	LARP7	-0.521858968874893	0.0291466491541757	LARP7	0.0108841799178573	0.999555544272571	LARP7	0.0906936269415565	0.895267022217793
51575	ESF1	-0.884922524424802	0.00391389869752161	ESF1	-0.168844715740205	0.999555544272571	ESF1	0.264878909269675	0.68445281314885
51586	MED15	0.792803609069705	0.000494776088024597	MED15	0.222310954040268	0.999555544272571	MED15	0.320335596221722	0.45316576396829
51588	PIAS4	0.523023688334441	0.0120845387373517	PIAS4	0.206487847041857	0.999555544272571	PIAS4	0.172687708214736	0.709745299385725
51602	NOP58	-0.473141188578835	0.0147490189161859	NOP58	0.0784139226444142	0.999555544272571	NOP58	-0.0926985340550502	0.854531082743453
51605	TRMT6	-0.821057386483231	8.08669005469252e-06	TRMT6	-0.113876253637347	0.999555544272571	TRMT6	-0.400580374838794	0.168249112774518
51622	CCZ1	-0.446028138711481	0.0343634956593669	CCZ1	-0.0190184726767393	0.999555544272571	CCZ1	-0.155732856833504	0.730375049511076
51633	OTUD6B	-0.630739342284687	0.00680299050236739	OTUD6B	-0.009009779468127	0.999555544272571	OTUD6B	-0.1052623731754	0.866203998504455
51645	PPIL1	-0.453146629946592	0.0275127073204357	PPIL1	-0.0729022700298071	0.999555544272571	PPIL1	-0.114643822961054	0.814599251832727
51649	MRPS23	-0.572637503392508	0.011649843465404	MRPS23	0.171480531268925	0.999555544272571	MRPS23	0.185984372612084	0.71610172081953
51659	GINS2	-0.708234185263525	0.00111787798045121	GINS2	-0.24603063144368	0.999555544272571	GINS2	-0.463978287040048	0.164774037319991
51668	HSPB11	-0.476240084474456	0.0164158211866825	HSPB11	-0.0444197581281076	0.999555544272571	HSPB11	-0.127589834649129	0.786167993406989
51678	MPP6	-0.627292192083572	0.000888372762229539	MPP6	-0.257851067794202	0.999555544272571	MPP6	-0.383937473012015	0.190938242206707
51691	LSM8	-0.421150531204655	0.0314787275633746	LSM8	0.0107651714879206	0.999555544272571	LSM8	0.0839519984642945	0.882078798814452
51699	VPS29	-0.585464281824517	0.00302821794197673	VPS29	-0.0171541522890511	0.999555544272571	VPS29	-0.139799831017249	0.771740438172153
51706	CYB5R1	-0.41315507531103	0.0475035372401698	CYB5R1	-0.269613087981886	0.999555544272571	CYB5R1	-0.227728488916847	0.588595797745918
51726	DNAJB11	-0.467350769714289	0.010648777186113	DNAJB11	0.113544333981096	0.999555544272571	DNAJB11	-0.0499894223034896	0.926126822837956
51728	POLR3K	-0.3974541581784	0.0468671402963666	POLR3K	0.0844023502801658	0.999555544272571	POLR3K	-0.151625646256677	0.729671736964167
51752	ERAP1	-0.32487765310253	0.0475296393135092	ERAP1	-0.260362431678853	0.999555544272571	ERAP1	-0.220550133084235	0.470399251262988
51754	TMEM8B	0.742230715226455	0.00614639897032683	TMEM8B	0.216543496584926	0.999555544272571	TMEM8B	0.297343517241078	0.571768940373202
51763	INPP5K	-0.498297972893353	0.0131264564140097	INPP5K	-0.0481692061766851	0.999555544272571	INPP5K	-0.242988079213599	0.542119622993226
51809	GALNT7	-0.753230624433598	0.000105290760146295	GALNT7	-0.323111001534612	0.999555544272571	GALNT7	-0.265131134559116	0.488438557443694
53346	TM6SF1	-0.968234440616498	2.76556732763936e-06	TM6SF1	-0.405029919916201	0.955463010632095	TM6SF1	-0.497113047551552	0.0980563216000855
53615	MBD3	0.789790757175281	0.00362160383728559	MBD3	0.973358621850828	0.0569241027997428	MBD3	1.02671120036845	0.00102329108232333
53635	PTOV1	0.651613825672544	0.00728338159885021	PTOV1	0.391007752234991	0.999555544272571	PTOV1	0.19486747655277	0.722047830279534
53827	FXYD5	0.696090821988109	0.0254539896187356	FXYD5	0.0198948968533201	0.999555544272571	FXYD5	0.0901799828908106	0.919245763252434
53834	FGFRL1	1.144589726887	3.79243176608061e-05	FGFRL1	0.154964567026402	0.999555544272571	FGFRL1	0.535521403738267	0.270619747551353
53947	A4GALT	0.636324510020302	0.0178764036263645	A4GALT	0.208142747271194	0.999555544272571	A4GALT	0.474535636678726	0.296128190526586
53981	CPSF2	-0.579032523893775	0.00437611210797045	CPSF2	-0.163892064959332	0.999555544272571	CPSF2	-0.350962572218878	0.296808097943508
54020	SLC37A1	0.716036434300506	0.00107940944408244	SLC37A1	0.0844488878554751	0.999555544272571	SLC37A1	0.308311346044039	0.466780659182534
54106	TLR9	0.683664692021535	0.0180136148220818	TLR9	0.468258146689249	0.999555544272571	TLR9	0.493257702256234	0.300318108382753
54332	GDAP1	-0.976019952922867	1.8537343408217e-05	GDAP1	-0.087458819775912	0.999555544272571	GDAP1	-0.312688440837618	0.492339317628797
54344	DPM3	1.21461557773116	2.08576160365774e-05	DPM3	1.35178709179824	0.00275444015844128	DPM3	1.20484596761376	0.000244123323521797
54431	DNAJC10	-0.576559231120496	0.00404843364489089	DNAJC10	-0.198877521514734	0.999555544272571	DNAJC10	-0.127834951880331	0.79229790466463
54433	GAR1	-0.406695891155865	0.0121938479452889	GAR1	-0.0262876115763781	0.999555544272571	GAR1	-0.332751351283927	0.186252299962423
54434	SSH1	0.500207290948788	0.00538093157770232	SSH1	-0.0308644876463296	0.999555544272571	SSH1	-0.018847408636348	0.979510871026166
54436	SH3TC1	0.714332926654993	0.00013928366685267	SH3TC1	0.516395572724483	0.476136833410269	SH3TC1	1.04777066193882	3.6364938542431e-07
54455	FBXO42	0.49571565228588	0.00485640289781693	FBXO42	0.0126737163183031	0.999555544272571	FBXO42	0.00679300943351529	0.991845129967796
54461	FBXW5	0.829246744028414	0.00147719697920334	FBXW5	0.621436766379632	0.411490449119432	FBXW5	0.906012165633646	0.00184733009071264
54462	CCSER2	0.403004858162625	0.0249676906657458	CCSER2	-0.181337682161501	0.999555544272571	CCSER2	-0.0814968952960333	0.866642399473912
54472	TOLLIP	0.530598616939587	0.00903685343844524	TOLLIP	0.43559008759687	0.699909453646847	TOLLIP	0.525313224863951	0.0419063097160395
54476	RNF216	0.40860334036567	0.0301414650399675	RNF216	0.152488979652999	0.999555544272571	RNF216	-0.00508089449195098	0.99517576728219
54487	DGCR8	-0.371618978129189	0.0230875348508152	DGCR8	-0.110727995779869	0.999555544272571	DGCR8	-0.360123368714596	0.348873278693037
54492	NEURL1B	0.530326426091397	0.00206757804088363	NEURL1B	-0.137705883057484	0.999555544272571	NEURL1B	0.160866144937572	0.691384042798999
54503	ZDHHC13	-0.489853332492207	0.0206063184023729	ZDHHC13	0.0532101313679399	0.999555544272571	ZDHHC13	-0.0140091514730043	0.98466247324793
54529	ASNSD1	-0.457858178846301	0.0207773004963969	ASNSD1	-0.0305994927261363	0.999555544272571	ASNSD1	-0.0713401931634029	0.896000066358884
54537	SHLD2	-0.449912678188401	0.0492831112945594	SHLD2	-0.0707989926261409	0.999555544272571	SHLD2	-0.0604243330396692	0.923638778779414
54541	DDIT4	1.41342380833969	2.8593295824025e-14	DDIT4	0.108515889135151	0.999555544272571	DDIT4	0.726181766373995	0.0039819737538115
54556	ING3	-0.635198540267363	0.00113397348854249	ING3	-0.192060731558448	0.999555544272571	ING3	-0.183488172176137	0.684475056642043
54567	DLL4	0.983978957319775	0.000189803609910938	DLL4	0.143067789777697	0.999555544272571	DLL4	0.54290552653236	0.182078207743548
54583	EGLN1	0.776259670487843	2.90357112084564e-06	EGLN1	0.100065103993397	0.999555544272571	EGLN1	0.436168191933982	0.15798635386594
54584	GNB1L	0.739152744220328	0.0306294420285698	GNB1L	1.23017095972797	0.0182767266311769	GNB1L	1.08772326875858	0.00135197423435391
54620	FBXL19	0.74772626912614	0.00133768200672868	FBXL19	0.500929585676718	0.699909453646847	FBXL19	0.548214604059599	0.136406405056857
54626	HES2	1.2588336079126	4.53983989981235e-11	HES2	0.225017568095967	0.999555544272571	HES2	0.705335918673502	0.00744195216905292
54629	MINDY2	0.580017823713939	0.0190402980623916	MINDY2	-0.29093080007895	0.999555544272571	MINDY2	0.159854812236198	0.792384791531683
54665	RSBN1	0.420791760665245	0.00753881338299101	RSBN1	-0.106461135547382	0.999555544272571	RSBN1	0.0623969526867957	0.903936029299553
54677	CROT	-0.575404352519316	0.0212557733611592	CROT	-0.219244866096078	0.999555544272571	CROT	-0.37081798764522	0.365516881858837
54776	PPP1R12C	0.468561560137008	0.0498562922623985	PPP1R12C	0.402167608771921	0.96357534554973	PPP1R12C	0.486249547251311	0.105116174829496
54780	NSMCE4A	-0.430078072442829	0.02509817834513	NSMCE4A	0.0464010169163631	0.999555544272571	NSMCE4A	0.0214631563873618	0.975630867696792
54788	DNAJB12	-0.414525540894983	0.0215783473840901	DNAJB12	-0.0283787793481567	0.999555544272571	DNAJB12	-0.108332400743178	0.817379904676666
54790	TET2	0.49212813614687	0.00507906945486802	TET2	-0.158356922239425	0.999555544272571	TET2	0.047126212829263	0.929100310872273
54795	TRPM4	0.88443718977664	3.27360002291755e-05	TRPM4	0.339037551797281	0.999555544272571	TRPM4	0.608982949327453	0.0352078991086996
54800	KLHL24	0.708228034708	5.40075451233209e-06	KLHL24	-0.0952363217214146	0.999555544272571	KLHL24	0.100392159850537	0.829547334882406
54805	CNNM2	0.850651315484148	4.32198254029339e-05	CNNM2	0.142170998163296	0.999555544272571	CNNM2	0.152325709666461	0.804039802043245
54809	SAMD9	-0.955385323462068	0.00300178607145718	SAMD9	-0.492587010093169	0.999555544272571	SAMD9	0.0792931094356254	0.927850859437566
54813	KLHL28	0.396859651327065	0.04792700406717	KLHL28	0.0147515481646527	0.999555544272571	KLHL28	0.0778149859018119	0.882078798814452
54820	NDE1	0.434139607921472	0.00991882472912862	NDE1	-0.111023845833859	0.999555544272571	NDE1	0.0973591791034694	0.822592916587149
54822	TRPM7	-0.451149246463941	0.0114770653207742	TRPM7	-0.238736202096478	0.999555544272571	TRPM7	-0.198041571515869	0.578333661765743
54838	WBP1L	0.352473706892964	0.0313483166959426	WBP1L	0.1171120346984	0.999555544272571	WBP1L	0.190598572085646	0.559691414073355
54858	PGPEP1	0.526586617830895	0.00516410889736755	PGPEP1	-0.046475470543915	0.999555544272571	PGPEP1	-0.0192330054914314	0.978213862194784
54859	ELP6	-0.385042137212987	0.0491935449832961	ELP6	0.0638112007645558	0.999555544272571	ELP6	0.253611434621062	0.515192405343392
54865	GPATCH4	-0.579275537797321	0.000684684716706191	GPATCH4	0.205394793567516	0.999555544272571	GPATCH4	-0.224854180054478	0.482241495000273
54876	DCAF16	-0.410693499332053	0.0141274507912914	DCAF16	-0.43777253141061	0.444434096909413	DCAF16	-0.195012142955491	0.539507875308042
54890	ALKBH5	0.793610416142512	3.79243176608061e-05	ALKBH5	0.0616927104151636	0.999555544272571	ALKBH5	0.210931876014177	0.631664153459045
54898	ELOVL2	-0.394732816668799	0.0193056777593714	ELOVL2	-0.331626013762843	0.955463010632095	ELOVL2	-0.374803820241701	0.15798635386594
54902	TTC19	-0.535804575959823	0.00135827097026956	TTC19	-0.0430344325473072	0.999555544272571	TTC19	-0.19729646204204	0.561333618783016
54914	FOCAD	-0.402066693408326	0.0185069005266888	FOCAD	-0.0681978758970495	0.999555544272571	FOCAD	-0.39979737602986	0.104270572899466
54929	TMEM161A	0.642844008157011	0.0167849818707681	TMEM161A	0.507413872784679	0.722806666709672	TMEM161A	0.526100336703726	0.161587059115532
54931	TRMT10C	-0.443133953846286	0.0357259982691244	TRMT10C	0.159654389538794	0.999555544272571	TRMT10C	0.0422954361607082	0.949636907667464
54934	KANSL2	-0.365260466324763	0.0475035372401698	KANSL2	-0.0504038822155271	0.999555544272571	KANSL2	-0.0902547054422666	0.843081000001139
54948	MRPL16	-0.456869943873842	0.030758751418909	MRPL16	-0.045352388493395	0.999555544272571	MRPL16	-0.364125728246894	0.285667462979731
54951	COMMD8	-0.731323052808913	0.00708387493427606	COMMD8	0.146302098643925	0.999555544272571	COMMD8	0.086389545877219	0.910047149714587
54957	TXNL4B	-0.481132153145042	0.029446215134264	TXNL4B	-0.207314003945997	0.999555544272571	TXNL4B	-0.158439304062821	0.749347855253994
54962	TIPIN	-0.876738585492314	3.34057378112962e-05	TIPIN	-0.145811637788141	0.999555544272571	TIPIN	-0.358074869252289	0.356128072742026
54968	TMEM70	-0.506781798094155	0.00936593486379761	TMEM70	0.00632901179150018	0.999555544272571	TMEM70	-0.170589516502945	0.685961848428877
54969	HPF1	-0.473274996044655	0.0466292485086194	HPF1	0.137270100249933	0.999555544272571	HPF1	-0.0624711173510128	0.924498205454807
54970	TTC12	-0.564246236681006	0.0233883114477808	TTC12	-0.187946619704539	0.999555544272571	TTC12	-0.253507428810231	0.600058221065972
54982	CLN6	-0.426075245985547	0.0168464442116271	CLN6	-0.102820393098256	0.999555544272571	CLN6	-0.180826700303925	0.641884993667765
54985	HCFC1R1	0.99646677549637	0.000209274506535108	HCFC1R1	0.295551293861272	0.999555544272571	HCFC1R1	0.339706690400599	0.536197157307876
55003	PAK1IP1	-0.605644529782194	0.0039286311099898	PAK1IP1	0.149029918392323	0.999555544272571	PAK1IP1	-0.0434820748663568	0.942977545267414
55009	FAM174C	0.702581838688756	0.00693582184273334	FAM174C	1.09706021902689	0.0381718523211672	FAM174C	0.946621447761741	0.00156012008871078
55012	PPP2R3C	-0.391469861009044	0.0369229018195413	PPP2R3C	0.0241770669483803	0.999555544272571	PPP2R3C	-0.0167159625284424	0.982221535990454
55026	TMEM255A	0.520435115342375	0.0439552393082218	TMEM255A	0.256592334372787	0.999555544272571	TMEM255A	0.345000580597279	0.464243170178924
55027	HEATR3	-0.526442703570384	0.00885580357506054	HEATR3	-0.0354214435548695	0.999555544272571	HEATR3	-0.0743623394570184	0.893625585427795
55033	FKBP14	0.414256605879638	0.032931813273373	FKBP14	-0.0360713736007681	0.999555544272571	FKBP14	-0.13331051259754	0.783836785373683
55055	ZWILCH	-0.723906808100653	0.000572172259643913	ZWILCH	-0.139998494212349	0.999555544272571	ZWILCH	-0.242483023026097	0.548419981216491
55062	WIPI1	-0.541718592412366	0.00753881338299101	WIPI1	-0.40598102955201	0.999555544272571	WIPI1	-0.31418651114936	0.421642321578883
55095	SAMD4B	0.564525139024555	0.00693582184273334	SAMD4B	0.0904538965722117	0.999555544272571	SAMD4B	0.0796003291586842	0.893163900636564
55110	MAGOHB	-0.697381350599961	0.000681153467242474	MAGOHB	0.146330838286592	0.999555544272571	MAGOHB	-0.0602817284640462	0.919245763252434
55120	FANCL	-0.690867203969896	0.00136283562069813	FANCL	-0.123189719478219	0.999555544272571	FANCL	-0.396442751890024	0.252148892009246
55131	RBM28	-0.396957279961124	0.0216497511017391	RBM28	-0.0206101291263963	0.999555544272571	RBM28	-0.303231067124823	0.378513991433487
55133	SRBD1	-0.519138915693171	0.00718088655881915	SRBD1	-0.244084477213264	0.999555544272571	SRBD1	-0.300755522835461	0.331796597499073
55139	ANKZF1	0.960365784188208	2.48567591196886e-06	ANKZF1	0.199949018376698	0.999555544272571	ANKZF1	0.307522173476569	0.437141117930048
55142	HAUS2	-0.570999606639623	0.000582124086391413	HAUS2	-0.0468977331388187	0.999555544272571	HAUS2	-0.272887160835717	0.364056135932548
55144	LRRC8D	-0.566634628195046	0.000624542465694518	LRRC8D	-0.141920839183994	0.999555544272571	LRRC8D	-0.19036109003157	0.582482973687383
55146	ZDHHC4	-0.49499262071706	0.0221331998295834	ZDHHC4	-0.187595678023291	0.999555544272571	ZDHHC4	-0.0250234274292505	0.973223141376031
55148	UBR7	-0.492860477239265	0.00133067251220119	UBR7	-0.0923920428789801	0.999555544272571	UBR7	-0.423252768566889	0.0574682342405952
55153	SDAD1	-0.490944652074148	0.0179504711281765	SDAD1	-0.172727885772663	0.999555544272571	SDAD1	-0.242223911564653	0.521752840547747
55154	MSTO1	-0.503885096876868	0.015900192324438	MSTO1	0.109917414037462	0.999555544272571	MSTO1	-0.255550133808317	0.538502582581574
55157	DARS2	-0.42353988552502	0.0114770653207742	DARS2	-0.238661901231857	0.999555544272571	DARS2	-0.296682980200322	0.302613726551214
55163	PNPO	-0.515695690874531	0.0179273188592762	PNPO	-0.187970415597233	0.999555544272571	PNPO	-0.337849460528435	0.408380264496708
55166	CENPQ	-0.535895725433227	0.0131436826614944	CENPQ	0.0575734309502448	0.999555544272571	CENPQ	-0.0182258860288605	0.98416684418479
55168	MRPS18A	-0.525900890917696	0.0169429391834252	MRPS18A	0.0339242975132874	0.999555544272571	MRPS18A	-0.00422732744782417	0.996089045855405
55170	PRMT6	-0.609970999785566	0.00151267218295311	PRMT6	0.184821836238112	0.999555544272571	PRMT6	-0.0581829711622588	0.918470428445847
55171	TBCCD1	-0.554411742956007	0.00455677156691305	TBCCD1	-0.166431864238498	0.999555544272571	TBCCD1	-0.46289090746051	0.0756743083709297
55173	MRPS10	-0.456363694791981	0.0217859294246685	MRPS10	0.072041268664091	0.999555544272571	MRPS10	-0.223601981147692	0.567828569012098
55175	KLHL11	0.520702007813989	0.0324186235612283	KLHL11	-0.0843304184772797	0.999555544272571	KLHL11	-0.098002113931451	0.880831899131449
55183	RIF1	-0.873295671990911	0.000816431328441789	RIF1	-0.396733350936797	0.999555544272571	RIF1	-0.0427747864866631	0.956802609552857
55192	DNAJC17	-0.450662397049366	0.0276671481155535	DNAJC17	0.0419599269659625	0.999555544272571	DNAJC17	-0.180435604493854	0.675845040131652
55201	MAP1S	0.907444613998805	0.000731448187818475	MAP1S	0.613897490792981	0.558336943424131	MAP1S	0.481501523232808	0.299848897121209
55213	RCBTB1	-0.598041300599655	0.000514293162009502	RCBTB1	0.0159952359349272	0.999555544272571	RCBTB1	-0.386896365499314	0.156156287966525
55215	FANCI	-0.425399652814737	0.0147327755668729	FANCI	-0.215717304117358	0.999555544272571	FANCI	-0.32406894806644	0.259574371679132
55225	RAVER2	-0.560574412820654	0.0179765679211552	RAVER2	-0.089295655913066	0.999555544272571	RAVER2	-0.260562471981264	0.580563289088543
55239	OGFOD1	-0.376159149264064	0.0268277576073434	OGFOD1	-0.0966170933601416	0.999555544272571	OGFOD1	-0.338969435248687	0.205834206199287
55247	NEIL3	-0.485299953304357	0.00991882472912862	NEIL3	-0.211818536056069	0.999555544272571	NEIL3	-0.0384439361368601	0.947728776296335
55255	WDR41	-0.366137430223276	0.04056675311067	WDR41	-0.104065523750198	0.999555544272571	WDR41	-0.0617987639483896	0.89905106652885
55257	MRGBP	0.50752469252491	0.00175366937317118	MRGBP	0.122574710154737	0.999555544272571	MRGBP	0.292327279304105	0.354920834607731
55276	PGM2	-0.391777539528466	0.0466661373608132	PGM2	0.00466443838113084	0.999555544272571	PGM2	-0.0956182661707352	0.847259977000527
55278	QRSL1	-0.499766157112037	0.0116482363626591	QRSL1	-0.126759394391548	0.999555544272571	QRSL1	-0.237733237763876	0.531454887781403
55279	ZNF654	0.3965594629603	0.0284380250094302	ZNF654	-0.0894464668040993	0.999555544272571	ZNF654	0.189668633829216	0.657856000315369
55281	TMEM140	0.405586284540797	0.0244682149619476	TMEM140	0.170855848345134	0.999555544272571	TMEM140	0.337582537521566	0.249843509027107
55295	KLHL26	0.574336943770386	0.0279850707295938	KLHL26	0.287154114939051	0.999555544272571	KLHL26	0.273340384774069	0.606896947241475
55297	CCDC91	-0.47709956228611	0.0408806914001561	CCDC91	-0.0861076527689237	0.999555544272571	CCDC91	-0.116898933988814	0.829969747460618
55299	BRIX1	-0.602010284808479	0.00306352965786566	BRIX1	0.149981245128177	0.999555544272571	BRIX1	-0.0979525415024891	0.852529761349101
55300	PI4K2B	-0.479002445169132	0.0164158211866825	PI4K2B	-0.056741607312389	0.999555544272571	PI4K2B	-0.0987762821460794	0.85014891917221
55308	DDX19A	-0.345849308564392	0.0353849411574776	DDX19A	-0.0159324268985208	0.999555544272571	DDX19A	-0.185129559512834	0.631664153459045
55311	ZNF444	0.623925217680696	0.00779175772638446	ZNF444	0.458758569950951	0.748279802898922	ZNF444	0.435364333975673	0.204211371583912
55319	TMA16	-0.428330761856083	0.0199803894247971	TMA16	0.0538544118709008	0.999555544272571	TMA16	-0.102993236372221	0.828620546420693
55322	C5orf22	-0.440126849064631	0.0279899929822226	C5orf22	-0.114191149919486	0.999555544272571	C5orf22	-0.287680861799844	0.39639719401133
55329	MNS1	-1.1540224353162	1.04092860358457e-05	MNS1	-0.416987162082305	0.999555544272571	MNS1	-0.069590022429702	0.928200426974849
55362	TMEM63B	0.985763786214628	1.20615614173062e-05	TMEM63B	0.0125103858101958	0.999555544272571	TMEM63B	0.267497540007503	0.575119496060359
55367	PIDD1	0.758681638112642	0.0126551288095671	PIDD1	0.695593507364076	0.44867130389542	PIDD1	0.70381651042361	0.0819417277928194
55374	TMCO6	-0.491553267359808	0.00451784061097146	TMCO6	-0.0751146997110051	0.999555544272571	TMCO6	0.00133731180610856	0.999528119278707
55388	MCM10	-0.734067927768878	2.86962980527454e-05	MCM10	-0.0882463698580176	0.999555544272571	MCM10	-0.516691816377679	0.0416253631312858
55435	AP1AR	-0.397763228199694	0.0473852680488195	AP1AR	-0.0367136486951924	0.999555544272571	AP1AR	0.033626362404761	0.96118343149248
55502	HES6	0.464590224239864	0.0187705043781731	HES6	0.406587026421736	0.841365258920076	HES6	0.500619104308374	0.0693754952467391
55504	TNFRSF19	0.607296358638697	0.00591905269988054	TNFRSF19	-0.0960618851452133	0.999555544272571	TNFRSF19	0.0790986437294934	0.903147465089602
55520	ELAC1	-0.81610399610502	0.00267857353461363	ELAC1	-0.27552767650221	0.999555544272571	ELAC1	-0.253087540028077	0.639043355702732
55544	RBM38	0.9814523792489	5.2930932202395e-05	RBM38	0.484841596939659	0.786200604296239	RBM38	0.633454562667107	0.0768899948779974
55572	FOXRED1	-0.53683285516929	0.00203482434007468	FOXRED1	-0.115678790443087	0.999555544272571	FOXRED1	-0.0598442144962396	0.906512564108718
55602	CDKN2AIP	-0.570213373945253	0.00155695030446039	CDKN2AIP	0.0984049189909904	0.999555544272571	CDKN2AIP	-0.0856193773675827	0.854531082743453
55610	VPS50	-0.480942845729881	0.0295762054164044	VPS50	0.0188788142462493	0.999555544272571	VPS50	-0.0501758155364199	0.936690678569702
55615	PRR5	0.971697983118702	4.64150770963848e-05	PRR5	0.599012972567814	0.446367952555289	PRR5	0.753150944326437	0.0234889842007044
55631	LRRC40	-0.533652557838143	0.00983853139311713	LRRC40	-0.00203106186626645	0.999555544272571	LRRC40	-0.0837577262006666	0.887227094439545
55636	CHD7	0.327513222417503	0.0495142971538465	CHD7	-0.0376520177476982	0.999555544272571	CHD7	-0.0579669181691732	0.915240551889131
55643	BTBD2	1.09409030259119	6.09415779805954e-05	BTBD2	0.470274881661583	0.955463010632095	BTBD2	0.78597229438987	0.0262107127823509
55644	OSGEP	-0.530145831336916	0.00728338159885021	OSGEP	-0.0374953442425298	0.999555544272571	OSGEP	-0.29017312108426	0.440243442121546
55647	RAB20	0.915818008741705	2.9199587287427e-05	RAB20	0.272505771564724	0.999555544272571	RAB20	0.766574277617502	0.0125566228304544
55658	RNF126	0.539545649049447	0.0422514699639116	RNF126	0.37744292429481	0.999555544272571	RNF126	0.443806916445873	0.257764862083665
55668	GPATCH2L	0.382951975546572	0.0458425904883229	GPATCH2L	-0.0988171835884903	0.999555544272571	GPATCH2L	0.0712028343151556	0.896000066358884
55670	PEX26	-0.461916080944136	0.0163813990981182	PEX26	-0.198157514657533	0.999555544272571	PEX26	-0.192875524564634	0.645989748230403
55679	LIMS2	1.18874743244135	2.38849516429986e-05	LIMS2	0.635301099745643	0.572290651222382	LIMS2	0.801994530159128	0.0343493768860097
55690	PACS1	0.613254442112343	0.00349834673048273	PACS1	-0.0784923927405262	0.999555544272571	PACS1	0.104229693542488	0.847259977000527
55700	MAP7D1	0.537979444503349	0.00600521068933224	MAP7D1	0.252855262276055	0.999555544272571	MAP7D1	0.264159551317556	0.479076681613839
55703	POLR3B	-0.938983509780347	6.0680442080778e-06	POLR3B	-0.232470338567224	0.999555544272571	POLR3B	-0.447177065258447	0.128620225956176
55704	CCDC88A	-0.724268755538449	0.0179504711281765	CCDC88A	-0.510265042467632	0.999555544272571	CCDC88A	0.185648296980903	0.783836785373683
55705	IPO9	-0.545831596355799	0.000413444800572122	IPO9	-0.251280981547092	0.999555544272571	IPO9	-0.395148082952101	0.144213289822148
55716	LMBR1L	0.474166772390818	0.0218720547862873	LMBR1L	-0.0453726759551732	0.999555544272571	LMBR1L	0.0831990688633311	0.883518709613685
55728	N4BP2	-0.647481796382914	0.00199550136473076	N4BP2	-0.485104258071606	0.999555544272571	N4BP2	-0.0889747045557595	0.870632519273959
55732	C1orf112	-0.419188561588862	0.0155092371701184	C1orf112	-0.0757714437631292	0.999555544272571	C1orf112	-0.182744442154829	0.641035571229378
55734	ZFP64	0.556225829417241	0.00475837613307576	ZFP64	0.0679807596979667	0.999555544272571	ZFP64	0.186369452710576	0.688219925118752
55738	ARFGAP1	0.590614064356775	0.00868533962020339	ARFGAP1	0.302779460111981	0.999555544272571	ARFGAP1	0.421337010264356	0.183143079525649
55744	COA1	-0.473181745783596	0.0271600556360993	COA1	-0.0403854255695648	0.999555544272571	COA1	-0.0220735659799432	0.977823904547586
55745	AP5M1	-0.495322330580098	0.024637028052513	AP5M1	-0.0445790141254101	0.999555544272571	AP5M1	-0.145345098721694	0.777834784457962
55759	WDR12	-0.486613437378662	0.007301976833243	WDR12	0.0291583307022254	0.999555544272571	WDR12	0.0191649514461717	0.977038603520749
55766	H2AJ	0.661760127792437	0.00927063439340617	H2AJ	0.314086757594705	0.999555544272571	H2AJ	0.522419409271694	0.132889457718931
55777	MBD5	0.454095290525545	0.0161430486980992	MBD5	-0.119467991854054	0.999555544272571	MBD5	-0.0695574892042868	0.899415309744834
55780	ERMARD	-0.427155442956809	0.0317662283785877	ERMARD	0.119977983545411	0.999555544272571	ERMARD	0.0860910024153093	0.866622089812056
55787	TXLNG	-0.424433195630597	0.018352193168008	TXLNG	-0.190939702120397	0.999555544272571	TXLNG	-0.27237716807534	0.394512709490854
55794	DDX28	-0.501408449616933	0.0157520080690435	DDX28	0.0476392774395493	0.999555544272571	DDX28	-0.0399000331645703	0.950456495937997
55795	PCID2	-0.476783067686718	0.0106713781111101	PCID2	-0.164156096787775	0.999555544272571	PCID2	-0.16347541464619	0.690820312855628
55796	MBNL3	-0.598018512534418	0.000954712844862667	MBNL3	-0.370006335753034	0.999555544272571	MBNL3	-0.392924845390366	0.14870717575623
55806	HR	1.29988231750282	0.0213182562568284	HR	0.249286034542406	0.999555544272571	HR	0.739741206724142	0.476631297002332
55809	TRERF1	0.554327852646501	0.0188677300987085	TRERF1	-0.0787309992888517	0.999555544272571	TRERF1	0.02546995263178	0.976132519997665
55813	UTP6	-0.391496164730583	0.0349046281923242	UTP6	0.139406224853425	0.999555544272571	UTP6	0.0168389321969699	0.980038599264851
55814	BDP1	-0.514958799711786	0.0416534858820797	BDP1	-0.48545099939697	0.999555544272571	BDP1	0.0904771749422198	0.887227094439545
55818	KDM3A	0.885355826334932	2.32942433171887e-06	KDM3A	0.105213183370875	0.999555544272571	KDM3A	0.479055312549465	0.13541916599698
55829	SELENOS	-0.443417765838436	0.0365686266275312	SELENOS	0.0474454770172578	0.999555544272571	SELENOS	0.00841835795060001	0.990757456633687
55839	CENPN	-0.462160147527801	0.0187705043781731	CENPN	-0.0894853652669119	0.999555544272571	CENPN	-0.0442222743378329	0.94002797803972
55848	PLGRKT	-0.637896322235197	0.00382461903436795	PLGRKT	-0.129948290140168	0.999555544272571	PLGRKT	-0.102073509363365	0.857136822549656
55860	ACTR10	-0.653824538867188	0.000997780168611705	ACTR10	0.0200034077898004	0.999555544272571	ACTR10	0.0120289721148711	0.98741328859829
55863	TMEM126B	-0.534828144493347	0.0268793487432672	TMEM126B	0.217698431926497	0.999555544272571	TMEM126B	0.0779534324250376	0.906038021763021
55884	WSB2	-0.432856415833002	0.0185069005266888	WSB2	-0.101573457991639	0.999555544272571	WSB2	-0.446240148145368	0.108038248601561
55885	LMO3	0.618681405587855	0.000295949087628318	LMO3	-0.0412911738931418	0.999555544272571	LMO3	0.3075379052662	0.420703867204238
55890	GPRC5C	0.908744770323577	0.000799111516867287	GPRC5C	0.438731973195669	0.999555544272571	GPRC5C	0.733794636653334	0.047177840624056
55893	ZNF395	1.1399751111114	1.33083789342203e-05	ZNF395	0.163414827422596	0.999555544272571	ZNF395	0.467000965489823	0.340242889762574
55898	UNC45A	0.516072398592356	0.00654913471473824	UNC45A	0.213948941104791	0.999555544272571	UNC45A	0.249878911556034	0.491302939241502
55900	ZNF302	-0.548284898322306	0.0107639082556804	ZNF302	-0.214952170719669	0.999555544272571	ZNF302	0.0910905148650925	0.878040928871108
55915	LANCL2	-0.425761922819944	0.0239169499678794	LANCL2	0.0171171910559611	0.999555544272571	LANCL2	-0.114773564515343	0.800294589810502
55916	NXT2	-0.642767634019429	0.00461703126223258	NXT2	-0.0036194113600816	0.999555544272571	NXT2	-0.0242279098856899	0.976904548829079
55964	SEPTIN3	0.547119929769105	0.000892116966760442	SEPTIN3	-0.214447338724045	0.999555544272571	SEPTIN3	0.197247551086987	0.575119496060359
56052	ALG1	-0.483100481501304	0.030758751418909	ALG1	0.000316806618752565	0.999555544272571	ALG1	0.0319667316406162	0.965626166325097
56160	NSMCE3	0.324574953610081	0.0451805189631059	NSMCE3	0.028671426518243	0.999555544272571	NSMCE3	0.0987342222506391	0.80450055274745
56261	GPCPD1	-0.448811314757778	0.0170962615275557	GPCPD1	-0.132204512296533	0.999555544272571	GPCPD1	-0.16903960368906	0.643390312921945
56270	WDR45B	0.62950222979979	0.000161637848187743	WDR45B	0.102948703176415	0.999555544272571	WDR45B	0.15117630243327	0.701060862384771
56666	PANX2	1.4593681402143	2.90357112084564e-06	PANX2	0.345071884243861	0.999555544272571	PANX2	0.953327396923121	0.0206770008536194
56886	UGGT1	-0.576298239403036	0.000329737611056217	UGGT1	-0.240550134936575	0.999555544272571	UGGT1	-0.449887769948419	0.127441695722352
56890	MDM1	-0.651162813532175	0.00336401998781009	MDM1	-0.0751186896329894	0.999555544272571	MDM1	-0.181506925148094	0.705816797027893
56894	AGPAT3	0.388501055827756	0.0291658580103291	AGPAT3	0.129156774778401	0.999555544272571	AGPAT3	0.179590608054844	0.629535170513958
56897	WRNIP1	0.330038853308576	0.0420637883692508	WRNIP1	0.145432457011207	0.999555544272571	WRNIP1	0.193378556853514	0.546896706155079
56901	NDUFA4L2	1.40202704997734	0.0326415849826065	NDUFA4L2	0.479243424419926	0.999555544272571	NDUFA4L2	1.12153926098835	0.350273105821275
56902	PNO1	-0.562983343514701	0.0025974929935924	PNO1	0.0897986465153326	0.999555544272571	PNO1	-0.155361982525064	0.711285832192654
56905	C15orf39	0.489567679753987	0.0292157076676487	C15orf39	0.314522709266555	0.999555544272571	C15orf39	0.209464005766631	0.673585196937511
56916	SMARCAD1	-0.489721721142936	0.0103318491639574	SMARCAD1	-0.141942199794475	0.999555544272571	SMARCAD1	-0.17222865332896	0.675665185263548
56926	NCLN	0.666804436199196	0.010499504676402	NCLN	0.537624676936325	0.728861080647522	NCLN	0.509729271480714	0.172251972207367
56929	FEM1C	0.656225081510465	0.000987906977996968	FEM1C	-0.0354880390267726	0.999555544272571	FEM1C	0.017789102113641	0.980794483276411
56937	PMEPA1	0.595176112965564	0.00400315376651263	PMEPA1	0.164601897590565	0.999555544272571	PMEPA1	0.207422092112123	0.651215973910877
56940	DUSP22	0.349674775728944	0.0390362644830325	DUSP22	-0.029879859298908	0.999555544272571	DUSP22	0.0313669338720021	0.952656622577321
56941	HMCES	0.681414766477181	0.000511850429103594	HMCES	-0.0123398207705104	0.999555544272571	HMCES	0.000154081105739891	0.9997213223643
56949	XAB2	0.673667645721816	0.0016139532472947	XAB2	0.434307715821066	0.726874950220288	XAB2	0.36903040783924	0.270975500890207
56954	NIT2	-0.540315522821428	0.00426523792877224	NIT2	-0.0455341187252746	0.999555544272571	NIT2	-0.0270684278504399	0.965232453875893
56983	POGLUT1	-0.444263453679997	0.0303888162255342	POGLUT1	-0.0124778331578386	0.999555544272571	POGLUT1	-0.121642104625013	0.804047391030719
56987	BBX	0.440406212153443	0.0151025890821975	BBX	-0.141154845830271	0.999555544272571	BBX	0.118478692975532	0.791881424525744
56992	KIF15	-0.468154031278638	0.0167849818707681	KIF15	-0.214730306116468	0.999555544272571	KIF15	-0.254206115665001	0.460487368031741
56996	SLC12A9	0.623159140396084	0.0179464058164185	SLC12A9	0.444717420859641	0.921304060119605	SLC12A9	0.357438903030037	0.447286663711818
56997	COQ8A	0.473166493376391	0.0167882333271455	COQ8A	0.16277575158488	0.999555544272571	COQ8A	0.32540826309286	0.348405865164216
57082	KNL1	-0.546718293643014	0.0256221029432312	KNL1	-0.494549839237077	0.999555544272571	KNL1	0.0355524707592747	0.961800072615448
57102	C12orf4	-0.783484300055101	5.96741510405974e-05	C12orf4	-0.131918770034788	0.999555544272571	C12orf4	-0.054294969810234	0.927996161659579
57104	PNPLA2	0.888689906501292	0.000279677564325346	PNPLA2	0.381811721979418	0.999555544272571	PNPLA2	0.368715862011622	0.41263489663124
57115	PGLYRP4	-0.780436991987951	0.00166751176663653	PGLYRP4	-0.819168825736999	0.138398159569086	PGLYRP4	-0.418726145333027	0.367619684823586
57129	MRPL47	-0.608282848186218	0.0108646681779496	MRPL47	0.150143343718458	0.999555544272571	MRPL47	0.00779942754628847	0.992954809849226
57130	ATP13A1	0.53403013635514	0.0193250833038021	ATP13A1	0.310193007101431	0.999555544272571	ATP13A1	0.24359063182792	0.560156507650327
57140	RNPEPL1	0.631447719218208	0.00769569985338048	RNPEPL1	0.398962341621525	0.999555544272571	RNPEPL1	0.455540282104234	0.198126443211568
57143	ADCK1	-0.480670376673692	0.027708104993233	ADCK1	-0.217493549238265	0.999555544272571	ADCK1	-0.320265013765813	0.428444548434631
57156	TMEM63C	0.853987254028009	0.00232084670460683	TMEM63C	0.1691877066542	0.999555544272571	TMEM63C	0.0966805465621694	0.90786767995756
57175	CORO1B	0.67164403868555	0.0174882239262354	CORO1B	0.621520050044006	0.476136833410269	CORO1B	0.948932684582354	0.00389086853792778
57178	ZMIZ1	1.08607158186444	4.94232796984407e-05	ZMIZ1	0.253062155541736	0.999555544272571	ZMIZ1	0.319395862050508	0.554220960905887
57182	ANKRD50	0.399753798582452	0.024534916250713	ANKRD50	-0.130129704353016	0.999555544272571	ANKRD50	0.0190195351420365	0.977823904547586
57185	NIPAL3	0.365292124783733	0.0435424228977896	NIPAL3	-0.0798279153670627	0.999555544272571	NIPAL3	-0.0139258508350424	0.983990607757688
57214	CEMIP	0.454242538511766	0.0193056777593714	CEMIP	-0.168538892486858	0.999555544272571	CEMIP	-0.0926413567035502	0.86799350795056
57226	LYRM2	-0.465004971267536	0.0221902440117807	LYRM2	-0.0294298331371271	0.999555544272571	LYRM2	-0.143704794799081	0.764453671415403
57326	PBXIP1	0.476468627530671	0.021234527765206	PBXIP1	0.200148565863111	0.999555544272571	PBXIP1	0.282048222525456	0.470399251262988
57332	CBX8	0.829044352921172	7.66519128276648e-06	CBX8	0.521182638051454	0.411490449119432	CBX8	0.688979124719116	0.00383741821851605
57404	CYP20A1	-0.428856916127619	0.0406797322089578	CYP20A1	-0.180393466197585	0.999555544272571	CYP20A1	-0.285317799758859	0.453478486128671
57405	SPC25	-0.608494626636077	0.00219545127724494	SPC25	-0.00373798432463681	0.999555544272571	SPC25	-0.259548341924339	0.500624360310802
57447	NDRG2	0.476204874063541	0.0189757449719289	NDRG2	-0.0676831076065056	0.999555544272571	NDRG2	0.0313544300932012	0.96591459388616
57455	REXO1	0.714336336512784	0.00305172293949793	REXO1	0.541472283161528	0.644636149504309	REXO1	0.488309399909688	0.181550776651494
57460	PPM1H	0.584845374751497	0.000172604269744116	PPM1H	0.00926159842780142	0.999555544272571	PPM1H	0.0717476085677343	0.868810074144573
57479	PRR12	0.706962883885247	0.011649843465404	PRR12	0.430772996282829	0.999555544272571	PRR12	0.237187411353437	0.697562986328134
57492	ARID1B	0.645850556336166	0.00349362043773609	ARID1B	-0.020377151321437	0.999555544272571	ARID1B	0.034346675295483	0.963301274191997
57507	ZNF608	0.712911389567816	0.00016596261688973	ZNF608	0.00267212358420856	0.999555544272571	ZNF608	-0.0103633303233695	0.988267961989969
57510	XPO5	-0.354143220687092	0.0406107780509221	XPO5	-0.166641889717949	0.999555544272571	XPO5	-0.281914610160131	0.399108674096223
57519	STARD9	0.589065407322984	0.0284740212155502	STARD9	-0.0422365370834023	0.999555544272571	STARD9	-0.116098332753908	0.872429331467511
57532	NUFIP2	0.377127625240727	0.0366437881459849	NUFIP2	-0.174451937968508	0.999555544272571	NUFIP2	-0.0275852628411749	0.961665330052892
57533	TBC1D14	0.401225566079702	0.014686500939895	TBC1D14	-0.0341057822285935	0.999555544272571	TBC1D14	0.0556996477025092	0.912896089950366
57542	KLHL42	-0.533649611231705	0.00188781669963702	KLHL42	-0.107967561676422	0.999555544272571	KLHL42	-0.280889060211231	0.385356742435834
57546	PDP2	0.435553962053709	0.0135950513284121	PDP2	-0.0683171188868022	0.999555544272571	PDP2	-0.112940597616266	0.798632760979925
57553	MICAL3	0.499101327801238	0.0397723362892618	MICAL3	-0.00713821598937388	0.999555544272571	MICAL3	0.00545055298437811	0.995467064732211
57555	NLGN2	1.10628208761508	0.000219569518678159	NLGN2	0.0447494268674315	0.999555544272571	NLGN2	0.135717315690122	0.866656898890717
57572	DOCK6	0.797548062811027	0.008618164781253	DOCK6	-0.0442197437342276	0.999555544272571	DOCK6	0.22960240431437	0.75373321059271
57580	PREX1	0.526505496908915	0.00532340178595888	PREX1	0.142238501192417	0.999555544272571	PREX1	0.124402139867961	0.804047391030719
57597	BAHCC1	0.817952930222408	0.00260232235454778	BAHCC1	0.403220859345145	0.999555544272571	BAHCC1	0.268937938452838	0.628881547209609
57600	FNIP2	0.415950777993121	0.0202862030348802	FNIP2	-0.113407629501466	0.999555544272571	FNIP2	-0.0288542398424421	0.962277785147253
57613	FAM234B	0.469846089857219	0.00927063439340617	FAM234B	-0.247471697189126	0.999555544272571	FAM234B	-0.205999321184846	0.589002878249288
57646	USP28	0.428836354595435	0.0111311374328018	USP28	-0.161370046576706	0.999555544272571	USP28	-0.125822263129506	0.762677015016904
57650	CIP2A	-0.493264232498734	0.0348209770006687	CIP2A	-0.138762215152342	0.999555544272571	CIP2A	-0.0764237252605088	0.903936029299553
57655	GRAMD1A	0.522967278821802	0.0165265257691193	GRAMD1A	0.147835020415447	0.999555544272571	GRAMD1A	0.364894188891377	0.312752807401624
57659	ZBTB4	0.521858286509415	0.0141150465037751	ZBTB4	0.113854651458779	0.999555544272571	ZBTB4	0.221749850933949	0.609482488809147
57661	PHRF1	0.466091119571431	0.0264512495313819	PHRF1	0.468744094033995	0.698742751155319	PHRF1	0.259352918520814	0.554220960905887
57662	CAMSAP3	1.0424226970981	0.000175206967894136	CAMSAP3	0.247334625864124	0.999555544272571	CAMSAP3	0.417474769369992	0.433765991624332
57664	PLEKHA4	1.01729303433773	0.000673474520483795	PLEKHA4	0.335970163324763	0.999555544272571	PLEKHA4	0.659314948080728	0.146405526669086
57666	FBRSL1	0.643530188486765	0.0204661147240216	FBRSL1	0.335643231729809	0.999555544272571	FBRSL1	0.192271225218672	0.76170061321218
57674	RNF213	0.537021189399697	0.0343960849731703	RNF213	-0.13970070224863	0.999555544272571	RNF213	-0.0892221946454904	0.907002460964272
57678	GPAM	-0.506210586444477	0.0169410639394145	GPAM	-0.169008296653023	0.999555544272571	GPAM	-0.185404442106542	0.682096947688643
57706	DENND1A	0.56705730598182	0.00400315376651263	DENND1A	-0.130554638162663	0.999555544272571	DENND1A	-0.0248630302240016	0.973223141376031
57707	MEAK7	0.399772970666144	0.0358965802995517	MEAK7	-0.013349610653919	0.999555544272571	MEAK7	0.151209547807139	0.733460092034212
57719	ANO8	0.645682356894555	0.030087116364687	ANO8	0.297425863085931	0.999555544272571	ANO8	0.14311926876129	0.846642036699825
57761	TRIB3	-0.621808620923071	0.00534959511929131	TRIB3	-0.293989645941253	0.999555544272571	TRIB3	0.000324441227201871	0.9997213223643
57787	MARK4	0.788247038974393	8.61396962823923e-05	MARK4	-0.0208740694230013	0.999555544272571	MARK4	0.057568173186612	0.923638778779414
57799	RAB40C	0.832638074843208	0.000639751634109745	RAB40C	0.538798606210935	0.491292173359786	RAB40C	0.68855780491362	0.0271171993998477
57835	SLC4A5	-0.731348784745205	2.24111776255206e-05	SLC4A5	-0.249556733689914	0.999555544272571	SLC4A5	-0.45127847299579	0.0805248354458794
58473	PLEKHB1	0.605029328790237	0.00387116358957275	PLEKHB1	0.15367957385704	0.999555544272571	PLEKHB1	0.0648581651480896	0.914799666458488
58476	TP53INP2	0.688710968558778	0.0055628756751529	TP53INP2	-0.126493957983636	0.999555544272571	TP53INP2	-0.0141906752561145	0.987687066938942
58477	SRPRB	-0.622827873424583	0.00693582184273334	SRPRB	-0.184963029936609	0.999555544272571	SRPRB	-0.202696480629001	0.675665185263548
58478	ENOPH1	-0.400125993648273	0.0499881514360068	ENOPH1	0.112846249083271	0.999555544272571	ENOPH1	0.0406124066615733	0.949023902062801
58493	INIP	-0.420894861316759	0.0322635266037879	INIP	-0.00558829515756791	0.999555544272571	INIP	-0.0733135096451937	0.887227094439545
58505	OSTC	-0.485583440322551	0.020707252646583	OSTC	-0.0324507370112368	0.999555544272571	OSTC	0.212648313710773	0.638901998837711
58506	SCAF1	0.657197149944241	0.0061040400114542	SCAF1	0.476794589056569	0.877021645139326	SCAF1	0.276816132879105	0.568361173744107
58509	CACTIN	0.615666153364959	0.0116482363626591	CACTIN	0.478567171879165	0.626664315788121	CACTIN	0.39507630056778	0.259333341377249
58515	SELENOK	-0.560855909155202	0.0244100235476937	SELENOK	-0.136400854813478	0.999555544272571	SELENOK	-0.0683447950366893	0.921038440016121
58526	MID1IP1	0.382869270637737	0.0380221599162439	MID1IP1	0.349271276481287	0.876566942552234	MID1IP1	0.504716400553748	0.0359342433824719
58528	RRAGD	0.3957287198188	0.00847266336930423	RRAGD	-0.0627952003922729	0.999555544272571	RRAGD	0.0135340028145997	0.982221535990454
59307	SIGIRR	0.67265208281866	0.014945936185964	SIGIRR	0.832439805540473	0.150654518797544	SIGIRR	1.12396092548341	6.18161504606108e-05
59338	PLEKHA1	1.25722541471041	1.87624566105364e-07	PLEKHA1	-0.160826391530173	0.999555544272571	PLEKHA1	0.361578457694754	0.488430181352325
59339	PLEKHA2	0.541255041843306	0.00219545127724494	PLEKHA2	0.00633461159740081	0.999555544272571	PLEKHA2	0.151765676247706	0.709786469873167
59342	SCPEP1	0.546724461154715	0.000485858730840167	SCPEP1	-0.0463324627340008	0.999555544272571	SCPEP1	0.0144650721218726	0.981086051040606
60386	SLC25A19	-0.404709137506466	0.0467843134504717	SLC25A19	0.0176827284465752	0.999555544272571	SLC25A19	-0.0425648224244272	0.946577252687481
60401	EDA2R	0.52813843186903	0.00549998579294999	EDA2R	0.144694496770228	0.999555544272571	EDA2R	0.349857139138749	0.261085654618377
60489	APOBEC3G	0.365043255998189	0.0218742182188199	APOBEC3G	-0.121655097373489	0.999555544272571	APOBEC3G	0.345006567349171	0.164774037319991
60528	ELAC2	-0.355699958009585	0.0468671402963666	ELAC2	-0.118471030988039	0.999555544272571	ELAC2	-0.195575955573178	0.618614112212497
60558	GUF1	-0.383841470855005	0.0325449409656348	GUF1	-0.250301864795622	0.999555544272571	GUF1	-0.206123790934367	0.553561274841795
60559	SPCS3	-0.491510393688491	0.00407546860491464	SPCS3	-0.106957201834657	0.999555544272571	SPCS3	-0.114812594162184	0.79072311758135
60625	DHX35	-0.579384869926627	0.00288943518273456	DHX35	-0.150221412461531	0.999555544272571	DHX35	-0.408254912428457	0.172905215928634
60682	SMAP1	0.404838510292386	0.00884715882159278	SMAP1	-0.0491615005005169	0.999555544272571	SMAP1	-0.0109582430746564	0.98466247324793
63035	BCORL1	0.746643368693635	0.0010931954450567	BCORL1	0.0475079166972932	0.999555544272571	BCORL1	0.0876193022293042	0.896075514466912
63826	SRR	-0.614990416323447	0.0042495929480912	SRR	-0.132730692111808	0.999555544272571	SRR	-0.349872216042882	0.298756219458226
63874	ABHD4	1.13326980840658	2.39275728747041e-06	ABHD4	-0.110136819486085	0.999555544272571	ABHD4	0.362318039617457	0.470399251262988
63893	UBE2O	0.547788980966982	0.00486690758625203	UBE2O	0.133025275047582	0.999555544272571	UBE2O	0.124231523280164	0.799849049296827
63901	FAM111A	-0.342138940197086	0.0476329824499238	FAM111A	-0.169879143577342	0.999555544272571	FAM111A	-0.26875399600572	0.371074964561051
63933	MCUR1	-0.437369073363523	0.0228544376184348	MCUR1	-0.156356928958937	0.999555544272571	MCUR1	-0.19433378494838	0.628881547209609
63941	NECAB3	0.532778996806451	0.0359635934879776	NECAB3	0.344453568442871	0.999555544272571	NECAB3	0.622277349232872	0.0618088416750265
63967	CLSPN	-0.924322206934495	7.65030866485339e-08	CLSPN	-0.317603067478604	0.999555544272571	CLSPN	-0.592968516603088	0.0285064369761987
63977	PRDM15	0.605398580655332	0.00781664070104888	PRDM15	0.139909684723393	0.999555544272571	PRDM15	0.169206394214232	0.739833051506821
63979	FIGNL1	-0.412915002161244	0.0289619194394187	FIGNL1	-0.105698007519114	0.999555544272571	FIGNL1	-0.303309398918126	0.339644686783937
64005	MYO1G	0.731497061281591	0.00174424314171284	MYO1G	0.0635275324329603	0.999555544272571	MYO1G	0.562202546647462	0.086142572734713
64090	GAL3ST2	0.738242720267616	0.0321381713517257	GAL3ST2	0.127799617693764	0.999555544272571	GAL3ST2	0.319146150696025	0.665312291062685
64105	CENPK	-0.765666787328844	0.000194930259517654	CENPK	0.0102933869465571	0.999555544272571	CENPK	-0.159921146739726	0.744166812080155
64114	TMBIM1	0.51722221688795	0.00874540018309714	TMBIM1	-0.120514685480346	0.999555544272571	TMBIM1	0.354696963903489	0.301710880183938
64131	XYLT1	0.555796632684898	0.00253015054978675	XYLT1	-0.124510168391437	0.999555544272571	XYLT1	0.068497740152326	0.903936029299553
64132	XYLT2	0.713774809760565	0.00305172293949793	XYLT2	0.354230720251796	0.999555544272571	XYLT2	0.491759826479383	0.182598966474942
64149	C17orf75	-0.551795709770218	0.00288943518273456	C17orf75	-0.10694163917414	0.999555544272571	C17orf75	-0.12917329997421	0.767274166617458
64151	NCAPG	-0.429550957940622	0.0187705043781731	NCAPG	-0.174007090517237	0.999555544272571	NCAPG	-0.22597494179357	0.520348263724378
64207	IRF2BPL	0.621118071741946	0.00157962139452973	IRF2BPL	0.17917784879393	0.999555544272571	IRF2BPL	0.268773480105765	0.482297999715975
64222	TOR3A	-0.50727285654107	0.0198701656459403	TOR3A	-0.0729992737406209	0.999555544272571	TOR3A	-0.263669111050399	0.533712146789075
64318	NOC3L	-0.519012421601358	0.0104867233477039	NOC3L	-0.0591923814680002	0.999555544272571	NOC3L	-0.103863244049282	0.845978049570296
64319	FBRS	0.730901407104625	0.00135311941154237	FBRS	0.240129451150113	0.999555544272571	FBRS	0.349230541709603	0.391796942882283
64328	XPO4	-0.33714482554953	0.0451512156585004	XPO4	-0.272191109068585	0.999555544272571	XPO4	-0.302002110246745	0.300385699581045
64342	HS1BP3	0.396667264208245	0.0346012976628611	HS1BP3	0.266709011989225	0.999555544272571	HS1BP3	0.309374926763265	0.324997225169879
64393	ZMAT3	0.444815236384155	0.00889128564210223	ZMAT3	0.0801061050193784	0.999555544272571	ZMAT3	-0.0603352688347374	0.903459026150423
64403	CDH24	0.677662848995901	0.00204334382157712	CDH24	0.350585022647789	0.999555544272571	CDH24	0.132956873216904	0.80405431521144
64417	TMEM267	-0.875618322686884	0.000357655418714146	TMEM267	-0.157471890098462	0.999555544272571	TMEM267	0.0267001113284053	0.975565348752231
64423	INF2	1.24408807028719	0.0172919836985398	INF2	0.512353805207017	0.96357534554973	INF2	0.654157906424054	0.511306689507599
64427	TTC31	-0.401878665644864	0.0305178455234099	TTC31	-0.1907497287908	0.999555544272571	TTC31	-0.20031535355738	0.629204946026655
64428	CIAO3	0.490512016847017	0.0337799515424028	CIAO3	0.390755504429475	0.917596979266938	CIAO3	0.656388798190805	0.0142219366428772
64598	MOSPD3	0.659937481453794	0.00765029129699084	MOSPD3	0.391348855320215	0.999555544272571	MOSPD3	0.296160127603746	0.575119496060359
64651	CSRNP1	0.803888541943275	0.00346589043645755	CSRNP1	0.32011684721926	0.999555544272571	CSRNP1	0.375757266548556	0.457061325618917
64718	UNKL	0.817608147413908	0.0012814323192515	UNKL	0.419685990280396	0.999555544272571	UNKL	0.509876328338604	0.190103717495751
64743	WDR13	0.458759112910605	0.0486527542985784	WDR13	0.431098195704298	0.844449443507313	WDR13	0.546621342035398	0.0632134818040305
64747	MFSD1	-0.537085444361936	0.0063739055397048	MFSD1	0.0546483590670444	0.999555544272571	MFSD1	-0.177003998893681	0.675429771633343
64753	CCDC136	0.522937724682655	0.0388992237431009	CCDC136	-0.0452101498872382	0.999555544272571	CCDC136	0.00252055951436163	0.998919627231319
64756	ATPAF1	-0.462383807392086	0.0109260969819068	ATPAF1	-0.11833246013739	0.999555544272571	ATPAF1	-0.047464551469349	0.927452302285027
64759	TNS3	0.412030381912323	0.0388677044036324	TNS3	-0.0268769242866538	0.999555544272571	TNS3	0.218433674294061	0.617408698273576
64760	FAM160B2	0.766260966855647	0.00955983986463934	FAM160B2	0.326901817851504	0.999555544272571	FAM160B2	0.434038517862646	0.354115609172784
64761	PARP12	-0.400808821938359	0.03740588845236	PARP12	-0.230900825497655	0.999555544272571	PARP12	-0.178275070552638	0.691864741070384
64776	C11orf1	-0.512770703088519	0.0119380653801846	C11orf1	-0.126594983310221	0.999555544272571	C11orf1	0.0746521982903665	0.891612654771488
64783	RBM15	0.616072028449233	0.00219861094275421	RBM15	0.0114120656977804	0.999555544272571	RBM15	0.0199300960908285	0.977837208196699
64784	CRTC3	0.525117067461308	0.00178708040950266	CRTC3	-0.0676212035833165	0.999555544272571	CRTC3	-0.0489994790954289	0.92875662676545
64785	GINS3	-0.699629736123899	0.000703290407088274	GINS3	-0.280872528164806	0.999555544272571	GINS3	-0.431272076653703	0.221898848693986
64786	TBC1D15	-0.477729951711342	0.0172429886016811	TBC1D15	-0.0905345718919238	0.999555544272571	TBC1D15	-0.124144134637397	0.796076852284906
64787	EPS8L2	1.0961853200338	3.96514680454646e-06	EPS8L2	0.415105012049137	0.989265548141704	EPS8L2	1.02939114494844	0.00108705799762922
64789	EXO5	-0.757701231628182	0.00119538511357289	EXO5	-0.150379704886241	0.999555544272571	EXO5	-0.185365536987915	0.722047830279534
64792	IFT22	-0.523801376651954	0.0430806138532617	IFT22	-0.376284542385567	0.999555544272571	IFT22	-0.045495694838042	0.954817448118422
64946	CENPH	-0.387658206214458	0.0383632382435928	CENPH	0.0687614119502015	0.999555544272571	CENPH	0.104473470278483	0.824046742168989
65008	MRPL1	-0.757129061673238	0.00169149179610391	MRPL1	0.175085395397687	0.999555544272571	MRPL1	-0.0312137550992664	0.972145892504579
65010	SLC26A6	1.07006723483129	0.000703290407088274	SLC26A6	0.324975599099198	0.999555544272571	SLC26A6	0.45975141062978	0.392167736921579
65062	TMEM237	-0.530161923729357	0.00455485348980077	TMEM237	0.0638928048958104	0.999555544272571	TMEM237	-0.22308340594156	0.558153704927759
65082	VPS33A	-0.360112039668618	0.0346758518506286	VPS33A	-0.0940517437345225	0.999555544272571	VPS33A	-0.217226145023731	0.543701952032436
65083	NOL6	-0.419714128710189	0.0300519495743291	NOL6	-0.0515369608563644	0.999555544272571	NOL6	-0.176731218171035	0.698988073001298
65094	JMJD4	-0.704465609391348	0.0056021579948896	JMJD4	-0.0440295654759961	0.999555544272571	JMJD4	-0.00506307355856479	0.995467064732211
65243	ZFP69B	-0.677488271216661	0.00392649488026197	ZFP69B	-0.294941552596273	0.999555544272571	ZFP69B	-0.21128131735215	0.683837343916079
65249	ZSWIM4	0.858843889585487	0.000545005739228365	ZSWIM4	0.249602987847154	0.999555544272571	ZSWIM4	0.39104788214132	0.427275671458955
65258	MPPE1	-0.439938704890114	0.0298651957365702	MPPE1	-0.114077518958796	0.999555544272571	MPPE1	-0.0713350209779839	0.88741044662356
65263	PYCR3	-0.491834123210848	0.0471473950148454	PYCR3	0.29444318152844	0.999555544272571	PYCR3	0.310132193952879	0.495336285817101
65982	ZSCAN18	0.651851037598267	0.00572479150858465	ZSCAN18	0.302382168971231	0.999555544272571	ZSCAN18	0.452308729233098	0.166691362646734
65988	ZNF747	-0.572967369208653	0.0420637883692508	ZNF747	-0.266241466721521	0.999555544272571	ZNF747	-0.372609231746681	0.447286663711818
65990	ANTKMT	0.783269735417058	0.0402688101086878	ANTKMT	0.977268466343449	0.256554327069312	ANTKMT	1.23497877207366	0.00365503317823438
65996	CENPBD1P1	0.399714363609379	0.0448763220316678	CENPBD1P1	0.116096204405975	0.999555544272571	CENPBD1P1	0.265174595772002	0.470399251262988
65999	LRRC61	0.768575297062646	0.000411173862032293	LRRC61	0.491595272800587	0.617378955491384	LRRC61	0.66972713882774	0.011429304492648
66008	TRAK2	-0.418384973863252	0.0343675647187575	TRAK2	-0.297569178759727	0.999555544272571	TRAK2	-0.253168951131867	0.482451325994091
78986	DUSP26	1.65695023055897	3.43339847932321e-05	DUSP26	0.569925741338003	0.999555544272571	DUSP26	0.811333759499622	0.308217204987794
78992	YIPF2	0.805658737104965	0.00107107908062798	YIPF2	0.472353907604816	0.760053019581389	YIPF2	0.909159026135088	0.0025764640557463
78999	LRFN4	0.819831520846882	0.0101520621280418	LRFN4	0.730301527587098	0.369923041798633	LRFN4	0.804923860237259	0.0255568017120984
79000	AUNIP	-0.800610359409602	0.00200256217646645	AUNIP	-0.27420790366144	0.999555544272571	AUNIP	-0.336200087588087	0.470990388132411
79003	MIS12	-0.465161627034556	0.0176883663472537	MIS12	0.0275178609464054	0.999555544272571	MIS12	-0.115595047360535	0.802687290287955
79020	C7orf25	-0.691734572125733	0.00693582184273334	C7orf25	-0.0430763549450167	0.999555544272571	C7orf25	-0.133367654411527	0.829627276869407
79022	TMEM106C	-0.556851831265102	0.00895148692728875	TMEM106C	-0.200618294029174	0.999555544272571	TMEM106C	-0.197647363089386	0.667470920785612
79023	NUP37	-0.557450644011556	0.00745659249290797	NUP37	-0.0784523209071786	0.999555544272571	NUP37	0.0276064150020316	0.969266958827827
79026	AHNAK	0.551120215297805	0.0256221029432312	AHNAK	-0.0558124801376916	0.999555544272571	AHNAK	0.0650912454225946	0.937099411660067
79031	PDCL3	-0.437841077487199	0.0339281377254629	PDCL3	0.0046287769601573	0.999555544272571	PDCL3	-0.172467645423226	0.69076435241262
79041	TMEM38A	0.453447052919223	0.0275982641840836	TMEM38A	-0.150275066426845	0.999555544272571	TMEM38A	0.0446485122415095	0.943689669506495
79065	ATG9A	0.589976453862775	0.00669445777881844	ATG9A	0.0843006668739891	0.999555544272571	ATG9A	0.0989544526394363	0.867265954328476
79072	FASTKD3	-0.722949527646275	0.00430262025215131	FASTKD3	0.0799218520637823	0.999555544272571	FASTKD3	-0.194773767840928	0.71399521041074
79075	DSCC1	-0.876610277594329	6.10325155890883e-06	DSCC1	-0.0597803060780327	0.999555544272571	DSCC1	-0.256274357751039	0.515777622349286
79077	DCTPP1	-0.531971762516309	0.0152671047005721	DCTPP1	0.0990799668176417	0.999555544272571	DCTPP1	-0.0864855440737207	0.882078798814452
79084	WDR77	-0.566976277826325	0.0168464442116271	WDR77	-0.107473167720171	0.999555544272571	WDR77	-0.308747581075674	0.505986968338249
79085	SLC25A23	0.605421173960632	0.0061040400114542	SLC25A23	0.0369997533518868	0.999555544272571	SLC25A23	0.0586606283407254	0.927850859437566
79087	ALG12	0.484674882128799	0.024576023526346	ALG12	0.274758343385316	0.999555544272571	ALG12	0.40434986907705	0.185275778428019
79092	CARD14	0.922088784441074	0.00219932064307839	CARD14	0.122771815266289	0.999555544272571	CARD14	0.306971233075639	0.618605356663354
79094	CHAC1	-0.992049816802994	2.15486443142548e-09	CHAC1	0.197078017747088	0.999555544272571	CHAC1	-0.0194383704693008	0.976490663846046
79102	RNF26	0.622763738446705	0.00386879716239506	RNF26	0.0341773844593853	0.999555544272571	RNF26	0.117720158982458	0.82291253974376
79135	APOO	-0.475388319132833	0.0383632382435928	APOO	-0.135863980282653	0.999555544272571	APOO	-0.177661851967119	0.718599782339199
79140	CCDC28B	0.452598778143646	0.0138512592752549	CCDC28B	0.514059888988612	0.491292173359786	CCDC28B	0.459634231768786	0.122960143137043
79143	MBOAT7	0.781028277433792	0.000948848370439011	MBOAT7	0.116573550895825	0.999555544272571	MBOAT7	0.366832040184442	0.398567439793646
79153	GDPD3	0.713626443238493	0.0277204446098967	GDPD3	0.171850943563372	0.999555544272571	GDPD3	0.322035594110485	0.631664153459045
79154	DHRS11	-0.891918374943533	0.000528686586413222	DHRS11	-0.178437174829414	0.999555544272571	DHRS11	-0.37554603039891	0.428444548434631
79174	CRELD2	0.655109701129585	0.00104867834662533	CRELD2	0.12091720422987	0.999555544272571	CRELD2	0.443152050360305	0.15798635386594
79176	FBXL15	0.634607565616753	0.0412367008605234	FBXL15	0.754449838356024	0.417848079067943	FBXL15	0.81554217470226	0.0316480401978789
79183	TTPAL	-0.454864339273528	0.00731088261292978	TTPAL	-0.149544858199936	0.999555544272571	TTPAL	-0.403025067410734	0.258768221532608
79364	ZXDC	0.372866946291458	0.0361841857089817	ZXDC	-0.062304028831013	0.999555544272571	ZXDC	-0.159560128247937	0.722249537612731
79443	FYCO1	0.574984605565929	0.0118183192139132	FYCO1	0.117895117978389	0.999555544272571	FYCO1	0.0673465607777876	0.924226507379971
79567	RIPOR1	0.794823096002367	0.000785134752043188	RIPOR1	0.165882228992299	0.999555544272571	RIPOR1	0.115383619667519	0.852658033539148
79575	ABHD8	1.30595099123137	2.92806828374908e-05	ABHD8	0.436285572000749	0.999555544272571	ABHD8	0.789477935442005	0.079723796758981
79586	CHPF	0.504414634427959	0.0322635266037879	CHPF	0.594053944298151	0.389260858531437	CHPF	0.72259223322107	0.00883702495593909
79590	MRPL24	-0.576590937497148	0.00757896353692259	MRPL24	0.00615738846523794	0.999555544272571	MRPL24	-0.0875846751187453	0.880637852233132
79596	OBI1	-0.464627533930097	0.0388012600153973	OBI1	-0.117436370563903	0.999555544272571	OBI1	-0.0911536913804931	0.879007335519355
79600	TCTN1	-0.444887753463885	0.030435074849671	TCTN1	-0.26139705996238	0.999555544272571	TCTN1	-0.171885410994659	0.697292749551767
79603	CERS4	0.694840662073259	0.00387158511050846	CERS4	0.119724446138694	0.999555544272571	CERS4	0.386965571091183	0.391796942882283
79607	FAM118B	-0.67795525762509	0.0233204461401672	FAM118B	-0.0233388608722958	0.999555544272571	FAM118B	-0.148625401520583	0.835534879831061
79618	HMBOX1	0.658062953359002	0.00564078193257389	HMBOX1	-0.34689576780225	0.999555544272571	HMBOX1	-0.124089997529899	0.872304207908743
79621	RNASEH2B	-0.400634651808519	0.0419580950840537	RNASEH2B	0.0255311360842221	0.999555544272571	RNASEH2B	0.0178760752185054	0.980306636777131
79622	SNRNP25	-0.506654583394143	0.0367277580891939	SNRNP25	0.094372174631691	0.999555544272571	SNRNP25	-0.227577986028754	0.661078029236755
79624	ARMT1	-0.660058124886144	0.00393337787804949	ARMT1	0.07489380663635	0.999555544272571	ARMT1	-0.0576869791175613	0.932932112197022
79634	SCRN3	-0.512202090550554	0.0428453939848367	SCRN3	-0.107364907871924	0.999555544272571	SCRN3	-0.0955446744185929	0.881769521412529
79644	SRD5A3	-0.864126303446803	0.00187992687111132	SRD5A3	-0.391406309574837	0.999555544272571	SRD5A3	-0.233376775172359	0.701797914770247
79656	BEND5	0.732434522401617	0.000701924358921525	BEND5	0.14101411864522	0.999555544272571	BEND5	0.472876121918219	0.176514840159616
79660	PPP1R3B	0.81230364354416	0.000545005739228365	PPP1R3B	0.0303080503581221	0.999555544272571	PPP1R3B	0.0987543275035129	0.886599602031679
79663	HSPBAP1	-0.567449624756642	0.00613958927627442	HSPBAP1	0.134019923784169	0.999555544272571	HSPBAP1	-0.0318285505720673	0.962722559980445
79677	SMC6	-0.530011651294887	0.0156786506356461	SMC6	-0.12512372747557	0.999555544272571	SMC6	-0.0523169695255474	0.93654352283746
79682	CENPU	-0.864097832452366	5.30464955972298e-06	CENPU	-0.184098100520247	0.999555544272571	CENPU	-0.276434228514166	0.472257994083547
79683	ZDHHC14	0.699927805739897	0.00239098792630517	ZDHHC14	0.184059592303766	0.999555544272571	ZDHHC14	0.230122581982861	0.645824164028909
79690	GAL3ST4	0.932622966557408	0.00338859148286663	GAL3ST4	-0.00688301596681606	0.999555544272571	GAL3ST4	0.240990818099103	0.72087814384553
79694	MANEA	-0.555451442778862	0.0485439161591142	MANEA	-0.163358559764272	0.999555544272571	MANEA	0.0174479759105963	0.985498579330069
79695	GALNT12	-0.494420541918939	0.00471627699342357	GALNT12	-0.161717875060851	0.999555544272571	GALNT12	-0.247027954626393	0.470252708622262
79703	C11orf80	-0.587872197402801	0.00607239274224652	C11orf80	-0.327160649673074	0.999555544272571	C11orf80	-0.277851849476973	0.511849899843671
79712	GTDC1	-0.410798123906915	0.0369997626134166	GTDC1	-0.15372528604496	0.999555544272571	GTDC1	-0.292746832511072	0.397504789707539
79719	AAGAB	-0.424565023313123	0.040668089828334	AAGAB	0.0380620025116954	0.999555544272571	AAGAB	-0.271558598017725	0.47056305744104
79723	SUV39H2	-0.604325052691277	0.0028515180365989	SUV39H2	-0.00452695627895016	0.999555544272571	SUV39H2	-0.275921185313956	0.472992635908603
79724	ZNF768	0.465830398486371	0.0155215253193507	ZNF768	0.222696218046397	0.999555544272571	ZNF768	0.238070906394183	0.525356143268416
79728	PALB2	-0.551829147615506	0.00578208842080092	PALB2	-0.258767138035162	0.999555544272571	PALB2	-0.302756362330197	0.419219613643301
79735	TBC1D17	0.791815616552383	0.00148468823381123	TBC1D17	0.200186460843353	0.999555544272571	TBC1D17	0.23114244435379	0.667470920785612
79736	TEFM	-0.604769008411808	0.00689166122656992	TEFM	0.0362452660721852	0.999555544272571	TEFM	0.0237792308843773	0.975308792944559
79746	ECHDC3	0.617910224714824	0.00813839404791022	ECHDC3	0.13341785013443	0.999555544272571	ECHDC3	0.413376460909764	0.281954516697545
79751	SLC25A22	0.950929291393816	0.00435939203160638	SLC25A22	0.609600460932225	0.804956655677507	SLC25A22	0.585529813786625	0.239842751234729
79752	ZFAND1	-0.509250397305078	0.0156266196374313	ZFAND1	-0.0166802619237364	0.999555544272571	ZFAND1	0.0846970268522623	0.887844327708682
79759	ZNF668	0.670773560383665	0.0160637057172184	ZNF668	0.644478372720076	0.431585064515409	ZNF668	0.646775186129706	0.0782810990274182
79763	ISOC2	0.490141125537627	0.0108988360951354	ISOC2	0.526969439463216	0.559459377470352	ISOC2	0.688934500752922	0.00547225930761906
79777	ACBD4	0.63004228589072	0.0413179727491749	ACBD4	0.169219319035697	0.999555544272571	ACBD4	0.516202118771592	0.259574371679132
79778	MICALL2	1.56663208352301	0.0428773103256449	MICALL2	0.189213285023194	0.999555544272571	MICALL2	1.03879142313841	0.457061325618917
79786	KLHL36	0.88979320756536	0.00101100832500181	KLHL36	0.197744376056509	0.999555544272571	KLHL36	0.423450420893287	0.385404147532484
79789	CLMN	0.50786153077128	0.0206255754025998	CLMN	-0.123293462471222	0.999555544272571	CLMN	0.00071644669451553	0.9997213223643
79805	VASH2	-0.56956168956419	0.00467679733505916	VASH2	-0.273214506103974	0.999555544272571	VASH2	-0.683164116765716	0.00626404147045668
79810	PTCD2	-0.437750421087864	0.0382433937969682	PTCD2	-0.116734348496255	0.999555544272571	PTCD2	-0.101827476509388	0.842235559631327
79816	TLE6	1.25309378331489	0.000160396159033582	TLE6	0.385360409073238	0.999555544272571	TLE6	1.01479895428789	0.0234316924044064
79818	ZNF552	-0.392068700244237	0.0406204607257871	ZNF552	-0.0240304354705646	0.999555544272571	ZNF552	-0.183588154776156	0.646276634072027
79833	GEMIN6	-0.487309114521078	0.0454967914675711	GEMIN6	-0.115785390335155	0.999555544272571	GEMIN6	0.0228368489082552	0.9793505395676
79842	ZBTB3	0.620710124284495	0.0198691975164639	ZBTB3	0.134675196580132	0.999555544272571	ZBTB3	0.122661111892203	0.853850890908589
79845	RNF122	0.599638443288846	0.0120044950996298	RNF122	-0.232540688052266	0.999555544272571	RNF122	-0.0377527264889726	0.962277785147253
79848	CSPP1	-0.390098234401788	0.0448506319563855	CSPP1	-0.224147136229524	0.999555544272571	CSPP1	-0.307064175283512	0.387113793927893
79863	RBFA	-0.55042081734239	0.00419644106358667	RBFA	-0.0952652172092766	0.999555544272571	RBFA	-0.102907716860966	0.830783892954639
79868	ALG13	-0.445442502948723	0.0145683433035966	ALG13	-0.201757710526919	0.999555544272571	ALG13	-0.0566801952139661	0.911019853811603
79874	RABEP2	0.880114005983356	0.000948848370439011	RABEP2	0.7163242931635	0.295259628852228	RABEP2	0.748453541789276	0.0274118657378891
79890	RIN3	0.733977643286436	0.00232148563380683	RIN3	0.183185162646418	0.999555544272571	RIN3	0.219392708046011	0.677609764449349
79892	MCMBP	-0.40241381393213	0.0187540278304745	MCMBP	-0.058976058871133	0.999555544272571	MCMBP	-0.269083353824831	0.381066626899941
79912	PYROXD1	-0.727198795975679	0.00120434911511796	PYROXD1	-0.201393281905559	0.999555544272571	PYROXD1	0.0447952870390763	0.949636907667464
79915	ATAD5	-0.642520625452686	0.0201630984825833	ATAD5	-0.48129497491444	0.999555544272571	ATAD5	-0.0989115924433298	0.890243640193871
79918	SETD6	-0.445452240883319	0.0118183192139132	SETD6	-0.107114412011092	0.999555544272571	SETD6	-0.223369357926477	0.558897230533536
79947	DHDDS	-0.570194153143149	0.00225837956762787	DHDDS	-0.195131465828976	0.999555544272571	DHDDS	-0.301500179787804	0.394369131824124
79956	ERMP1	0.495318180072773	0.00515514952974458	ERMP1	-0.11833262273895	0.999555544272571	ERMP1	0.00911403752219696	0.988564229202163
79958	DENND1C	0.73793260610435	0.00256341986261274	DENND1C	0.130423379231398	0.999555544272571	DENND1C	0.208713812858755	0.693436827632306
79963	ABCA11P	-0.694296888569405	0.0274043706440353	ABCA11P	-0.484115737688752	0.999555544272571	ABCA11P	-0.169203527950149	0.812826163663816
79968	WDR76	-0.860406903632252	9.41412158103568e-07	WDR76	-0.110238386886012	0.999555544272571	WDR76	-0.49837896803338	0.0520149095152156
79979	TRMT2B	-0.437591215816788	0.0317301880445956	TRMT2B	-0.311754924907927	0.999555544272571	TRMT2B	-0.387108515305104	0.25966321769239
79980	DSN1	-0.522831727296055	0.00346419427208838	DSN1	-0.0481295717061601	0.999555544272571	DSN1	-0.231014601391537	0.496433144077525
79989	TTC26	-0.525687454283331	0.010024395931844	TTC26	-0.259233757819404	0.999555544272571	TTC26	-0.382570796545322	0.23039674095929
79990	PLEKHH3	0.665604771144068	0.0149658638822843	PLEKHH3	0.446841934098733	0.982144626402992	PLEKHH3	0.455674744760819	0.281954516697545
80006	TRAPPC13	-0.748612230762321	0.00118876964361752	TRAPPC13	-0.0267908405798716	0.999555544272571	TRAPPC13	-0.158266319111525	0.773969726812414
80010	RMI1	-0.509690876728374	0.00737552008503619	RMI1	-0.170039478364789	0.999555544272571	RMI1	-0.338893835357769	0.286646904639919
80021	TMEM62	-0.641508949605831	0.00437611210797045	TMEM62	-0.408729201562783	0.917596979266938	TMEM62	-0.0317391586303518	0.965232453875893
80025	PANK2	-0.4315381483613	0.016284000982571	PANK2	-0.123621371953195	0.999555544272571	PANK2	-0.267644836835527	0.378993585790248
80097	MZT2B	0.724934041123727	0.00289612991362568	MZT2B	0.856357886738839	0.121582667349956	MZT2B	1.10719526272435	0.000244123323521797
80119	PIF1	1.04056900136528	0.000159276196504879	PIF1	0.0825613934146978	0.999555544272571	PIF1	0.632796648436476	0.0725545853717564
80124	VCPIP1	0.556345587549849	0.00151267218295311	VCPIP1	-0.0514451517027565	0.999555544272571	VCPIP1	0.156259573831759	0.710816917461306
80128	TRIM46	0.972371460152025	0.00348961620230046	TRIM46	0.581259431424809	0.917596979266938	TRIM46	0.705655777865156	0.124359553346815
80139	ZNF703	0.819954104757951	0.010648777186113	ZNF703	0.374790559074232	0.999555544272571	ZNF703	0.551447749255334	0.25966321769239
80148	SLC66A2	0.928357773344361	0.000204569519903677	SLC66A2	0.645948394286543	0.387004467068695	SLC66A2	0.899789428597268	0.00246315889394976
80150	ASRGL1	-0.444366752277933	0.0365686266275312	ASRGL1	-0.25537094177066	0.999555544272571	ASRGL1	-0.292615265760304	0.451046639047981
80164	PRR36	0.974379775772601	0.000877974949734813	PRR36	0.158033371330527	0.999555544272571	PRR36	0.370110799226192	0.538525435746942
80176	SPSB1	1.44689102864989	3.10897318526593e-09	SPSB1	0.00548330452886956	0.999555544272571	SPSB1	0.818834181927373	0.0244030772295537
80184	CEP290	-0.863112174478043	0.0118183192139132	CEP290	-0.574737022461827	0.999555544272571	CEP290	0.318925169460477	0.81085765895023
80194	TMEM134	0.736724646571302	0.00520765460895824	TMEM134	0.607892934953179	0.414632460212871	TMEM134	0.908417127555531	0.00102846907259554
80205	CHD9	-0.527913356938743	0.0251791836463867	CHD9	-0.472918319772649	0.999555544272571	CHD9	-0.0226564783513356	0.977664031275012
80212	CCDC92	0.551089402447692	0.0268277576073434	CCDC92	0.246295495436923	0.999555544272571	CCDC92	0.283856073963422	0.5259628551577
80216	ALPK1	0.40606690194916	0.0332005463088818	ALPK1	-0.170418017167749	0.999555544272571	ALPK1	0.0273450663253838	0.965232453875893
80218	NAA50	-0.34392078167572	0.0364169648827246	NAA50	-0.0497723129593371	0.999555544272571	NAA50	-0.236845022464922	0.428444548434631
80221	ACSF2	0.459228713171127	0.00873109114901939	ACSF2	0.189370893092559	0.999555544272571	ACSF2	0.193429030833607	0.593185896600062
80223	RAB11FIP1	0.488927326519405	0.00318899663519623	RAB11FIP1	-0.0261656577666404	0.999555544272571	RAB11FIP1	0.0414269288215953	0.943909404470927
80256	FAM214B	1.1602809256951	0.000134744281453421	FAM214B	0.358000666852729	0.999555544272571	FAM214B	0.431015862989181	0.494390515131826
80305	TRABD	0.700798665831801	0.00897401654875552	TRABD	0.596762284956179	0.491292173359786	TRABD	0.604171828865295	0.0821520938947864
80308	FLAD1	-0.53874254871089	0.00277603613794101	FLAD1	0.0244091547416838	0.999555544272571	FLAD1	-0.0322207831874691	0.955270187552014
80311	KLHL15	0.373080260643318	0.0369502606721095	KLHL15	-0.119232973298126	0.999555544272571	KLHL15	0.0681941372169952	0.892819801959111
80312	TET1	0.71147080865911	0.000471291269146761	TET1	-0.259500970133876	0.999555544272571	TET1	0.131542202470637	0.80405431521144
80315	CPEB4	0.557114603487662	0.00216904467990285	CPEB4	-0.119611907705576	0.999555544272571	CPEB4	0.138249413501681	0.761594014793426
80325	ABTB1	0.776231791183186	0.00362595851327422	ABTB1	0.417040070698677	0.993145119503689	ABTB1	0.715865750786758	0.0316480401978789
80326	WNT10A	0.969420210087847	7.02579958163534e-05	WNT10A	0.244236101869835	0.999555544272571	WNT10A	0.617731072118436	0.0977624473684242
80329	ULBP1	-0.499134103779108	0.0165579305441392	ULBP1	-0.306458819033614	0.999555544272571	ULBP1	-0.179957754487846	0.712928130580372
80346	REEP4	0.801681784664567	0.00211091301360108	REEP4	0.194263013390292	0.999555544272571	REEP4	0.439978823090956	0.28117282688088
80349	WDR61	-0.676421473389792	0.0011544685168563	WDR61	-0.134593264059506	0.999555544272571	WDR61	-0.134912718948614	0.791655489557875
80381	CD276	0.61685314732638	0.0113541806599863	CD276	0.193914789520135	0.999555544272571	CD276	0.153822510448373	0.797396498572843
80700	UBXN6	0.70443885350107	0.000140163930565619	UBXN6	0.413745421535041	0.830172489571819	UBXN6	0.775437472871112	0.00157809185721606
80714	PBX4	0.668663317134197	0.0481368885688866	PBX4	0.0413082980875007	0.999555544272571	PBX4	0.327579613622512	0.620131337326091
[truncated: 601 more rows]
