# Supplementary material for: TP53 mutations and RNA-binding protein MUSASHI-2 drive resistance to PRMT5-targeted therapy in B-cell lymphoma
Source: Nat Commun. 2022 Sep 27;13:5676. doi: 10.1038/s41467-022-33137-8 (PMC9515221; doi:10.1038/s41467-022-33137-8)
Supplement: Supplementary file 10 — Supplementary Data 6 [file 41467_2022_33137_MOESM10_ESM.xlsx]

## Sheet: Enrichr combo upregulated
Term	Overlap	P-value	Adjusted P-value	Old P-value	Old Adjusted P-value	Odds Ratio	Combined Score	Genes
Hypoxia	69/200	6.65685e-28	3.32842e-26	0	0	6.60667	413.424	CDKN1C;ERO1A;SLC25A1;GPI;BTG1;CITED2;GBE1;SLC2A1;TNFAIP3;ADM;PYGM;SLC2A3;ENO1;ENO2;RBPJ;ENO3;HK2;HK1;NDST1;MT2A;ZFP36;FAM162A;PDK3;IDS;PGM1;BNIP3L;WSB1;TPI1;DUSP1;GAA;PRKCA;FOS;AMPD3;JMJD6;SAP30;ILVBL;DDIT4;RRAGD;ALDOC;ALDOA;GAPDH;CHST2;MT1E;PPP1R15A;KDM3A;PFKFB3;AK4;NDRG1;LDHA;NFIL3;MXI1;PGK1;HMOX1;ANKZF1;JUN;KLHL24;PNRC1;VEGFA;ISG20;SLC6A6;EFNA3;PFKL;P4HA1;P4HA2;CCNG2;BHLHE40;BCL2;PAM;PFKP
p53 Pathway	51/200	9.42393e-15	2.35598e-13	0	0	4.23689	136.833	BTG2;BTG1;SAT1;PIDD1;GM2A;FAM162A;FDXR;RPL36;CTSF;IER5;PHLDA3;PRMT2;DCXR;FOS;H2AJ;DDIT4;NINJ1;TXNIP;PPP1R15A;ABHD4;PVT1;AK1;PDGFA;NDRG1;TOB1;ZFP36L1;SERTAD3;RXRA;SOCS1;RAB40C;ZMAT3;MKNK2;HMOX1;EPS8L2;RALGDS;HEXIM1;JAG2;JUN;ST14;TGFB1;GADD45A;EPHX1;DEF6;H1-2;CCNG1;TNFSF9;PLXNB2;COQ8A;MXD1;ADA;MXD4
TNF-alpha Signaling via NF-kB	50/200	3.99567e-14	6.65944e-13	0	0	4.12312	127.202	BTG2;BTG1;TNFAIP3;SLC2A3;LITAF;SAT1;SLC2A6;ICAM1;ZFP36;PMEPA1;DENND5A;JUNB;IER5;MAP2K3;KDM6B;DUSP1;FOS;NINJ1;SIK1;TRIB1;SQSTM1;B4GALT5;PPP1R15A;PFKFB3;RELA;SOCS3;NFIL3;CCL5;LDLR;STAT5A;ABCA1;JUN;JAG1;SMAD3;GADD45A;PNRC1;KLF2;VEGFA;PER1;NR4A1;SPSB1;TNIP1;ID2;BHLHE40;BCL3;KLF9;TRIP10;TNFSF9;NFKBIE;MXD1
Cholesterol Homeostasis	28/74	2.75614e-13	3.44518e-12	0	0	7.46108	215.773	MVK;HMGCR;ACTG1;FADS2;NFIL3;TP53INP1;PDK3;SC5D;LDLR;FDFT1;ABCA2;STARD4;PCYT2;JAG1;HMGCS1;ECH1;CYP51A1;LSS;SREBF2;PNRC1;SQLE;SCD;FASN;CD9;MVD;ALDOC;DHCR7;LGMN
mTORC1 Signaling	46/200	9.84445e-12	9.84445e-11	0	0	3.68398	93.3673	ERO1A;PPP1R15A;GPI;BTG2;GBE1;INSIG1;CCNF;ITGB2;SLC2A1;AK4;SLC2A3;ENO1;HMGCR;HK2;AURKA;FADS2;SLC9A3R1;LDHA;NFIL3;FDXR;SERPINH1;PGK1;SC5D;LDLR;FADS1;PGM1;MAP2K3;STARD4;TPI1;HMGCS1;PLK1;CYP51A1;SQLE;SLC6A6;PFKL;P4HA1;SCD;DDIT4;CCNG1;BHLHE40;CD9;DHCR7;ALDOA;SQSTM1;GAPDH;LGMN
Glycolysis	38/200	1.50178e-07	1.25149e-06	0	0	2.87625	45.19	ERO1A;ABCB6;CHPF;CITED2;XYLT2;AK4;ENO1;PLOD1;ENO2;NOL3;HK2;AURKA;LDHA;FAM162A;MXI1;PGK1;PDK3;SLC16A3;ANKZF1;TPI1;PGAM1;SPAG4;VEGFA;SAP30;ISG20;EFNA3;PKM;P4HA1;P4HA2;DDIT4;RRAGD;TFF3;KIF20A;ALDOA;AGRN;PAM;CHST2;PFKP
Myogenesis	33/200	2.22933e-05	0.000139333	0	0	2.41426	25.8597	HDAC5;AK1;MYL6B;PYGM;LDB3;FOXO4;LSP1;ENO3;MYOM2;SGCA;BDKRB2;CKB;SPTAN1;PDLIM7;KCNH2;TGFB1;DMPK;CKM;ATP6AP1;ACSL1;GAA;DENND2B;TPM2;MYBPH;SMTN;FABP3;DES;BIN1;SCD;BHLHE40;HRC;PLXNB2;AGRN
Apoptosis	28/161	3.45733e-05	0.000192074	0	0	2.56834	26.3831	BTG2;SATB1;HSPB1;ENO2;SAT1;RELA;RHOT2;LMNA;ERBB2;FDXR;HMOX1;TSPO;SC5D;BMF;SPTAN1;BNIP3L;JUN;CREBBP;GPX1;GPX4;GADD45A;PPP2R5B;SMAD7;ISG20;MADD;RARA;TXNIP;SQSTM1
Mitotic Spindle	32/199	4.95359e-05	0.00024768	0	0	2.33954	23.1914	NOTCH2;PIF1;NUMA1;TUBGCP2;ITSN1;AURKA;PREX1;CCNB2;RHOT2;ARHGDIA;FLNA;NEK2;KIF3C;SYNPO;MARK4;SPTAN1;MYH10;WASF2;SUN2;MAP1S;MID1IP1;PLK1;CEP131;SEPTIN9;SSH2;CLIP2;BIN1;INCENP;CDC42EP4;ARHGEF7;VCL;MAP3K11

## Sheet: Enrichr combo downregulated
Term	Overlap	P-value	Adjusted P-value	Old P-value	Old Adjusted P-value	Odds Ratio	Combined Score	Genes
E2F Targets	77/200	7.02215e-46	3.30041e-44	0	0	11.8691	1234.02	MCM7;DSCC1;CSE1L;CCP110;HMGB3;SMC6;BRCA1;SMC3;BRCA2;SMC4;SYNCRIP;ING3;CHEK1;STMN1;TMPO;TCF19;HELLS;TIPIN;RFC3;RFC2;CTPS1;CDC25A;NME1;MMS22L;RAD51C;MELK;MSH2;MTHFD2;CCNE1;TIMELESS;MCM3;MCM4;MCM6;DCTPP1;SLBP;PRIM2;PCNA;RNASEH2A;PRKDC;NOLC1;UNG;PSMC3IP;RAD51AP1;POLD3;UBR7;TRA2B;EXOSC8;USP1;PMS2;BARD1;GINS1;H2AZ1;NOP56;RANBP1;DUT;RRM2;GINS3;GINS4;ATAD2;DONSON;RPA2;PA2G4;DEK;MLH1;PAICS;POLA2;RAD50;WEE…
Myc Targets V1	53/200	6.1483e-23	1.44485e-21	0	0	6.66581	340.911	MCM7;HNRNPU;RPL6;RRP9;SYNCRIP;PSMD7;SNRPD1;C1QBP;PSMD1;TOMM70;DDX18;RFC4;EIF1AX;IFRD1;CAD;CTPS1;ILF2;NME1;PSMA2;SNRPG;SRSF3;MCM4;ERH;ETF1;HPRT1;MCM6;PRPS2;PCNA;ODC1;NOLC1;DDX21;TYMS;CDC45;TRA2B;USP1;IARS1;H2AZ1;NOP56;RANBP1;DUT;HNRNPA3;RRM1;PA2G4;DEK;EIF2S2;HSPE1;SRPK1;XPOT;CDK4;CDK2;EIF3J;SSBP1;RAN
G2-M Checkpoint	44/200	5.79408e-16	9.07739e-15	0	0	5.16635	181.259	PRIM2;ODC1;AMD1;HNRNPU;NOLC1;HMGB3;BRCA2;SMC4;SLC7A1;SMC2;KIF15;ORC5;SYNCRIP;WRN;CDC45;SNRPD1;EXO1;TRA2B;CHEK1;STMN1;E2F1;RAD54L;E2F2;E2F3;FBXO5;TMPO;BARD1;H2AZ1;GINS2;CASP8AP2;STIL;RPA2;CDC7;FANCC;KNL1;CDC6;CDC25A;POLA2;RBL1;DKC1;CDK4;NCL;MCM3;MCM6
Unfolded Protein Response	28/113	5.57081e-12	6.52631e-11	0	0	5.96359	154.537	CEBPB;GOSR2;CEBPG;NOLC1;SLC1A4;SDAD1;RRP9;EXOSC9;EIF4EBP1;CHAC1;IARS1;EXOSC2;EXOSC1;HSPA9;NOP56;NFYB;EDEM1;ASNS;WIPI1;SPCS3;XPOT;MTHFD2;DKC1;PSAT1;SRPRB;HYOU1;TARS1;ATF4
mTORC1 Signaling	38/200	6.94288e-12	6.52631e-11	0	0	4.27023	109.716	NUFIP1;ARPC5L;PIK3R3;SLC1A4;SLC7A11;RRP9;UNG;ATP5MC1;PHGDH;ABCF2;PSPH;HSPA9;NIBAN1;RRM2;GOT1;PNO1;EDEM1;IFRD1;ASNS;EIF2S2;HSPE1;UCHL5;CDC25A;WARS1;DHFR;PSMA3;MTHFD2;PSAT1;PSME3;CTH;TCEA1;MCM4;POLR3G;TRIB3;PSMG1;ETF1;HPRT1;EEF1E1
Myc Targets V2	20/58	5.15691e-09	4.03958e-08	0	0	7.44528	142.078	NOP56;DDX18;NIP7;PRMT3;NOP2;NOLC1;PA2G4;HSPE1;WDR43;RRP9;UNG;SUPV3L1;CDK4;MRTO4;MCM4;UTP20;DCTPP1
DNA Repair	28/150	6.05842e-09	4.0678e-08	0	0	4.1468	78.465	FEN1;PCNA;PRIM1;TYMS;POLD3;REV3L;DGCR8;POLR2G;POLR2K;NELFE;RFC5;RFC3;DUT;RFC4;RFC2;TAF10;RPA2;GTF2H3;ZWINT;NME1;POLA1;POLA2;RAD51;POLR3C;RPA3;ERCC8;HPRT1;ITPA

## Sheet: Enrichr Ro upregulated 
Term	Overlap	P-value	Adjusted P-value	Old P-value	Old Adjusted P-value	Odds Ratio	Combined Score	Genes
p53 Pathway	15/200	8.15495e-07	3.75128e-05	0	0	5.19986	72.8993	JAG2;AK1;NDRG1;PIDD1;RAB40C;FAM162A;DDIT4;NINJ1;MKNK2;FDXR;RPL36;HMOX1;EPS8L2;PHLDA3;MXD4
Hypoxia	13/200	2.07593e-05	0.000477464	0	0	4.42875	47.7531	PFKFB3;PYGM;ENO2;NDRG1;VEGFA;MT2A;EFNA3;P4HA1;FAM162A;ILVBL;DDIT4;HMOX1;MT1E
Glycolysis	11/200	0.00038406	0.00588892	0	0	3.6833	28.9681	EFNA3;CHPF;P4HA1;FAM162A;DDIT4;SPAG4;TFF3;ENO2;AGRN;SLC16A3;VEGFA
Apoptosis	9/161	0.00114646	0.0131843	0	0	3.73007	25.2566	GPX1;LMNA;FDXR;PPP2R5B;HMOX1;HSPB1;TSPO;ENO2;SQSTM1
TNF-alpha Signaling via NF-kB	8/200	0.0152176	0.116668	0	0	2.61107	10.9281	SPSB1;PFKFB3;ID2;CCL5;NINJ1;JUNB;SQSTM1;VEGFA
Myogenesis	7/200	0.0418188	0.274809	0	0	2.26544	7.19145	SMTN;SGCA;AK1;PYGM;CKB;LSP1;AGRN
Cholesterol Homeostasis	1974-03-01	0.135752	0.375315	0	0	2.41957	4.83169	ABCA2;MVK;MVD
Mitotic Spindle	4/199	0.450062	0.663401	0	0	1.17061	0.934584	PIF1;SUN2;RHOT2;MAP3K11
mTORC1 Signaling	4/200	0.453865	0.663401	0	0	1.16458	0.919968	P4HA1;DDIT4;FDXR;SQSTM1

## Sheet: Enrichr  ro downregulated
Term	Overlap	P-value	Adjusted P-value	Old P-value	Old Adjusted P-value	Odds Ratio	Combined Score	Genes
E2F Targets	3/200	0.00216167	0.0345867	0	0	13.0945	80.3591	RRM2;PRKDC;UNG
mTORC1 Signaling	2/200	0.0276272	0.147345	0	0	8.32323	29.8717	RRM2;UNG
TGF-beta Signaling	1954-01-01	0.0679219	0.230083	0	0	15.0347	40.4343	SLC20A1
Myc Targets V2	1958-01-01	0.0727727	0.230083	0	0	13.9768	36.6251	UNG
DNA Repair	2/150	0.0161404	0.129123	0	0	11.1633	46.0645	POLA1;RAD51
G2-M Checkpoint	3/200	0.673557	0.811723	0	0	0.866417	0.342393	MT2A;UBE2S;SAP30
Unfolded Protein Response	3/113	0.309409	0.605926	0	0	1.55861	1.8284	DDIT4;EEF2;VEGFA
