# Supplementary material for: TP53 mutations and RNA-binding protein MUSASHI-2 drive resistance to PRMT5-targeted therapy in B-cell lymphoma
Source: Nat Commun. 2022 Sep 27;13:5676. doi: 10.1038/s41467-022-33137-8 (PMC9515221; doi:10.1038/s41467-022-33137-8)
Supplement: Supplementary file 11 — Supplementary Data 7 [file 41467_2022_33137_MOESM11_ESM.xlsx]

## Sheet: Fig4D. Combo vs Ro P53  GSEA
SYMBOL	RANK IN GENE LIST	RANK METRIC SCORE	RUNNING ES	CORE ENRICHMENT
1	HMOX1	21	1.653	0.0285	Yes
2	JAG2	30	1.52	0.0592	Yes
3	NDRG1	43	1.443	0.0865	Yes
4	MXD1	47	1.434	0.1173	Yes
5	DDIT4	54	1.413	0.1463	Yes
6	MKNK2	128	1.168	0.1436	Yes
7	FOS	131	1.165	0.1687	Yes
8	ABHD4	145	1.133	0.1888	Yes
9	EPS8L2	170	1.096	0.2038	Yes
10	PLXNB2	227	1.013	0.2042	Yes
11	RXRA	247	0.99	0.2188	Yes
12	H1-2	285	0.947	0.2253	Yes
13	FAM162A	286	0.943	0.2463	Yes
14	MXD4	298	0.926	0.2626	Yes
15	AK1	312	0.91	0.2777	Yes
16	JUN	329	0.889	0.2912	Yes
17	RAB40C	390	0.833	0.2861	Yes
18	NINJ1	415	0.817	0.2948	Yes
19	PHLDA3	445	0.802	0.3012	Yes
20	HEXIM1	489	0.776	0.3015	Yes
21	PIDD1	515	0.759	0.3086	Yes
22	GADD45A	516	0.756	0.3254	Yes
23	SERTAD3	607	0.706	0.3057	Yes
24	FDXR	672	0.679	0.2956	Yes
25	TGFB1	690	0.669	0.3038	Yes
26	H2AJ	709	0.662	0.3114	Yes
27	BTG2	753	0.641	0.3087	Yes
28	SAT1	757	0.639	0.3218	Yes
29	DEF6	794	0.627	0.3215	Yes
30	TOB1	863	0.599	0.3081	Yes
31	TNFSF9	904	0.586	0.3054	Yes
32	CTSF	909	0.584	0.3168	Yes
33	ZFP36L1	918	0.58	0.3266	Yes
34	PDGFA	944	0.574	0.3295	Yes
35	PPP1R15A	1002	0.553	0.3193	Yes
36	IER5	1049	0.537	0.3132	Yes
37	RALGDS	1062	0.534	0.3203	Yes
38	ST14	1064	0.533	0.3318	Yes
39	EPHX1	1095	0.523	0.3316	Yes
40	RPL36	1134	0.512	0.328	Yes
41	SOCS1	1156	0.505	0.331	Yes
42	PRMT2	1158	0.504	0.3418	Yes
43	TXNIP	1217	0.481	0.3297	Yes
44	GM2A	1238	0.474	0.3324	Yes
45	COQ8A	1242	0.473	0.3417	Yes
46	PVT1	1259	0.467	0.3458	Yes
47	DCXR	1287	0.459	0.3454	Yes
48	BTG1	1314	0.449	0.3451	Yes
49	ZMAT3	1329	0.445	0.3495	Yes
50	ADA	1488	0.372	0.2956	No
51	CCNG1	1511	0.354	0.2948	No
52	CCP110	1577	-0.365	0.2773	No
53	HBEGF	1709	-0.417	0.235	No
54	DNTTIP2	1999	-0.496	0.1323	No
55	CDKN2AIP	2220	-0.57	0.0584	No
56	RAD51C	2273	-0.593	0.0511	No
57	SLC3A2	2282	-0.596	0.0612	No
58	TRIB3	2338	-0.622	0.0534	No
59	PCNA	2536	-0.855	-0.0052	No
60	SLC7A11	2598	-1.329	0.0004	No

## Sheet: SF4A. Combo vs Ro Hypoxia GSEA
SYMBOL	RANK IN GENE LIST	RANK METRIC SCORE	RUNNING ES	CORE ENRICHMENT
1	MT2A	1	4.821	0.0714	Yes
2	MT1E	4	3.572	0.1239	Yes
3	BHLHE40	11	1.756	0.1477	Yes
4	ADM	13	1.713	0.1728	Yes
5	HMOX1	21	1.653	0.1946	Yes
6	EFNA3	26	1.542	0.216	Yes
7	ENO2	29	1.523	0.2379	Yes
8	ALDOC	35	1.495	0.2582	Yes
9	P4HA2	36	1.469	0.2801	Yes
10	NDRG1	43	1.443	0.2992	Yes
11	DDIT4	54	1.413	0.3164	Yes
12	PFKFB3	69	1.336	0.3307	Yes
13	PYGM	72	1.322	0.3496	Yes
14	P4HA1	94	1.249	0.3599	Yes
15	VEGFA	121	1.179	0.3672	Yes
16	FOS	131	1.165	0.381	Yes
17	HK1	171	1.095	0.3819	Yes
18	PNRC1	185	1.074	0.3927	Yes
19	GPI	187	1.072	0.4083	Yes
20	HK2	201	1.049	0.4188	Yes
21	DUSP1	207	1.042	0.4324	Yes
22	CDKN1C	238	1.001	0.4354	Yes
23	NFIL3	257	0.978	0.4429	Yes
24	SLC2A1	262	0.973	0.4558	Yes
25	ANKZF1	273	0.96	0.4661	Yes
26	ALDOA	275	0.957	0.48	Yes
27	FAM162A	286	0.943	0.4901	Yes
28	PAM	294	0.932	0.5012	Yes
29	JUN	329	0.889	0.501	Yes
30	KDM3A	334	0.885	0.5126	Yes
31	GAA	410	0.819	0.4952	Yes
32	SLC2A3	411	0.818	0.5074	Yes
33	MXI1	418	0.814	0.5171	Yes
34	ENO1	427	0.811	0.526	Yes
35	TPI1	440	0.802	0.5332	Yes
36	BNIP3L	472	0.787	0.5327	Yes
37	GBE1	475	0.785	0.5436	Yes
38	SLC25A1	484	0.778	0.552	Yes
39	PGM1	496	0.77	0.5592	Yes
40	AMPD3	498	0.77	0.5702	Yes
41	PFKP	549	0.735	0.5614	No
42	KLHL24	603	0.708	0.551	No
43	ZFP36	629	0.699	0.5515	No
44	AK4	739	0.646	0.518	No
45	WSB1	832	0.612	0.4908	No
46	RBPJ	872	0.597	0.4842	No
47	PGK1	874	0.596	0.4927	No
48	JMJD6	884	0.593	0.498	No
49	CCNG2	919	0.58	0.4932	No
50	TNFAIP3	930	0.577	0.4978	No
51	PFKL	958	0.567	0.4956	No
52	PRKCA	963	0.566	0.5024	No
53	SAP30	971	0.563	0.5081	No
54	PPP1R15A	1002	0.553	0.5044	No
55	SLC6A6	1012	0.551	0.5091	No
56	ISG20	1191	0.492	0.446	No
57	PDK3	1211	0.484	0.4457	No
58	LDHA	1222	0.48	0.4489	No
59	GAPDH	1235	0.475	0.4512	No
60	ILVBL	1283	0.459	0.4395	No
61	IDS	1310	0.449	0.4359	No
62	BTG1	1314	0.449	0.4414	No
63	ERO1A	1315	0.449	0.4481	No
64	NDST1	1336	0.443	0.4468	No
65	CHST2	1364	0.432	0.4425	No
66	RRAGD	1447	0.396	0.416	No
67	ENO3	1466	0.386	0.4146	No
68	CITED2	1504	0.363	0.4054	No
69	BCL2	1515	0.349	0.4066	No
70	PGM2	1632	-0.392	0.3666	No
71	ETS1	1954	-0.486	0.2469	No
72	B3GALT6	2105	-0.53	0.1954	No
