# Supplementary material for: TP53 mutations and RNA-binding protein MUSASHI-2 drive resistance to PRMT5-targeted therapy in B-cell lymphoma
Source: Nat Commun. 2022 Sep 27;13:5676. doi: 10.1038/s41467-022-33137-8 (PMC9515221; doi:10.1038/s41467-022-33137-8)
Supplement: Supplementary file 12 — Supplementary Data 8 [file 41467_2022_33137_MOESM12_ESM.xlsx]

## Sheet: Fig4F Combo vs. Ro MYCV1 GSEA
SYMBOL	RANK IN GENE LIST	RANK METRIC SCORE	RUNNING ES	CORE ENRICHMENT
1	CDC20	767	0.634	-0.2801	No
2	PGK1	874	0.596	-0.3016	No
3	LDHA	1222	0.48	-0.4218	No
4	NOLC1	1545	-0.34	-0.5368	Yes
5	HNRNPU	1558	-0.351	-0.5297	Yes
6	SYNCRIP	1560	-0.353	-0.5181	Yes
7	PRPS2	1566	-0.357	-0.508	Yes
8	CAD	1593	-0.372	-0.5057	Yes
9	TRA2B	1617	-0.386	-0.5017	Yes
10	EIF2S2	1636	-0.393	-0.4955	Yes
11	HNRNPA3	1641	-0.394	-0.4837	Yes
12	RRM1	1642	-0.394	-0.4704	Yes
13	RANBP1	1647	-0.395	-0.4586	Yes
14	DDX18	1673	-0.405	-0.4547	Yes
15	PA2G4	1716	-0.42	-0.457	Yes
16	TOMM70	1725	-0.422	-0.4459	Yes
17	XPOT	1736	-0.425	-0.4355	Yes
18	SRPK1	1754	-0.43	-0.4276	Yes
19	PSMD7	1763	-0.433	-0.4161	Yes
20	CDK2	1768	-0.434	-0.4031	Yes
21	EIF1AX	1789	-0.44	-0.396	Yes
22	RRP9	1800	-0.444	-0.385	Yes
23	SRSF3	1810	-0.447	-0.3734	Yes
24	PSMD1	1880	-0.467	-0.3847	Yes
25	DDX21	1893	-0.47	-0.3735	Yes
26	TYMS	1910	-0.475	-0.3638	Yes
27	SSBP1	1911	-0.476	-0.3477	Yes
28	MCM7	1956	-0.486	-0.3486	Yes
29	EIF3J	1961	-0.487	-0.3337	Yes
30	PSMA2	1964	-0.487	-0.318	Yes
31	IFRD1	1979	-0.491	-0.3069	Yes
32	RAN	1993	-0.494	-0.2953	Yes
33	ILF2	2001	-0.497	-0.2813	Yes
34	DEK	2025	-0.504	-0.2733	Yes
35	C1QBP	2044	-0.509	-0.2632	Yes
36	SNRPD1	2080	-0.52	-0.2594	Yes
37	RPL6	2099	-0.527	-0.2486	Yes
38	ETF1	2143	-0.54	-0.2473	Yes
39	HSPE1	2231	-0.573	-0.2621	Yes
40	RFC4	2234	-0.575	-0.2434	Yes
41	USP1	2300	-0.605	-0.2485	Yes
42	HPRT1	2314	-0.609	-0.2331	Yes
43	H2AZ1	2341	-0.623	-0.2222	Yes
44	SNRPG	2357	-0.633	-0.2067	Yes
45	IARS1	2407	-0.664	-0.2035	Yes
46	MCM4	2409	-0.667	-0.1814	Yes
47	ERH	2411	-0.668	-0.1592	Yes
48	DUT	2412	-0.671	-0.1365	Yes
49	ODC1	2441	-0.698	-0.1239	Yes
50	CDK4	2443	-0.7	-0.1007	Yes
51	NOP56	2458	-0.715	-0.082	Yes
52	CTPS1	2489	-0.75	-0.0684	Yes
53	CDC45	2500	-0.762	-0.0466	Yes
54	MCM6	2507	-0.777	-0.0227	Yes
55	PCNA	2536	-0.855	-0.0048	Yes
56	NME1	2542	-0.864	0.0224	Yes

## Sheet: Fig4G Combo vs 591 MYC V1 GSEA
SYMBOL	RANK IN GENE LIST	RANK METRIC SCORE	RUNNING ES	CORE ENRICHMENT
1	CDC20	402	0.672	-0.0273	No
2	PGK1	485	0.627	-0.0245	No
3	LDHA	1028	0.451	-0.069	No
4	SNRPA	2027	0.277	-0.1603	No
5	SF3A1	2187	0.26	-0.1712	No
6	AP3S1	2559	0.219	-0.2031	No
7	KPNA2	3013	0.169	-0.2438	No
8	PCBP1	3060	0.165	-0.2454	No
9	HSP90AB1	3185	0.155	-0.2547	No
10	IMPDH2	3729	0.111	-0.3051	No
11	ORC2	3809	0.105	-0.3109	No
12	PABPC1	3919	0.097	-0.3197	No
13	HDGF	3928	0.096	-0.3189	No
14	RACK1	4079	0.083	-0.3319	No
15	EIF4H	4196	0.072	-0.3418	No
16	FAM120A	4401	0.055	-0.3605	No
17	NAP1L1	4468	0.049	-0.3661	No
18	RAD23B	4550	0.043	-0.3731	No
19	CCNA2	4579	0.041	-0.3751	No
20	NCBP2	4607	0.038	-0.3771	No
21	MYC	4816	0.024	-0.3967	No
22	EIF3D	4987	0.009	-0.4129	No
23	LSM2	5039	0.004	-0.4177	No
24	APEX1	5094	-0.001	-0.4229	No
25	UBE2L3	5140	-0.004	-0.4271	No
26	RNPS1	5295	-0.016	-0.4417	No
27	MRPS18B	5309	-0.017	-0.4426	No
28	SMARCC1	5480	-0.029	-0.4585	No
29	TRIM28	5613	-0.039	-0.4705	No
30	RPS3	5659	-0.043	-0.4741	No
31	SF3B3	5662	-0.043	-0.4736	No
32	RPL18	5675	-0.044	-0.474	No
33	GSPT1	5727	-0.049	-0.4781	No
34	KPNB1	5920	-0.063	-0.4955	No
35	CANX	6021	-0.071	-0.5039	No
36	EPRS1	6262	-0.089	-0.5255	No
37	PTGES3	6317	-0.093	-0.5291	No
38	PSMD3	6334	-0.095	-0.529	No
39	EIF3B	6342	-0.095	-0.5281	No
40	PSMB2	6357	-0.097	-0.5278	No
41	KARS1	6434	-0.102	-0.5333	No
42	BUB3	6447	-0.103	-0.5327	No
43	CYC1	6458	-0.104	-0.5319	No
44	RSL1D1	6504	-0.108	-0.5344	No
45	SNRPA1	6505	-0.108	-0.5326	No
46	CCT7	6506	-0.108	-0.5308	No
47	HNRNPA1	6540	-0.11	-0.5321	No
48	GOT2	6591	-0.115	-0.5349	No
49	VDAC1	6608	-0.116	-0.5345	No
50	CNBP	6640	-0.118	-0.5355	No
51	CAD	6656	-0.12	-0.5349	No
52	PSMA1	6686	-0.122	-0.5356	No
53	RPLP0	6698	-0.123	-0.5346	No
54	RPS2	6711	-0.124	-0.5336	No
55	FBL	6731	-0.126	-0.5333	No
56	RUVBL2	6744	-0.126	-0.5323	No
57	EXOSC7	6811	-0.132	-0.5365	No
58	RPL14	6819	-0.132	-0.5349	No
59	EIF4G2	6986	-0.145	-0.5484	No
60	PRDX4	7035	-0.148	-0.5505	No
61	HNRNPD	7162	-0.159	-0.5599	No
62	LSM7	7194	-0.161	-0.5602	No
63	XPO1	7200	-0.162	-0.5579	No
64	PABPC4	7225	-0.164	-0.5574	No
65	YWHAQ	7268	-0.166	-0.5587	No
66	PPIA	7269	-0.167	-0.5558	No
67	PSMD8	7271	-0.167	-0.5531	No
68	CUL1	7333	-0.171	-0.5561	No
69	DHX15	7341	-0.172	-0.5538	No
70	STARD7	7347	-0.172	-0.5514	No
71	PPM1G	7378	-0.174	-0.5513	No
72	ACP1	7392	-0.175	-0.5496	No
73	TCP1	7414	-0.177	-0.5486	No
74	UBA2	7446	-0.18	-0.5486	No
75	COX5A	7466	-0.182	-0.5473	No
76	HNRNPC	7481	-0.183	-0.5455	No
77	PRPF31	7483	-0.183	-0.5425	No
78	YWHAE	7598	-0.191	-0.5503	No
79	G3BP1	7641	-0.195	-0.551	No
80	RPS5	7693	-0.2	-0.5525	No
81	HNRNPA2B1	7697	-0.2	-0.5494	No
82	PRDX3	7784	-0.207	-0.5542	No
83	PWP1	7802	-0.208	-0.5523	No
84	SNRPD3	7892	-0.216	-0.5571	No
85	POLE3	7946	-0.221	-0.5585	No
86	DDX21	8010	-0.227	-0.5607	Yes
87	TYMS	8021	-0.228	-0.5578	Yes
88	POLD2	8045	-0.23	-0.5561	Yes
89	TARDBP	8110	-0.237	-0.5583	Yes
90	CCT4	8125	-0.238	-0.5556	Yes
91	RPS6	8168	-0.243	-0.5555	Yes
92	SLC25A3	8177	-0.244	-0.5521	Yes
93	XRCC6	8217	-0.247	-0.5517	Yes
94	SRPK1	8226	-0.248	-0.5482	Yes
95	MRPL9	8243	-0.249	-0.5456	Yes
96	RPL22	8284	-0.253	-0.5451	Yes
97	CCT3	8287	-0.254	-0.541	Yes
98	MRPL23	8289	-0.255	-0.5368	Yes
99	VDAC3	8295	-0.255	-0.5329	Yes
100	U2AF1	8304	-0.256	-0.5293	Yes
101	NPM1	8339	-0.259	-0.5282	Yes
102	TFDP1	8359	-0.261	-0.5256	Yes
103	PSMC4	8389	-0.263	-0.5239	Yes
104	GLO1	8423	-0.266	-0.5226	Yes
105	CDK2	8435	-0.267	-0.5191	Yes
106	SERBP1	8457	-0.269	-0.5166	Yes
107	CLNS1A	8504	-0.274	-0.5163	Yes
108	CSTF2	8525	-0.277	-0.5136	Yes
109	SET	8537	-0.278	-0.5099	Yes
110	TXNL4A	8623	-0.287	-0.5132	Yes
111	PHB2	8631	-0.288	-0.509	Yes
112	UBE2E1	8643	-0.289	-0.5052	Yes
113	EIF4E	8659	-0.291	-0.5017	Yes
114	MCM2	8667	-0.292	-0.4974	Yes
115	PSMA6	8686	-0.294	-0.4941	Yes
116	XPOT	8701	-0.295	-0.4904	Yes
117	NHP2	8712	-0.296	-0.4864	Yes
118	HNRNPR	8741	-0.3	-0.484	Yes
119	TUFM	8783	-0.303	-0.4828	Yes
120	CCT5	8804	-0.306	-0.4795	Yes
121	ILF2	8811	-0.306	-0.4749	Yes
122	RAN	8827	-0.309	-0.4711	Yes
123	HSPD1	8861	-0.312	-0.469	Yes
124	SYNCRIP	8909	-0.317	-0.4681	Yes
125	HNRNPU	8952	-0.323	-0.4667	Yes
126	TOMM70	9000	-0.328	-0.4657	Yes
127	COPS5	9047	-0.333	-0.4644	Yes
128	SRSF2	9101	-0.339	-0.4638	Yes
129	ABCE1	9104	-0.339	-0.4582	Yes
130	C1QBP	9158	-0.346	-0.4574	Yes
131	SNRPD2	9182	-0.349	-0.4537	Yes
132	SSB	9188	-0.349	-0.4483	Yes
133	SNRPB2	9218	-0.354	-0.4451	Yes
134	PSMB3	9248	-0.357	-0.4418	Yes
135	RRM1	9259	-0.358	-0.4367	Yes
136	HDDC2	9270	-0.36	-0.4315	Yes
137	PA2G4	9273	-0.36	-0.4256	Yes
138	EIF2S1	9274	-0.361	-0.4195	Yes
139	PRPS2	9317	-0.367	-0.4173	Yes
140	EEF1B2	9385	-0.376	-0.4174	Yes
141	NDUFAB1	9457	-0.386	-0.4177	Yes
142	RPS10	9470	-0.387	-0.4123	Yes
143	HNRNPA3	9595	-0.406	-0.4173	Yes
144	NOLC1	9607	-0.407	-0.4115	Yes
145	NCBP1	9637	-0.414	-0.4072	Yes
146	MCM7	9657	-0.417	-0.402	Yes
147	AIMP2	9661	-0.417	-0.3952	Yes
148	HDAC2	9669	-0.419	-0.3887	Yes
149	SRSF1	9695	-0.424	-0.384	Yes
150	EIF2S2	9729	-0.431	-0.3798	Yes
151	RPL34	9803	-0.442	-0.3793	Yes
152	SSBP1	9805	-0.443	-0.3719	Yes
153	USP1	9829	-0.446	-0.3666	Yes
154	DDX18	9864	-0.452	-0.3622	Yes
155	CBX3	9882	-0.456	-0.3561	Yes
156	PSMD7	9932	-0.461	-0.353	Yes
157	MAD2L1	9939	-0.462	-0.3457	Yes
158	NOP16	9949	-0.463	-0.3387	Yes
159	PSMA2	9960	-0.465	-0.3318	Yes
160	MCM5	9964	-0.466	-0.3242	Yes
161	DEK	9966	-0.467	-0.3163	Yes
162	EIF1AX	9992	-0.475	-0.3107	Yes
163	PSMD14	10010	-0.477	-0.3042	Yes
164	PSMA7	10013	-0.478	-0.2963	Yes
165	EIF3J	10058	-0.491	-0.2922	Yes
166	CCT2	10065	-0.493	-0.2844	Yes
167	RFC4	10079	-0.496	-0.2773	Yes
168	RPL6	10083	-0.498	-0.2691	Yes
169	SRSF7	10116	-0.505	-0.2636	Yes
170	CTPS1	10124	-0.509	-0.2556	Yes
171	PHB	10135	-0.512	-0.2479	Yes
172	IFRD1	10150	-0.516	-0.2405	Yes
173	PSMD1	10153	-0.516	-0.2319	Yes
174	GNL3	10160	-0.518	-0.2237	Yes
175	SRSF3	10164	-0.518	-0.2152	Yes
176	TRA2B	10166	-0.519	-0.2065	Yes
177	NOP56	10176	-0.522	-0.1985	Yes
178	ODC1	10180	-0.524	-0.1899	Yes
179	RANBP1	10192	-0.526	-0.1821	Yes
180	PSMC6	10201	-0.529	-0.1739	Yes
181	PSMA4	10274	-0.555	-0.1714	Yes
182	IARS1	10278	-0.558	-0.1622	Yes
183	ERH	10279	-0.558	-0.1527	Yes
184	VBP1	10283	-0.561	-0.1435	Yes
185	DUT	10300	-0.567	-0.1354	Yes
186	ETF1	10314	-0.574	-0.1269	Yes
187	SRM	10342	-0.592	-0.1195	Yes
188	SNRPD1	10352	-0.598	-0.1102	Yes
189	HPRT1	10390	-0.615	-0.1033	Yes
190	CDC45	10437	-0.649	-0.0967	Yes
191	MCM4	10447	-0.657	-0.0864	Yes
192	CDK4	10452	-0.658	-0.0757	Yes
193	HSPE1	10455	-0.66	-0.0646	Yes
194	H2AZ1	10477	-0.682	-0.0551	Yes
195	MCM6	10482	-0.693	-0.0437	Yes
196	PCNA	10526	-0.75	-0.0351	Yes
197	SNRPG	10536	-0.767	-0.023	Yes
198	NME1	10556	-0.823	-0.0108	Yes
199	RRP9	10564	-0.854	0.003	Yes

## Sheet: SF4A Combo over Ro HYPOXIA GSEA
SYMBOL	RANK IN GENE LIST	RANK METRIC SCORE	RUNNING ES	CORE ENRICHMENT
1	MT2A	1	4.821	0.0714	Yes
2	MT1E	4	3.572	0.1239	Yes
3	BHLHE40	11	1.756	0.1477	Yes
4	ADM	13	1.713	0.1728	Yes
5	HMOX1	21	1.653	0.1946	Yes
6	EFNA3	26	1.542	0.216	Yes
7	ENO2	29	1.523	0.2379	Yes
8	ALDOC	35	1.495	0.2582	Yes
9	P4HA2	36	1.469	0.2801	Yes
10	NDRG1	43	1.443	0.2992	Yes
11	DDIT4	54	1.413	0.3164	Yes
12	PFKFB3	69	1.336	0.3307	Yes
13	PYGM	72	1.322	0.3496	Yes
14	P4HA1	94	1.249	0.3599	Yes
15	VEGFA	121	1.179	0.3672	Yes
16	FOS	131	1.165	0.381	Yes
17	HK1	171	1.095	0.3819	Yes
18	PNRC1	185	1.074	0.3927	Yes
19	GPI	187	1.072	0.4083	Yes
20	HK2	201	1.049	0.4188	Yes
21	DUSP1	207	1.042	0.4324	Yes
22	CDKN1C	238	1.001	0.4354	Yes
23	NFIL3	257	0.978	0.4429	Yes
24	SLC2A1	262	0.973	0.4558	Yes
25	ANKZF1	273	0.96	0.4661	Yes
26	ALDOA	275	0.957	0.48	Yes
27	FAM162A	286	0.943	0.4901	Yes
28	PAM	294	0.932	0.5012	Yes
29	JUN	329	0.889	0.501	Yes
30	KDM3A	334	0.885	0.5126	Yes
31	GAA	410	0.819	0.4952	Yes
32	SLC2A3	411	0.818	0.5074	Yes
33	MXI1	418	0.814	0.5171	Yes
34	ENO1	427	0.811	0.526	Yes
35	TPI1	440	0.802	0.5332	Yes
36	BNIP3L	472	0.787	0.5327	Yes
37	GBE1	475	0.785	0.5436	Yes
38	SLC25A1	484	0.778	0.552	Yes
39	PGM1	496	0.77	0.5592	Yes
40	AMPD3	498	0.77	0.5702	Yes
41	PFKP	549	0.735	0.5614	No
42	KLHL24	603	0.708	0.551	No
43	ZFP36	629	0.699	0.5515	No
44	AK4	739	0.646	0.518	No
45	WSB1	832	0.612	0.4908	No
46	RBPJ	872	0.597	0.4842	No
47	PGK1	874	0.596	0.4927	No
48	JMJD6	884	0.593	0.498	No
49	CCNG2	919	0.58	0.4932	No
50	TNFAIP3	930	0.577	0.4978	No
51	PFKL	958	0.567	0.4956	No
52	PRKCA	963	0.566	0.5024	No
53	SAP30	971	0.563	0.5081	No
54	PPP1R15A	1002	0.553	0.5044	No
55	SLC6A6	1012	0.551	0.5091	No
56	ISG20	1191	0.492	0.446	No
57	PDK3	1211	0.484	0.4457	No
58	LDHA	1222	0.48	0.4489	No
59	GAPDH	1235	0.475	0.4512	No
60	ILVBL	1283	0.459	0.4395	No
61	IDS	1310	0.449	0.4359	No
62	BTG1	1314	0.449	0.4414	No
63	ERO1A	1315	0.449	0.4481	No
64	NDST1	1336	0.443	0.4468	No
65	CHST2	1364	0.432	0.4425	No
66	RRAGD	1447	0.396	0.416	No
67	ENO3	1466	0.386	0.4146	No
68	CITED2	1504	0.363	0.4054	No
69	BCL2	1515	0.349	0.4066	No
70	PGM2	1632	-0.392	0.3666	No
71	ETS1	1954	-0.486	0.2469	No
72	B3GALT6	2105	-0.53	0.1954	No

## Sheet: SF4C Combo over Ro wE2F HM GSEA
SYMBOL	RANK IN GENE LIST	RANK METRIC SCORE	RUNNING ES	CORE ENRICHMENT
1	UBE2S	534	0.744	-0.1976	No
2	PLK1	677	0.677	-0.2407	No
3	CDC20	767	0.634	-0.2636	No
4	CCNB2	972	0.563	-0.3335	No
5	H2AX	1000	0.554	-0.3333	No
6	AURKA	1131	0.513	-0.3749	No
7	HMGA1	1226	0.478	-0.4028	No
8	SPAG5	1401	0.416	-0.4638	No
9	TRIP13	1532	-0.321	-0.5091	No
10	PMS2	1538	-0.333	-0.5045	No
11	PRKDC	1543	-0.338	-0.4994	No
12	NOLC1	1545	-0.34	-0.4931	No
13	MELK	1546	-0.34	-0.4864	No
14	HMGB3	1550	-0.345	-0.4808	No
15	TIMELESS	1552	-0.346	-0.4743	No
16	ANP32E	1554	-0.348	-0.4678	No
17	SYNCRIP	1560	-0.353	-0.4629	No
18	CCP110	1577	-0.365	-0.462	No
19	GINS1	1584	-0.367	-0.4571	No
20	PAICS	1599	-0.374	-0.4553	No
21	TRA2B	1617	-0.386	-0.4544	No
22	RANBP1	1647	-0.395	-0.4582	No
23	RPA2	1663	-0.402	-0.4562	No
24	PA2G4	1716	-0.42	-0.4686	No
25	BARD1	1816	-0.449	-0.499	No
26	CSE1L	1870	-0.465	-0.5109	No
27	TMPO	1879	-0.467	-0.5049	No
28	RAD1	1930	-0.48	-0.5153	Yes
29	PRIM2	1953	-0.486	-0.5144	Yes
30	MCM7	1956	-0.486	-0.5056	Yes
31	UBR7	1989	-0.493	-0.5086	Yes
32	RAN	1993	-0.494	-0.5	Yes
33	SMC4	2005	-0.498	-0.4946	Yes
34	STMN1	2018	-0.501	-0.4894	Yes
35	MMS22L	2022	-0.503	-0.4807	Yes
36	DEK	2025	-0.504	-0.4715	Yes
37	RNASEH2A	2052	-0.512	-0.4717	Yes
38	SMC6	2106	-0.53	-0.4823	Yes
39	DONSON	2109	-0.53	-0.4726	Yes
40	DCTPP1	2112	-0.532	-0.4629	Yes
41	PSMC3IP	2126	-0.535	-0.4575	Yes
42	EXOSC8	2151	-0.544	-0.4563	Yes
43	WEE1	2171	-0.554	-0.4529	Yes
44	RAD50	2191	-0.561	-0.4494	Yes
45	UBE2T	2218	-0.57	-0.4485	Yes
46	ATAD2	2230	-0.573	-0.4415	Yes
47	CHEK1	2262	-0.587	-0.4422	Yes
48	POLD3	2264	-0.588	-0.431	Yes
49	RAD51C	2273	-0.593	-0.4225	Yes
50	USP1	2300	-0.605	-0.4209	Yes
51	MLH1	2302	-0.605	-0.4093	Yes
52	SPC25	2313	-0.608	-0.4012	Yes
53	BRCA1	2331	-0.617	-0.3958	Yes
54	H2AZ1	2341	-0.623	-0.3871	Yes
55	MSH2	2343	-0.623	-0.3751	Yes
56	ING3	2360	-0.635	-0.369	Yes
57	MCM3	2361	-0.637	-0.3564	Yes
58	RAD51AP1	2362	-0.637	-0.3438	Yes
59	RFC3	2366	-0.638	-0.3324	Yes
60	MCM4	2409	-0.667	-0.3359	Yes
61	DUT	2412	-0.671	-0.3234	Yes
62	SLBP	2414	-0.672	-0.3105	Yes
63	GINS3	2442	-0.7	-0.3074	Yes
64	CDK4	2443	-0.7	-0.2936	Yes
65	MTHFD2	2449	-0.704	-0.2817	Yes
66	NOP56	2458	-0.715	-0.2707	Yes
67	SMC3	2462	-0.72	-0.2577	Yes
68	RFC2	2476	-0.734	-0.2483	Yes
69	POLA2	2481	-0.743	-0.2352	Yes
70	PHF5A	2488	-0.75	-0.2228	Yes
71	CTPS1	2489	-0.75	-0.208	Yes
72	TCF19	2494	-0.757	-0.1946	Yes
73	RPA3	2497	-0.761	-0.1804	Yes
74	MCM6	2507	-0.777	-0.1686	Yes
75	GINS4	2531	-0.835	-0.1613	Yes
76	PCNA	2536	-0.855	-0.1459	Yes
77	NME1	2542	-0.864	-0.1309	Yes
78	DSCC1	2547	-0.877	-0.1151	Yes
79	TIPIN	2548	-0.877	-0.0978	Yes
80	UNG	2550	-0.881	-0.0808	Yes
81	HELLS	2551	-0.882	-0.0634	Yes
82	CCNE1	2569	-0.966	-0.051	Yes
83	CDC25A	2574	-0.986	-0.0331	Yes
84	RRM2	2577	-1.013	-0.0139	Yes
85	BRCA2	2589	-1.127	0.004	Yes

## Sheet: SF4D DMSO Combo wMYC V1 HM GSEA
SYMBOL	RANK IN GENE LIST	RANK METRIC SCORE	RUNNING ES	CORE ENRICHMENT
1	CDC20	9749	-0.634	0.0813	No
2	PGK1	9634	-0.596	0.0815	No
3	LDHA	9200	-0.48	0.1131	No
4	RUVBL2	8406	-0.326	0.1813	No
5	MYC	8026	-0.27	0.2122	No
6	TRIM28	7997	-0.266	0.2103	No
7	SNRPA	7874	-0.249	0.2176	No
8	PRPF31	7801	-0.238	0.2203	No
9	LSM7	7710	-0.228	0.2249	No
10	RPL18	7384	-0.19	0.2523	No
11	RPS5	7240	-0.172	0.2629	No
12	AP3S1	7239	-0.171	0.26	No
13	PCBP1	7147	-0.161	0.2658	No
14	RPS2	7075	-0.152	0.2699	No
15	HSP90AB1	7021	-0.145	0.2725	No
16	RACK1	7018	-0.145	0.2702	No
17	EIF4H	6994	-0.143	0.27	No
18	MRPL23	6993	-0.142	0.2676	No
20	CYC1	6905	-0.132	0.2711	No
21	NCBP2	6566	-0.1	0.3014	No
22	KPNA2	6560	-0.099	0.3002	No
23	RNPS1	6525	-0.095	0.3018	No
24	NAP1L1	6245	-0.067	0.327	No
25	RAD23B	6156	-0.057	0.3343	No
26	ORC2	6043	-0.045	0.3441	No
27	HDGF	5913	-0.033	0.3558	No
28	CNBP	5910	-0.032	0.3554	No
29	FAM120A	5730	-0.016	0.3721	No
29	SF3A1	6960	-0.138	0.2682	No
30	CCNA2	5517	0.002	0.3922	No
31	UBE2L3	5469	0.006	0.3967	No
32	TARDBP	5437	0.008	0.3996	No
33	NHP2	5356	0.015	0.4071	No
34	DHX15	5242	0.024	0.4178	No
35	EXOSC7	5218	0.026	0.4196	No
36	PABPC1	5157	0.03	0.4249	No
37	PSMD3	5006	0.042	0.4388	No
38	RSL1D1	4974	0.045	0.4411	No
39	HNRNPA1	4942	0.048	0.4433	No
40	IMPDH2	4896	0.051	0.4468	No
41	HNRNPA2B1	4873	0.053	0.4481	No
42	EIF3B	4825	0.057	0.4517	No
43	EIF3D	4699	0.068	0.4628	No
44	APEX1	4676	0.071	0.4637	No
45	GSPT1	4655	0.073	0.4645	No
46	BUB3	4625	0.076	0.466	No
47	PSMB2	4519	0.084	0.4748	No
48	TXNL4A	4517	0.084	0.4735	No
49	RPLP0	4506	0.084	0.4731	No
50	POLD2	4459	0.088	0.4761	No
51	SNRPA1	4442	0.09	0.4761	No
52	KARS1	4427	0.091	0.4759	No
53	PTGES3	4398	0.093	0.4771	No
54	PABPC4	4213	0.108	0.4932	No
55	TCP1	4205	0.108	0.4921	No
56	NPM1	4150	0.113	0.4954	No
57	TUFM	4146	0.113	0.4938	No
58	RPS3	4099	0.118	0.4963	No
59	YWHAE	4022	0.124	0.5016	No
60	LSM2	3991	0.127	0.5024	No
61	HNRNPC	3989	0.127	0.5004	No
62	FBL	3887	0.137	0.508	No
63	UBA2	3858	0.139	0.5083	No
64	RPL14	3767	0.146	0.5146	No
65	ACP1	3749	0.148	0.5138	No
66	SERBP1	3673	0.153	0.5185	No
67	PSMD8	3658	0.154	0.5173	No
68	U2AF1	3656	0.155	0.5148	No
69	COPS5	3505	0.166	0.5266	No
70	NOP16	3462	0.17	0.5278	No
71	SMARCC1	3451	0.171	0.5259	No
72	TFDP1	3354	0.179	0.5323	No
73	SNRPB2	3347	0.179	0.5298	No
74	HNRNPR	3327	0.181	0.5286	No
75	HNRNPD	3246	0.19	0.5332	No
76	PSMC4	3193	0.194	0.535	No
77	EIF4G2	3155	0.197	0.5353	No
78	MCM2	3126	0.2	0.5347	No
79	CCT7	3049	0.205	0.5386	Yes
80	SRSF2	3033	0.207	0.5366	Yes
81	MAD2L1	3031	0.207	0.5332	Yes
82	PRDX4	3006	0.21	0.532	Yes
83	YWHAQ	2979	0.212	0.5309	Yes
84	XPO1	2974	0.213	0.5277	Yes
85	GLO1	2961	0.214	0.5253	Yes
86	KPNB1	2874	0.223	0.5299	Yes
87	PRDX3	2857	0.225	0.5277	Yes
88	SRSF1	2827	0.227	0.5267	Yes
89	RPS10	2825	0.227	0.5229	Yes
90	PHB	2788	0.23	0.5226	Yes
91	G3BP1	2785	0.23	0.5189	Yes
92	SET	2731	0.235	0.5201	Yes
93	SNRPD2	2691	0.239	0.5198	Yes
94	MRPS18B	2662	0.242	0.5185	Yes
95	SNRPD3	2657	0.242	0.5148	Yes
96	CUL1	2606	0.247	0.5155	Yes
97	HSPD1	2542	0.252	0.5174	Yes
98	CCT4	2524	0.255	0.5148	Yes
99	PWP1	2518	0.255	0.5109	Yes
100	EIF2S1	2504	0.256	0.5079	Yes
101	EIF4E	2457	0.261	0.508	Yes
102	CANX	2410	0.266	0.508	Yes
103	SF3B3	2349	0.273	0.5093	Yes
104	PSMA1	2308	0.277	0.5085	Yes
105	PHB2	2288	0.279	0.5056	Yes
106	CCT5	2282	0.28	0.5014	Yes
107	RPL22	2280	0.28	0.4968	Yes
108	PSMA7	2151	0.293	0.5044	Yes
109	MCM5	2133	0.295	0.501	Yes
110	SSB	2121	0.296	0.4971	Yes
111	EPRS1	2120	0.296	0.4921	Yes
112	XRCC6	2095	0.299	0.4894	Yes
113	PSMB3	2081	0.3	0.4856	Yes
114	PPM1G	2074	0.301	0.4811	Yes
115	CCT3	2045	0.304	0.4787	Yes
116	EEF1B2	2018	0.306	0.4761	Yes
117	SRSF7	1969	0.311	0.4755	Yes
118	PSMC6	1967	0.311	0.4704	Yes
119	VDAC1	1912	0.317	0.4703	Yes
120	UBE2E1	1911	0.317	0.4649	Yes
121	CCT2	1883	0.32	0.4622	Yes
122	PPIA	1866	0.321	0.4583	Yes
123	POLE3	1833	0.325	0.4559	Yes
124	CLNS1A	1804	0.327	0.4531	Yes
125	HDAC2	1749	0.333	0.4528	Yes
126	VDAC3	1689	0.339	0.4528	Yes
127	NOLC1	1672	0.34	0.4487	Yes
128	CSTF2	1668	0.341	0.4432	Yes
129	PSMA6	1607	0.346	0.4432	Yes
130	HNRNPU	1570	0.351	0.4408	Yes
131	CBX3	1565	0.351	0.4353	Yes
132	GNL3	1551	0.353	0.4306	Yes
133	SYNCRIP	1550	0.353	0.4246	Yes
134	NCBP1	1530	0.355	0.4205	Yes
135	PRPS2	1498	0.357	0.4174	Yes
136	COX5A	1437	0.365	0.4172	Yes
137	VBP1	1434	0.365	0.4112	Yes
138	RPS6	1419	0.367	0.4064	Yes
139	CAD	1390	0.372	0.4028	Yes
140	STARD7	1292	0.385	0.4059	Yes
141	TRA2B	1288	0.386	0.3997	Yes
142	AIMP2	1286	0.386	0.3932	Yes
143	HDDC2	1281	0.387	0.3871	Yes
144	PSMD14	1275	0.387	0.381	Yes
145	EIF2S2	1234	0.393	0.3783	Yes
146	HNRNPA3	1224	0.394	0.3725	Yes
147	RRM1	1223	0.394	0.3659	Yes
148	RANBP1	1215	0.395	0.3599	Yes
149	NDUFAB1	1194	0.398	0.3551	Yes
150	ABCE1	1178	0.4	0.3498	Yes
151	DDX18	1144	0.405	0.3463	Yes
152	PSMA4	1085	0.414	0.345	Yes
153	SRM	1065	0.417	0.3398	Yes
154	PA2G4	1045	0.42	0.3346	Yes
155	TOMM70	1030	0.422	0.3288	Yes
156	MRPL9	1025	0.423	0.3221	Yes
157	XPOT	1008	0.425	0.3165	Yes
158	GOT2	1002	0.426	0.3098	Yes
159	SRPK1	982	0.43	0.3044	Yes
160	PSMD7	967	0.433	0.2985	Yes
161	CDK2	962	0.434	0.2915	Yes
162	RPL34	957	0.434	0.2846	Yes
163	EIF1AX	924	0.44	0.2803	Yes
164	RRP9	906	0.444	0.2745	Yes
165	SRSF3	889	0.447	0.2686	Yes
166	SLC25A3	815	0.463	0.268	Yes
167	PSMD1	795	0.467	0.262	Yes
168	DDX21	780	0.47	0.2555	Yes
169	TYMS	758	0.475	0.2495	Yes
170	SSBP1	757	0.476	0.2415	Yes
171	MCM7	705	0.486	0.2384	Yes
172	EIF3J	700	0.487	0.2305	Yes
173	PSMA2	697	0.487	0.2225	Yes
174	IFRD1	679	0.491	0.2159	Yes
175	RAN	663	0.494	0.209	Yes
176	ILF2	652	0.497	0.2016	Yes
177	DEK	625	0.504	0.1958	Yes
178	C1QBP	603	0.509	0.1893	Yes
179	SNRPD1	564	0.52	0.1843	Yes
180	RPL6	544	0.527	0.1773	Yes
181	ETF1	493	0.54	0.1732	Yes
182	HSPE1	398	0.573	0.1732	Yes
183	RFC4	395	0.575	0.1637	Yes
184	USP1	323	0.605	0.1608	Yes
185	HPRT1	308	0.609	0.1519	Yes
186	H2AZ1	277	0.623	0.1445	Yes
187	SNRPG	260	0.633	0.1355	Yes
188	IARS1	209	0.664	0.1296	Yes
189	MCM4	207	0.667	0.1184	Yes
190	ERH	205	0.668	0.1073	Yes
191	DUT	203	0.671	0.0961	Yes
192	ODC1	173	0.698	0.0875	Yes
193	CDK4	171	0.7	0.0758	Yes
194	NOP56	156	0.715	0.0653	Yes
195	CTPS1	121	0.75	0.0565	Yes
196	CDC45	110	0.762	0.0448	Yes
197	MCM6	103	0.777	0.0325	Yes
198	PCNA	71	0.855	0.0223	Yes
199	NME1	65	0.864	0.0084	Yes
