# Supplementary material for: TP53 mutations and RNA-binding protein MUSASHI-2 drive resistance to PRMT5-targeted therapy in B-cell lymphoma
Source: Nat Commun. 2022 Sep 27;13:5676. doi: 10.1038/s41467-022-33137-8 (PMC9515221; doi:10.1038/s41467-022-33137-8)
Supplement: Supplementary file 13 — Supplementary Data 9 [file 41467_2022_33137_MOESM13_ESM.csv]

Gene Name	DMSO Editing Frequencey	Ro Editing Frequencey	GSK-591 Editing Frequencey	Ro and GSK-591 Editing Frequencey
ACBD7	0.66746212	0.308974359	0.964285714	0.437418301
NACA2	0.575098998	0.162294077	1	0.223344557
LINC00665	0.523809524	0.103174603	0.857142857	0.374338624
MRPL30	0.43579793	0.254715192	0.816999395	0.263234986
NUP43	0.641113168	0.496703297	0.875	0.034976544
MCM4	0.736037804	0.468640983	0.716895559	0.507271779
PLEKHA2	0.659537901	0.535552045	0.560463912	0.478601626
TRMT2B	0.604166667	0.324879227	0.5	0.371544391
BPNT1	0.188910683	0.020198876	0.885569853	0.683358476
C11orf58	0.270733866	0.037677231	0.833333333	0.413888889
TSNAX	0.65037594	0.17307925	0.591666667	0.194397993
RPS23	0.686507937	0.194771242	0.559210526	0.125
RCHY1	0.685185185	0.077777778	0.5	0.047619048
EIF2S3	0.584080975	0.159437064	0.493902439	0.093726079
UBE2D3	0.581489829	0.131339079	0.508554661	0.087290711
SELENOT	0.587824861	0.114266988	0.485095958	0.079931821
INTS2	0.569947035	0.101137622	0.491601344	0.046130952
DYM	0.543538855	0.095403898	0.485795455	0.042369423
HNRNPA3	0.536574543	0.093084289	0.471953188	0.076821249
PGK1	0.53193578	0.096916747	0.470966127	0.05855232
OSBPL8	0.550076634	0.097212116	0.448412698	0.132591093
TGOLN2	0.534975619	0.130852816	0.426245211	0.095632283
HDAC9	0.556639086	0.06958602	0.432142857	0.080112721
BCAT1	0.522464985	0.10750911	0.541165865	0.080718954
PAK2	0.527935223	0.111111111	0.527472527	0.06423785
CD2AP	0.503787879	0.136565818	0.526556777	0.062878788
PGM2	0.485897436	0.102678571	0.530959752	0.044159544
ZFAND1	0.502590698	0.091636142	0.500843882	0.05469572
CDS2	0.503703704	0.068452381	0.572727273	0.046238785
POLR1B	0.557886558	0.069119458	0.770833333	0.08989899
PRR11	0.401067887	0.207326892	0.844444444	0.038646198
RBM8A	0.393584897	0.057679293	0.818151147	0.062727273
KIAA1324	0.357414725	0.056841516	0.826779026	0.04288031
COX18	0.36031746	0.107977153	0.664351852	0.121036042
QKI	0.414462081	0.078518987	0.633333333	0.056033527
RBBP4	0.358521725	0.055942938	0.733333333	0.069444444
SOAT1	0.355555556	0.047619048	0.701388889	0.020833333
CPT1A	0.297781995	0.016873986	0.6875	0.057412368
RAB2B	0.295002973	0.031150045	0.65625	0.02996633
TMPO	0.282298964	0.049353507	0.96197205	0.044528424
UGGT1	0.263032581	0.046296296	0.891176471	0.033333333
STK4	0.230730747	0.039965917	0.885638871	0.019322344
NACA4P	0.164896165	0.028101263	1	0.033353661
SRP9	0.141479288	0.015135182	1	0.014910369
RLIM	0.168345543	0	1	0
IFNAR2	0.151839433	0.016129032	0.914772727	0.020742422
TMEM19	0.195198592	0.005649718	0.903076923	0.007407407
LYRM7	0.163780664	0	0.873076923	0
RPS3	0.108412698	0	0.9582365	0
MAVS	0.121693122	0.00617284	0.930288462	0.01609168
CEP104	0.111261355	0	0.913043478	0
SSR3	0.200094486	0.028867439	0.83974359	0.038340147
FAM20B	0.196078431	0.031953522	0.833333333	0.010416667
RPL27A	0.159587914	0.034096637	0.853365385	0.032618192
ANAPC16	0.182632261	0.021904165	0.775	0.075928973
TMEM170A	0.102876592	0	0.85326087	0.068398268
SPRYD7	0.143421053	0	0.801587302	0
FBXW8	0.103624446	0	0.769607843	0
NOP14	0.223815049	0.084131702	0.628393925	0.071227345
GATD1	0.222902849	0.10368702	0.641666667	0
GPKOW	0.225669399	0.043404112	0.772727273	0.00952381
DCTN5	0.223328359	0.051335675	0.742424242	0.050077809
GRSF1	0.232897603	0.02819444	0.713675214	0.016666667
CXorf56	0.174690382	0.037927097	0.742398164	0.00877193
GNL3L	0.185185185	0.020340707	0.732142857	0.022944896
KLHL6	0.136460144	0.026633737	0.717948718	0.026823633
ZDHHC20	0.14382412	0.011523199	0.735663082	0.009345794
SMU1	0.130534874	0.020089286	0.6875	0.017653891
EMC1	0.127605245	0	0.707264957	0
GINS4	0.152197129	0.012952102	0.648809524	0.105555556
GNE	0.147640791	0.033709327	0.615789474	0.018839292
NPLOC4	0.156167016	0.038638922	0.577777778	0.027777778
RANBP6	0.140447958	0	0.639291465	0
GNPNAT1	0.118082734	0.013071895	0.607954545	0.018137255
KIAA1143	0.1035401	0	0.616666667	0
GOSR1	0.103703704	0	0.592207792	0
RSL1D1	0.313015803	0.193681259	0.457963718	0.182618386
GINS1	0.32377765	0.160612772	0.447164377	0.184773226
MRPS16	0.325217139	0.197959518	0.395751427	0.198745026
PAICS	0.336576117	0.229434132	0.373181269	0.050246506
RAD1	0.371497585	0.135087719	0.554298643	0.130718954
EEF2K	0.315223665	0.116416263	0.541867955	0.126831192
VHL	0.366586802	0.111198189	0.559645853	0.082741855
MRPL19	0.374338624	0.074074074	0.55	0.083068783
AGPS	0.3849644	0.143543956	0.467703349	0.082539683
PHACTR4	0.338828666	0.142230576	0.492063492	0.053264649
ICMT	0.274747475	0.073255814	0.523809524	0.095341334
RPL31	0.276923077	0.037037037	0.533333333	0.069444444
WDHD1	0.302272727	0.060606061	0.527272727	0.062865497
RPL13	0.288643009	0.067904406	0.525	0.057162999
LRRC58	0.296222089	0.063095238	0.522727273	0.038433112
GSTCD	0.287091503	0.051397516	0.466666667	0.093112411
SELENOF	0.331349206	0.032813664	0.523274432	0.020798277
DDX6	0.367989418	0.070436096	0.352029915	0.06380772
SETD7	0.376837155	0.074384111	0.3406133	0.044925786
BTG1	0.365717231	0.068952456	0.353213893	0.041022681
QDPR	0.370927318	0.074272487	0.32097835	0.059290123
SP3	0.366948093	0.068397472	0.33204588	0.043485237
UBE2E3	0.36728309	0.060599557	0.323159247	0.045042381
SON	0.3659582	0.083453918	0.331178937	0.04001815
DHRS4-AS1	0.354916688	0.083311547	0.320574163	0.037151703
RTN4	0.355655377	0.073147948	0.323089911	0.03802583
NIPSNAP1	0.349800939	0.053984454	0.315322418	0.060960903
FOPNL	0.356490826	0.062045875	0.31067112	0.046860285
ALG2	0.344444444	0	0.349206349	0.055555556
SUGT1	0.331372549	0	0.321428571	0.055555556
FANCF	0.336589697	0.064652778	0.358340821	0.050015533
MDM2	0.326722605	0.064080376	0.36655572	0.050917698
MAGT1	0.328688086	0.05910093	0.380747126	0.023204607
GPD2	0.303460334	0.084131592	0.369318182	0.034140388
NNT	0.304092211	0.054955067	0.37458256	0.045637771
NUS1	0.305611266	0.031097135	0.3625	0.04336449
S100PBP	0.312255063	0.100904947	0.32953604	0.060673963
SMG1	0.329375772	0.081583407	0.33643617	0.050713135
HSPA13	0.316105	0.076031316	0.329692155	0.062781972
CELF2	0.282509158	0.062770563	0.336384439	0.058180708
RAP1B	0.287266285	0.072228004	0.336956522	0.042188805
TENT2	0.350856078	0.06244406	0.338285229	0.052141957
C21orf91	0.33785073	0.077220481	0.334848485	0.032616487
CDK2	0.335501153	0.065209312	0.304953704	0.038731057
ZNF512	0.33471727	0.056150166	0.305698386	0.037835231
SLC25A23	0.319264602	0.0614104	0.316666667	0.02995604
TATDN3	0.317512728	0.050923692	0.341880342	0.073917749
SH3BGRL	0.324019006	0.050099565	0.30963939	0.054767862
RAP1GDS1	0.313131313	0.03030303	0.3125	0.055555556
DHFR	0.23628441	0.108766662	0.387289135	0.077346041
RALGPS2	0.234275528	0.082882395	0.377289377	0.053571429
HIVEP2	0.252775659	0.027972028	0.398076923	0.06797235
CALCOCO2	0.2225253	0.036385077	0.425324675	0.044058007
SLC35B4	0.247053872	0.03652674	0.405769231	0.023809524
LNPK	0.232230392	0.02375	0.409340659	0.032821439
CDCA7	0.207989477	0.034915358	0.391178646	0.033787943
PHIP	0.206537356	0.045176025	0.350678733	0.030769231
DFFA	0.229225023	0.020833333	0.36038961	0.025641026
SSX2IP	0.212398712	0.014492754	0.354166667	0.034210526
NAA50	0.272222222	0	0.395833333	0
FGD5-AS1	0.263599977	0.103044066	0.256261783	0.077638743
MAPK1	0.25543812	0.094776512	0.250522466	0.04566973
TXLNGY	0.309842375	0.069779536	0.253174603	0.052531194
ETNK1	0.294871795	0.070006258	0.251792115	0.045454545
IPO5	0.30096197	0.065088972	0.251483129	0.039883797
PTPN11	0.290502274	0.067002332	0.247970174	0.053287237
SMARCC1	0.29154835	0.064211783	0.235563284	0.041642572
FAM234B	0.287296037	0.045634921	0.232142857	0.077160494
UTP14C	0.25235232	0.045019157	0.317567568	0.028571429
ATF7	0.237734488	0.043437863	0.30922039	0.026024904
FOXRED2	0.266666667	0.03063819	0.28745098	0.033991684
ERAP2	0.256331662	0.034364016	0.28798151	0.027685874
RCN2	0.245010381	0.031123293	0.287272727	0.020877754
GALNT1	0.241071429	0.038403169	0.275	0.023809524
RBM27	0.228395062	0.042270531	0.285714286	0.053703704
DNAJC10	0.234498834	0.055555556	0.291666667	0.028985507
HNRNPC	0.232397004	0.043690078	0.288847378	0.029547198
UBE2G1	0.238153595	0.046031746	0.282051282	0.027777778
DDA1	0.214742777	0.04823425	0.289605735	0.026838433
TPD52	0.223116516	0.03547416	0.276595745	0.026281757
UBE2J1	0.291494972	0.047271623	0.254052758	0.023349012
UBA3	0.290626041	0.036176153	0.256993007	0.021565657
TOMM7	0.275532366	0.041078348	0.252772484	0.03615115
HIBADH	0.280157446	0.045088551	0.241334895	0.025432832
CCDC47	0.279664714	0.036599763	0.243247722	0.022171522
TMEM97	0.269509531	0.050468673	0.2467028	0.030708401
CD164	0.263693346	0.04390877	0.250294564	0.022899565
ENY2	0.274537037	0.049296675	0.263955343	0.023624954
MKRN2	0.268975469	0.043904518	0.26993007	0.027360851
C8orf33	0.274922526	0.033562116	0.264647735	0.02292072
SH3GLB1	0.266449275	0.043184885	0.259615385	0.019110019
AGFG1	0.264285714	0.0375	0.261363636	0.016666667
C12orf66	0.262619474	0.059343434	0.26884058	0
GOLM1	0.248860196	0.054054054	0.247606383	0.042590178
ZBED4	0.249194415	0.043773148	0.255870445	0.042526455
DTL	0.259391534	0.057689893	0.246219758	0.030898114
PPP1CB	0.252538279	0.059119222	0.241661051	0.032437021
MCMBP	0.256565657	0.054403482	0.236363636	0.04
RRM2	0.259382163	0.054604872	0.238841406	0.034500001
DDB1	0.250796175	0.0541548	0.233831401	0.04316854
MTDH	0.235950989	0.066164384	0.269617706	0.021760155
NDFIP1	0.235648148	0.048001295	0.266233766	0.030207236
SNX5	0.223798627	0.04820331	0.254456328	0.027027027
LNX2	0.220961211	0.052651884	0.246047431	0.016945517
SEC62	0.253692202	0.041130604	0.262362637	0.020340707
ANAPC13	0.251429725	0.043783667	0.252803738	0.019265233
RMND5A	0.243226041	0.04578979	0.248283211	0.015228176
NUFIP1	0.237336094	0.041055718	0.25	0.018055556
BACH1	0.256613757	0.023809524	0.267647059	0.019607843
METAP1	0.252020202	0.018342631	0.255691057	0.036164978
SNX1	0.245571659	0.016260163	0.266548463	0.029166667
SEH1L	0.233753501	0.019607843	0.265810277	0.023752013
PIK3CG	0.333333333	0.027777778	0.326923077	0
NCBP3	0.323754789	0.03030303	0.3125	0.01754386
SLC33A1	0.321367521	0.027777778	0.307142857	0.01754386
CABLES2	0.345098039	0	0.298611111	0.025641026
UBXN2B	0.358497253	0	0.283834586	0
FNTA	0.342592593	0.041666667	0.260416667	0
STK17B	0.334428024	0.032695375	0.247474747	0
PTPRC	0.312004426	0.027777778	0.243589744	0
NFKBIB	0.301469298	0.040792541	0.273504274	0
IRF8	0.288824003	0.025981621	0.278453225	0.007407407
FBXL3	0.293939394	0	0.28125	0
TMEM39A	0.265811966	0.063161376	0.311036789	0.064052288
RNF146	0.276094276	0.051675485	0.281124498	0.048286982
GSR	0.266475396	0.061523559	0.292967742	0.032262211
PHF6	0.28612487	0.060207028	0.332535885	0.011494253
UBA6	0.275942029	0.055850168	0.315217391	0.010752688
PRDX2	0.293361012	0.050754076	0.303259835	0.024363515
MESD	0.252813853	0.016666667	0.330769231	0
USP32	0.274206349	0	0.317307692	0
ZBTB33	0.239423356	0.006802721	0.278172348	0.012349914
CENPF	0.241666667	0	0.283333333	0
TRPM7	0.191102896	0.042270768	0.5	0.011721828
CEP70	0.211279461	0.043055556	0.485714286	0
CDC5L	0.205648926	0.047826087	0.464285714	0.022222222
PDE7A	0.164718863	0.033344419	0.5125	0.013543782
PIGH	0.143162393	0.015438596	0.491596639	0.03002451
KDM7A	0.133504274	0	0.5	0.032408116
REEP5	0.133698092	0	0.485714286	0.027777778
CLEC2D	0.127140817	0.016260163	0.478557897	0.011111111
CEBPZOS	0.178746327	0.030704568	0.392991914	0.021079658
ARHGEF12	0.178571429	0.028308097	0.380952381	0.030705009
SLC35E1	0.162706767	0.041825323	0.396825397	0.015801424
MIS18BP1	0.133427068	0.017096336	0.4375	0.005050505
LAMTOR3	0.154761905	0	0.409722222	0
SERBP1	0.138486119	0.01648187	0.377470356	0.023809524
RBBP9	0.133823529	0.006802721	0.386363636	0.026666667
MCUR1	0.108055099	0	0.388888889	0
DELE1	0.505563326	0.087324799	0.461904762	0.088539576
RPL32	0.501448729	0.108822902	0.452857143	0.078415614
PMF1	0.483862773	0.092485086	0.452891882	0.080331959
TOX4	0.513635089	0.07957265	0.441954023	0.09014319
LANCL1	0.500534759	0.082010582	0.426573427	0.09956427
LEPROT	0.514522557	0.054401154	0.433794466	0.075531607
CHRAC1	0.50954526	0.091699346	0.41056338	0.069807768
CDC42SE2	0.505003334	0.099588666	0.415275762	0.047962876
RPL15	0.486175744	0.090262614	0.420127964	0.070418587
CAB39	0.486339109	0.091020567	0.426221336	0.062830688
API5	0.492704504	0.095845375	0.412284918	0.064838021
ATP11B	0.471695213	0.07259665	0.476102941	0.04047619
LRRC57	0.457300869	0.105978261	0.439130435	0.024691358
VPS4B	0.48201007	0.042376596	0.425824176	0.058699685
PRCP	0.452250598	0.063797314	0.417621921	0.050638026
CTSC	0.484126984	0	0.392857143	0
CISD1	0.454906205	0.066666667	0.458333333	0.116117216
EP300	0.411238161	0.05	0.472222222	0.068825911
MATR3	0.42022792	0.033333333	0.422222222	0.127946128
ZMYM4	0.446296296	0.076252723	0.392647059	0.121414648
SYNCRIP	0.416666667	0.053505099	0.381707317	0.097222222
COPS2	0.358164024	0.120610217	0.397058824	0.127093107
PDE12	0.37962963	0.125396825	0.380952381	0.066666667
RCOR1	0.360867446	0.073693929	0.405844156	0.058928571
COPS8	0.358822581	0.061774332	0.388443396	0.05530303
SCAMP1	0.349584222	0.053845913	0.426579225	0.045210728
TMEM30A	0.339628005	0.052546744	0.428571429	0.034351433
PPIP5K2	0.428661616	0.02962963	0.427272727	0.038974359
RAB10	0.404687288	0.0577218	0.407692308	0.049537037
SLC25A30	0.397402597	0.048611111	0.403030303	0.044444444
ADI1	0.380952381	0.032331497	0.406666667	0.039738195
SSR1	0.371926427	0.050209497	0.382089386	0.059896698
PRRC1	0.368806306	0.03803534	0.376415094	0.060349406
WIPF1	0.383838384	0.055590321	0.363761153	0.046818182
DLD	0.388888889	0.038354265	0.361111111	0.052525253
NFX1	0.368371212	0.016468254	0.380952381	0.019299697
RP2	0.562793052	0.152607528	0.312903226	0.076981479
ZC3HAV1	0.572263993	0.060942761	0.333766234	0.063633957
ZNF664	0.504296526	0.128486649	0.374952272	0.084417129
VGLL4	0.51756683	0.085791369	0.364864865	0.075826547
RAB21	0.504158704	0.088218499	0.385204082	0.059349046
ZC3H13	0.537301587	0.105649253	0.390688259	0.028985507
SCP2	0.539127539	0.066666667	0.272727273	0.111111111
PHF8	0.517987421	0.057780076	0.243163341	0.075729955
HBS1L	0.463580247	0.200729745	0.254285714	0.03030303
GSK3B	0.472222222	0.124542125	0.243697479	0.058823529
TBC1D1	0.422619048	0.102120102	0.351470588	0.123376623
ABRAXAS1	0.4765114	0.085361131	0.330121077	0.086561265
CDCA7L	0.442737988	0.089814741	0.33340342	0.094055448
DDX5	0.468029034	0.111017989	0.395544966	0.068594104
NUCKS1	0.458522799	0.092325416	0.406945196	0.068707165
EFR3A	0.440781441	0.089170692	0.374458874	0.093297101
PPA1	0.438478091	0.10085093	0.39409181	0.072302329
EIF4EBP2	0.438909029	0.102950281	0.380954965	0.071717123
STMP1	0.430765749	0.095253685	0.385294118	0.076017943
PHF5A	0.448736442	0.099768168	0.375301205	0.062898243
TMEM123	0.440217326	0.086569608	0.424791667	0.055265389
CDK2AP1	0.434219682	0.096097697	0.405638612	0.06610825
ATPAF1	0.412693765	0.075091222	0.409284447	0.061026936
LUZP6	0.422227564	0.080556791	0.395404929	0.056431966
NUDT21	0.414563378	0.074719535	0.386577708	0.044045884
EIF2S1	0.41321767	0.097107809	0.347984563	0.078253968
UBE2K	0.410714286	0.081751737	0.357339089	0.068471833
SLC25A32	0.426996889	0.07100271	0.377838184	0.051841085
ENSA	0.436229874	0.068465298	0.37183055	0.04935514
SHOC2	0.418881506	0.06361382	0.358873929	0.04483579
UHMK1	0.397336587	0.07064575	0.367857143	0.037683458
ENOPH1	0.463692829	0.078679312	0.382737576	0.020636073
DNAJC15	0.466666667	0.061868687	0.380689655	0.013071895
PPP2CB	0.448027696	0.059256953	0.351214575	0.022377372
KLHL24	0.421125298	0.061566952	0.348421053	0.030877193
TFAM	0.416666667	0.063577864	0.351190476	0.019607843
PPM1A	0.378754579	0.126984127	0.323717949	0.013888889
CAMK2D	0.377021041	0.127487113	0.309782609	0.051224592
BCLAF1	0.399056428	0.09875953	0.313656304	0.044312532
DTX3L	0.392735043	0.094444444	0.301058201	0.058730159
ELMOD2	0.366666667	0.112654321	0.270308123	0.042874396
MLEC	0.352442211	0.087763474	0.294109397	0.076125245
SNRNP48	0.343317972	0.076221149	0.306818182	0.061202228
TNFRSF17	0.448412698	0.059242192	0.32133995	0.032738095
NBN	0.45959596	0.046031746	0.315384615	0.036706349
SLU7	0.469927536	0.048821549	0.284562212	0.019607843
HDAC2	0.466666667	0.055555556	0.267857143	0.041666667
NEK9	0.450640882	0.062155114	0.256521739	0.057321748
SRP14	0.396073197	0.06264684	0.330350808	0.043378723
SELENOI	0.398814229	0.078663446	0.326086957	0.02020202
ARPP19	0.429285388	0.057933274	0.294064904	0.046666308
DCP2	0.404464701	0.065945166	0.280952381	0.049837696
POLR2C	0.387245263	0.075130462	0.300132938	0.056282149
TMEM69	0.391369926	0.065530087	0.295050842	0.052894195
TMED10	0.388236894	0.066797455	0.307577566	0.045689952
SCOC	0.433745348	0.08795306	0.277284499	0.030655391
HIP1	0.410708899	0.096133534	0.286666667	0.018689196
RAPGEF6	0.394319131	0.077342048	0.265151515	0.018518519
DDHD2	0.386019312	0.056026244	0.302431611	0.110526316
NSF	0.39675828	0.042962963	0.269642857	0.09375
TMEM87B	0.396067463	0.053213006	0.310989011	0.065656566
POU2F1	0.394938395	0.031759262	0.316666667	0.080718954
APPL1	0.377130629	0.034759358	0.333333333	0.049054374
KCTD20	0.370185185	0.057886716	0.305654058	0.035984502
SEL1L3	0.364805954	0.044911128	0.278501989	0.044179315
CDC42	0.35690927	0.060590452	0.288257576	0.03854515
SCD	0.355477414	0.056808614	0.277452782	0.035587046
UBE2T	0.356054554	0.050023099	0.293165184	0.028192648
RPS3A	0.370996046	0.062906891	0.265865017	0.06102553
GMCL1	0.383838384	0.033333333	0.270833333	0.051851852
PGM3	0.573062558	0.075	0.067857143	0.013888889
RPRD1B	0.436640212	0.086339292	0.217504529	0.04732662
RAB18	0.435897436	0.083333333	0.209975369	0.027777778
MTAP	0.402503294	0.084615385	0.225	0.065873016
IREB2	0.39553429	0.086056645	0.215894869	0.069435195
GAB1	0.385863629	0.077777778	0.199388587	0.036786787
HSPA14	0.394319131	0.030857354	0.242151163	0.033022031
SLC25A40	0.383137255	0.052795031	0.236694678	0.032323232
MED21	0.372919673	0.049897471	0.240384615	0.035074503
RAB11A	0.376068376	0.0361145	0.238788969	0.04411072
TCF12	0.34909188	0.048033473	0.256410256	0.042558086
ARF3	0.338246589	0.047468783	0.258890966	0.040690214
MXI1	0.355183451	0.033607683	0.251379457	0.025398905
ANP32E	0.348758156	0.039637083	0.244594595	0.03162671
RNF2	0.342803945	0.012345679	0.244318182	0.045806906
RAB29	0.349383135	0.017345624	0.217261905	0.032539683
CRNKL1	0.390277778	0.038961039	0.211538462	0.03030303
THUMPD1	0.383363133	0.028654971	0.209252971	0.021759259
TASOR	0.386355671	0.019460663	0.188223938	0.044694841
USP12	0.35515873	0.007575758	0.186341463	0.031696273
RDX	0.347319347	0.072222222	0.214285714	0.094093407
PKNOX1	0.317538126	0.072670419	0.246969697	0.089084725
SMIM14	0.367642592	0.053871756	0.219866071	0.03822446
FAM8A1	0.353174603	0.054487179	0.224431818	0.047385621
RABGAP1L	0.329472088	0.074179037	0.226121262	0.042798567
WDR36	0.326854718	0.068421142	0.233766234	0.027857951
RUNX3	0.331574516	0.053313655	0.22226033	0.024981962
PFAS	0.329275756	0.057395857	0.210558069	0.026870748
PDK1	0.301503725	0.110937564	0.266339869	0.031897927
ZMAT3	0.312650626	0.084104938	0.289141414	0.051459695
SMAD9	0.296401515	0.06916404	0.288602941	0.053661835
TMED3	0.319664119	0.066514798	0.2875	0.044169187
RPRD1A	0.311172165	0.075969385	0.289515806	0.030426853
IRF2BP2	0.303582162	0.060345821	0.283416569	0.03705308
IBTK	0.338235294	0.071604938	0.279220779	0.068783069
PPP3R1	0.328089412	0.05465703	0.282467532	0.061234071
TOMM20	0.358738813	0.072941361	0.271681317	0.043192554
DCUN1D4	0.35514812	0.07030303	0.27443609	0.035087719
SSBP2	0.342650397	0.074887783	0.277334691	0.044730419
SECISBP2L	0.339430339	0.079317891	0.275240385	0.032512315
FBXO28	0.341975309	0.053154852	0.286938534	0.041582492
ITGB1	0.334936725	0.051789159	0.296137747	0.037915885
LINC00888	0.336742722	0.042916773	0.285845167	0.041269841
PBRM1	0.3311543	0.038774395	0.27950234	0.040863868
LMAN1	0.341991369	0.043657731	0.272730873	0.032507525
SORT1	0.337227736	0.06671983	0.266304348	0.052154394
SINHCAF	0.328035251	0.059144278	0.275661319	0.040111199
LCP1	0.334098789	0.05888491	0.27301889	0.034605209
SMC1A	0.332930757	0.065528188	0.257894737	0.034654976
AK4	0.323903323	0.06960062	0.249541915	0.041405216
HLCS	0.31804878	0.055475849	0.266959064	0.033179012
LAMP2	0.325844449	0.05081837	0.255608974	0.032380952
VAMP4	0.318717949	0.086369458	0.261837121	0.049485199
HNRNPDL	0.327245851	0.087246691	0.242857143	0.037874523
GXYLT1	0.314060729	0.091736028	0.25203252	0.032358674
U2SURP	0.317827361	0.072766885	0.25	0.028935185
SCAF11	0.307850242	0.076602325	0.245689655	0.028985507
FUBP3	0.327449094	0.062514729	0.285167464	0.01689612
MRPL50	0.332056913	0.061530899	0.256988774	0.014603175
CENPH	0.326790123	0.046712192	0.263557198	0.01982499
MBNL1	0.300430955	0.04321542	0.279151404	0.043727599
RSL24D1	0.295434369	0.043412321	0.280513155	0.039089455
PPAT	0.293674091	0.051337721	0.27251773	0.042857143
PGRMC1	0.309465673	0.044501069	0.271931885	0.038305896
SUZ12	0.30054825	0.045899823	0.273554104	0.030928965
EEF1A1	0.309259666	0.032630596	0.273570082	0.044857941
TM9SF3	0.293875339	0.038888889	0.268315018	0.057407407
SMARCE1	0.307204525	0.056694639	0.260292098	0.032066827
EIF2AK3	0.308269209	0.052530309	0.259574468	0.02991453
UBE2B	0.306031902	0.054488816	0.255485564	0.032385614
GPI	0.299798951	0.053623487	0.25884591	0.036425201
ITM2B	0.307858688	0.044868332	0.260426043	0.040690977
STRAP	0.308998662	0.04467646	0.250665016	0.042022353
ZMYM2	0.303075397	0.033333333	0.260504202	0.033333333
SEC14L1	0.324463551	0.051096491	0.241002853	0.050233998
CEP41	0.318149058	0.049177417	0.228345627	0.053292311
PAPOLA	0.315198271	0.052665361	0.240612613	0.025165372
SNRPE	0.306299105	0.050141154	0.242477459	0.031983161
HIPK2	0.316223129	0.04993121	0.225369979	0.033282219
MAN1A1	0.309067442	0.055319438	0.226413324	0.032094511
BRAP	0.305398168	0.04934267	0.228629977	0.029897186
VTA1	0.332608417	0.047245964	0.230626422	0.033466841
CNOT6L	0.326419753	0.033700367	0.236344538	0.018438697
ZNF770	0.305555556	0.039546987	0.231604938	0.047067491
CTSO	0.306680321	0.026722347	0.226873385	0.053654566
UVRAG	0.304443009	0.024168236	0.238372093	0.034588675
CNOT11	0.292364532	0.02707152	0.233002143	0.041534392
LOC374443	0.35375817	0.095679012	0.133928571	0.014492754
SACS	0.324281609	0.077733569	0.146381579	0.013888889
HLTF	0.348830409	0.072517896	0.188636364	0.025641026
GFPT1	0.351377018	0.053017981	0.193181818	0.023098367
TAF1	0.353137378	0.053055959	0.178678679	0.021028701
PRKAR1A	0.336111111	0.055555556	0.183333333	0.011293403
AGPAT5	0.333343892	0.040178571	0.178016726	0.038070629
XPR1	0.326441103	0.042354402	0.181505034	0.026666667
MOCS2	0.347474747	0.034364649	0.174749164	0.010752688
RAD50	0.32748538	0.069119287	0.202380952	0
CBFB	0.31073053	0.075023742	0.186429909	0.025641026
FBXW2	0.299515681	0.081795982	0.177865613	0.015491453
SGPL1	0.300995475	0.068985507	0.176923077	0
RRM2B	0.30392636	0.043611794	0.174603175	0.03449528
AMD1	0.318942109	0.038032098	0.156669451	0.02134713
SRI	0.30205314	0.036611731	0.154347826	0.019607843
CHSY1	0.318027685	0.062334809	0.205008489	0.057858599
EFCAB14	0.30787068	0.056920857	0.208695652	0.056926407
TMEM167A	0.316944603	0.046850533	0.214680025	0.043919678
SESN1	0.317232749	0.071396643	0.186516608	0.040339777
CDC73	0.321155831	0.063172043	0.187710438	0.040740741
FAM49B	0.303947649	0.057133561	0.203703704	0.040575812
FBXW11	0.293976879	0.058966951	0.192272727	0.044290652
CFAP97	0.315539112	0.046926178	0.195271868	0.033392964
POFUT1	0.314618767	0.036332715	0.194348894	0.038837209
C22orf39	0.307228571	0.031361163	0.199074074	0.039842873
ZFAND3	0.300447984	0.031102096	0.196217494	0.040655738
SLC25A24	0.31770375	0.034188034	0.181451613	0.03201193
DCK	0.318518519	0.02400198	0.1875	0.03030303
SORL1	0.285570639	0.044307512	0.189880952	0.054030974
SLC25A4	0.277177697	0.039779903	0.196069593	0.028970824
RBPJ	0.289757412	0.038102554	0.187423687	0.027654512
CRYBG1	0.28015873	0.041269841	0.181225184	0.032396884
ARF6	0.300700295	0.065779645	0.238654864	0.029785675
USP33	0.297222222	0.061535622	0.224900737	0.031195594
HPS3	0.294361224	0.062895033	0.234961781	0.023264683
ZMYND11	0.29491342	0.056397306	0.231027254	0.024603175
TRIM32	0.278450556	0.06398374	0.231797235	0.032199168
CBX5	0.27888559	0.065573269	0.231683785	0.029680691
OPA1	0.278516178	0.050152889	0.234383637	0.044642857
VDAC1	0.289998026	0.043434807	0.234969274	0.042121979
CD47	0.283834586	0.039766082	0.238636364	0.041452991
LBR	0.275187054	0.042900069	0.236624715	0.032949651
NACA	0.270758932	0.039211432	0.238451672	0.029093557
CLNS1A	0.269232497	0.042700243	0.230707952	0.032298703
TPGS2	0.272460093	0.044955125	0.228363556	0.026760254
RFC1	0.292422525	0.051671375	0.219551282	0.040010163
PLPBP	0.293055014	0.050657527	0.216060606	0.025405415
CLIC4	0.280035577	0.044191919	0.221867322	0.03039795
YWHAQ	0.284248737	0.038115925	0.217508056	0.03008547
PTP4A2	0.278251086	0.055155153	0.224348475	0.020356724
MSN	0.270273506	0.053288905	0.213279586	0.025314506
CHP1	0.282756733	0.064821067	0.205446378	0.030066038
TFRC	0.282015066	0.049975603	0.204418868	0.026848676
LPXN	0.277897338	0.047449509	0.207088123	0.025644331
TMEM248	0.284638535	0.041718441	0.20472488	0.026019134
ZFR	0.280534014	0.047055889	0.20867952	0.015271709
BTBD1	0.299365942	0.037511871	0.222222222	0.028693529
STAU2	0.295238095	0.037037037	0.21782345	0.025641026
APPL2	0.296218487	0.025641026	0.220454545	0.012820513
NCOA4	0.292938543	0.032352784	0.199765108	0.027497589
NUDT19	0.29235348	0.030405047	0.195652174	0.023809524
RALGAPB	0.290643275	0.03030303	0.191666667	0.031432749
GTF3C4	0.283795094	0.028324389	0.208994709	0.023823824
PUM2	0.262664964	0.04173913	0.171082251	0.118783069
ZCCHC8	0.28228164	0.051207729	0.137426901	0.090643275
ATG5	0.291452991	0.020833333	0.150735294	0.068696581
UBQLN2	0.362962963	0.022246941	0.123371648	0.027510684
KLHL8	0.356844305	0.014492754	0.109692671	0.029206349
TMEM164	0.322115385	0	0.100490196	0.053246753
ERP44	0.392307692	0	0.075	0
IGF2BP3	0.345833333	0	0.068181818	0
AREL1	0.28531401	0.037386443	0.129329004	0.036458333
CYLD	0.277417027	0.039766082	0.126696833	0.025641026
ADGRA2	0.274904215	0.026645768	0.147836538	0.031944444
VAPA	0.28627451	0.020517677	0.138095238	0.018518519
RMDN1	0.2818776	0.022246941	0.134259259	0.015873016
PRRC2C	0.257311586	0.029226288	0.132894139	0.026229723
ATXN1L	0.26468254	0.011111111	0.131578947	0.012820513
ATP5MG	0.28460039	0.031746032	0.105423867	0.019607843
TRIM13	0.277777778	0	0.090909091	0.025641026
GAPVD1	0.29449113	0	0.08974359	0.007575758
TLCD5	0.240665892	0.03030303	0.080128205	0.077948718
GALNT7	0.254787962	0.020833333	0.09375	0.028218695
ATF2	0.234498834	0.017384732	0.104680697	0.03970743
CGGBP1	0.23397872	0.040356394	0.098246824	0.023737374
UHRF1	0.223464912	0.041666667	0.1	0.018518519
TRNAU1AP	0.257575758	0	0.1	0
HJURP	0.25534188	0	0.076923077	0
SNRPB2	0.250793651	0	0.071428571	0
MAPK14	0.239050739	0	0.080687831	0.005376344
CNN2	0.178095238	0.045238095	0.280107527	0.049095524
GPALPP1	0.200398522	0.037566138	0.276363636	0.041414141
ATP6AP2	0.195056384	0.048046997	0.255540681	0.041188188
ARID2	0.200225944	0.038342199	0.303030303	0.008333333
MTMR6	0.2092827	0.03274898	0.279220779	0.006666667
ZNF326	0.195238095	0.041220083	0.273846154	0
ATP6V1G1	0.187789988	0.032440108	0.288461538	0.021065183
TDG	0.169779613	0.027577857	0.275641026	0.0206725
LRBA	0.179166667	0.049765034	0.25990676	0.020833333
PLRG1	0.178508772	0.029038113	0.264285714	0
LONP2	0.215452396	0.06587055	0.240689655	0.045959596
VMA21	0.216666667	0.055076375	0.242424242	0.052314815
C5orf51	0.221907332	0.077330057	0.236817761	0.015873016
UNC119B	0.230112341	0.053690754	0.22962963	0.023046398
PLEKHB2	0.226229508	0.063733589	0.225641026	0.016200411
RAD51AP1	0.217840506	0.038290868	0.234710475	0.036861256
HNRNPU	0.204927168	0.038991291	0.233333333	0.039749727
TRIM14	0.210683761	0.050678365	0.23204023	0.025641026
ANXA5	0.201218974	0.04399555	0.232954545	0.023505057
ELOC	0.209198209	0.036272271	0.240384615	0.024108759
ESYT1	0.207339356	0.050487114	0.222593583	0.034250585
GSPT1	0.197833643	0.056227599	0.218584656	0.024603175
MIB1	0.193117278	0.048872549	0.216039707	0.02459315
FANCD2	0.171505376	0.058393533	0.228132388	0
RAB2A	0.203597596	0.031990493	0.220671319	0.017135468
TES	0.207457774	0.029541446	0.219246032	0.016322532
PCMTD2	0.202784851	0.021592963	0.209183673	0.016738164
GPN3	0.209033267	0.030072099	0.210331299	0.008333333
MAP4K4	0.213890233	0.026055989	0.210310734	0.005128205
SLC30A6	0.190586932	0.030339105	0.230769231	0
HACD2	0.185867896	0.026552869	0.224074074	0
SNRNP27	0.197530864	0.030718954	0.219496309	0.032999629
RNF38	0.188003164	0.037724809	0.218362283	0.024820305
KCTD10	0.185988808	0.035819857	0.208333333	0.026638177
CCDC71	0.182033097	0.020753512	0.21295082	0.023809524
FAR1	0.189554463	0.029952442	0.214766082	0.013333333
FEZ2	0.184501646	0.027146131	0.215686275	0.011717172
THAP5	0.193817878	0.032145444	0.205952381	0.011111111
HELZ	0.205555556	0	0.222222222	0.060606061
ZBTB11	0.205395137	0.007751938	0.21002907	0.029497603
RYBP	0.185185185	0	0.220486111	0.027083333
PARP11	0.187434398	0.013888889	0.259090909	0.019607843
SERPINB1	0.17063112	0.028119028	0.25	0.017101801
TRIM37	0.173026316	0.019437878	0.24025974	0.018648019
PRKAR2A	0.177971273	0.032344493	0.238095238	0.038054968
WDFY1	0.154693487	0.038271605	0.241666667	0.027497194
HAUS2	0.151614506	0.023033885	0.243115657	0.031851852
NAA25	0.151254135	0.025426681	0.246022727	0.025005579
HDGFL3	0.169304073	0.039934197	0.23139881	0.020108887
CRTAP	0.175386342	0.034758936	0.230496454	0.018867925
OSBPL9	0.16515357	0.025539758	0.222222222	0.021066766
FOXJ3	0.160968661	0.027263078	0.228044872	0.009051078
ARHGEF6	0.153244201	0.038655462	0.211931818	0.018231854
B3GALNT2	0.150090537	0.032462522	0.207936508	0.02999663
ZNF468	0.153143275	0.028571429	0.201858108	0.034248366
RAB1A	0.150825359	0.019915773	0.209401709	0.031024531
CYCS	0.16196778	0.018302132	0.205555556	0.019792885
RABL3	0.156335283	0.023809524	0.208333333	0.015151515
MSL3	0.138266269	0.013333333	0.211632653	0.050726564
SEC24A	0.138874039	0.012152778	0.225	0.030326231
MICU2	0.146095097	0	0.208407871	0.025396825
GTF2H3	0.17232906	0.010416667	0.301604278	0.040136452
KCNMB2	0.186147186	0	0.322916667	0
REXO5	0.161121421	0.014957265	0.29	0
HP1BP3	0.152631579	0	0.300980392	0
DENR	0.152721547	0.021568844	0.35	0.034488681
SPCS2	0.1441676	0.005050505	0.347222222	0.010416667
ANKRD13A	0.124695228	0.023504274	0.3	0.007168459
HLA-DPB1	0.12245126	0	0.320206207	0
SKP2	0.137455197	0.016616008	0.255384615	0.014492754
RBM12	0.118930192	0.008547009	0.25	0.023399015
FAM114A2	0.126984127	0	0.277777778	0
CPSF6	0.126687932	0	0.26010101	0
GOLT1B	0.12059387	0	0.265384615	0
HMGB2	0.107451325	0	0.271634615	0
UCHL5	0.109210526	0	0.267857143	0
GINS3	0.107031857	0	0.265977444	0
CENPK	0.153026428	0.00952381	0.237934363	0.022222222
PRMT3	0.149305556	0.009009009	0.247035573	0.012820513
HYOU1	0.153985507	0	0.233766234	0
RBM3	0.132957898	0.021857732	0.222222222	0.011033252
LYRM4	0.11541861	0.011684783	0.224184783	0.013093461
SNAP23	0.113245614	0.00951417	0.223214286	0.010582011
DNAJC19	0.111192571	0.009259259	0.234520124	0
HBP1	0.126388889	0	0.229166667	0
PNPO	0.122895623	0	0.224242424	0
MED4	0.118055556	0	0.233636364	0
NT5DC1	0.113782051	0	0.225	0
AZIN1	0.268405575	0.057663965	0.212899787	0.046206222
PDCD7	0.265600249	0.062935275	0.211095506	0.035494652
SH3GLB2	0.26686273	0.061435895	0.203430259	0.033808731
ASAP1	0.266666667	0.04508612	0.206349206	0.03936961
RAB5A	0.260683761	0.03970653	0.196078431	0.040133779
ST13	0.267600269	0.044360293	0.199233716	0.03047138
MKRN1	0.267159088	0.044538613	0.200367721	0.024670827
KDELR1	0.26500026	0.049932217	0.192597928	0.027914377
DENND11	0.248322027	0.043299218	0.213207972	0.031995709
TRANK1	0.254577574	0.047783065	0.209810875	0.024581408
SMARCD2	0.245069438	0.05050963	0.20456138	0.034678186
PKM	0.245235573	0.043753286	0.204349395	0.02980261
IPO9	0.242216855	0.071095571	0.204166667	0.055670221
MFAP3	0.249202552	0.043333333	0.1875	0.056393678
RAB8B	0.237336094	0.035087719	0.192105263	0.059607843
NMD3	0.238335738	0.060622665	0.235185185	0.035111719
LHFPL6	0.240223403	0.061102019	0.236819728	0.030277306
TAF2	0.247435897	0.054390054	0.225277067	0.041269841
TMX3	0.243627587	0.054487179	0.218899522	0.040740741
GPHN	0.258858859	0.064594017	0.227796053	0.021604938
TMEM230	0.251648214	0.050826921	0.232796424	0.030533084
SUMO2	0.250564515	0.045450042	0.226165897	0.025848892
TMED7	0.244491525	0.054334898	0.233752621	0.020165731
ZNF277	0.24367798	0.051043477	0.220982143	0.00952381
C4orf3	0.247926267	0.041666667	0.226190476	0.013333333
HSBP1	0.252212634	0.040760959	0.219202899	0.006289308
COMMD4	0.24575564	0.043939106	0.212857143	0.019863289
PRPS1	0.248270834	0.041748905	0.208584546	0.017435101
NDUFA10	0.262323259	0.028285148	0.234761905	0.035098522
MED8	0.250500681	0.033071806	0.230348259	0.035770561
AKAP11	0.246434938	0.024305556	0.224242424	0.036630037
TNPO1	0.244208953	0.026227333	0.231602823	0.028451757
MAP1LC3B	0.264618559	0.039321069	0.219848612	0.034790505
DCTPP1	0.265062718	0.035087147	0.226116838	0.027825205
SRSF1	0.254798232	0.037691793	0.217750069	0.029929855
MAPKAP1	0.25549761	0.031535948	0.216524217	0.029017389
RRAGD	0.255941272	0.03599813	0.220720721	0.014210128
SMAD4	0.258445427	0.030846668	0.222488038	0.013888889
RHBDD1	0.248333333	0.018518519	0.216666667	0.017241379
SUCO	0.219785819	0.027423106	0.247368421	0.036498876
FAM91A1	0.230709877	0.023237179	0.244791667	0.024691358
SEPHS1	0.224747475	0.019607843	0.238095238	0.019607843
BICD2	0.23892018	0.044792485	0.220988821	0.026089159
CUL4B	0.230810811	0.046365224	0.222222222	0.038071895
SSR2	0.228173781	0.041236087	0.212208776	0.034040729
XPO4	0.232072072	0.037780029	0.219973009	0.012121212
CAST	0.231617647	0.035758377	0.215378873	0.01463696
PATZ1	0.232601188	0.023689375	0.22	0.016668623
TMEM209	0.216173835	0.030254351	0.221611722	0.03112197
PUM1	0.212483609	0.029873188	0.229736173	0.022246207
EDEM1	0.223208155	0.033806693	0.215673516	0.021155009
BIRC2	0.220315036	0.028296548	0.216447368	0.023809524
AMMECR1	0.219946592	0.015438596	0.22007722	0.023706452
PHF10	0.218526969	0.04359147	0.20306716	0.045305043
WDR41	0.215992074	0.03539528	0.203125	0.045561289
CNOT6	0.206377779	0.060200905	0.198245614	0.057454093
TMEM106C	0.208330096	0.055517752	0.198175788	0.028988746
MECP2	0.20154381	0.047440418	0.196690307	0.03593562
PCMT1	0.197764188	0.058773059	0.185918026	0.03275846
CEP350	0.203594771	0.018518519	0.2	0.03956229
SKAP2	0.195010227	0.028531244	0.203153989	0.032695375
SMIM15	0.195917155	0.027877743	0.2	0.030376344
CAPRIN1	0.192925375	0.022474747	0.203481534	0.029809725
PPP6R3	0.190003298	0.021890049	0.196552815	0.032345679
MARCKSL1	0.206350075	0.02173913	0.193202147	0.028542424
HNRNPH3	0.201766137	0.025286019	0.196387323	0.021891184
SMARCA5	0.206015058	0.037615741	0.184507042	0.025889165
PSIP1	0.207079966	0.038036961	0.179491828	0.026873758
UBE2H	0.196465428	0.031951233	0.18319694	0.030719872
COPS3	0.1937005	0.03410811	0.195579583	0.023378168
HSDL1	0.192820607	0.035137533	0.194035088	0.019907014
VAMP2	0.200254077	0.031944444	0.190789474	0.019047619
NUP58	0.194978651	0.029098587	0.185618729	0.016463761
GMFB	0.169832827	0.030382181	0.190384615	0.063139131
PPM1E	0.17906746	0.032283089	0.188261351	0.042735043
HDHD2	0.176673568	0.02055661	0.19627193	0.037591361
UBA52	0.23915678	0.05397368	0.2	0.039184112
TMEM219	0.232171237	0.056089744	0.197098037	0.038578671
TAF9B	0.2375	0.04260454	0.2	0.036732348
MS4A1	0.235961964	0.04613508	0.195866363	0.030117001
NSD2	0.233333333	0.041158537	0.194444444	0.03042328
ZCCHC3	0.23431188	0.039585189	0.192456935	0.028844583
NAP1L1	0.229776213	0.041573809	0.198717949	0.029276794
PCGF5	0.244444444	0.048563015	0.187791472	0.02563155
UBE2Z	0.239047717	0.044923662	0.18575037	0.030616807
COX7C	0.240318373	0.043644992	0.193280038	0.020584911
FOXN3	0.226045136	0.054991948	0.189846047	0.02375427
PDE4A	0.219473648	0.042592593	0.20855615	0.024283009
NCOA3	0.20842868	0.034759358	0.207298908	0.016880342
IKZF1	0.208231111	0.037718753	0.201366602	0.019445943
RNF187	0.21835401	0.041036735	0.198773437	0.024430963
GLS	0.213740169	0.040456552	0.194085764	0.028443912
KDM5A	0.21370822	0.031295917	0.207057602	0.031337125
EVI2A	0.20749226	0.031100742	0.208429119	0.028210207
ZDHHC9	0.214068007	0.026610988	0.201666667	0.036693799
NDUFA5	0.22434569	0.026885226	0.197546434	0.01368505
ACTR3	0.218808288	0.022333885	0.201923077	0.016477273
HSF2	0.214687076	0.026083415	0.203436989	0.0125
GLO1	0.227132731	0.033084033	0.197346265	0.026675489
HNRNPA1	0.226345406	0.037500298	0.193251493	0.025687984
APH1A	0.219827298	0.035264701	0.193315294	0.033526836
TTC3	0.21699548	0.030824262	0.192876344	0.025385413
EIF4B	0.23165129	0.029406797	0.188875177	0.026375838
AP1AR	0.224071863	0.024307326	0.19150641	0.030838531
TMCO1	0.218989782	0.041839986	0.183115272	0.024460835
CEP170	0.21742568	0.034248929	0.182198327	0.028154852
TAB2	0.220309726	0.032358674	0.178947368	0.022573699
SEPTIN6	0.228860029	0.036666667	0.194537815	0.011764706
RAB14	0.221594628	0.037761051	0.193271318	0.01741339
TPD52L2	0.225453099	0.036318264	0.185565286	0.022911615
PCLAF	0.228349179	0.038199637	0.180602007	0.016937126
SEC22B	0.226454879	0.04136842	0.188168449	0.031102902
PTBP3	0.227272727	0.039238372	0.179409673	0.031628303
ZNF106	0.225482036	0.049078135	0.175595238	0.035982814
AFF4	0.217320261	0.047619048	0.178571429	0.03297491
ADAR	0.221303757	0.045738652	0.177442602	0.031163271
USP8	0.216104441	0.053220215	0.178896104	0.026806527
CALU	0.207995102	0.055735931	0.182859703	0.024943635
BTF3L4	0.213842233	0.047195641	0.174805532	0.025074292
SFXN1	0.210430094	0.041085078	0.174712644	0.025920471
DR1	0.209777778	0.047781314	0.166849342	0.030688639
DRAM2	0.228320802	0.065522876	0.174127716	0.010416667
PIK3AP1	0.232158737	0.043375408	0.168238994	0.030366023
HACD3	0.219523102	0.047663879	0.167600504	0.024853009
BNIP3L	0.224143852	0.048148148	0.163690476	0.018160096
TP53INP1	0.238148771	0.038683128	0.175036315	0.016001024
RAB11FIP1	0.230392157	0.041479989	0.167935058	0.01869186
NCOR1	0.226851852	0.0375	0.169642857	0.01754386
BZW1	0.235027885	0.034225531	0.165540541	0.019623234
ANGEL2	0.232722833	0.027347781	0.176319176	0.015503876
LIN9	0.22664237	0.028571429	0.183257919	0.00952381
UQCRB	0.232738095	0.037698413	0.183333333	0
MRPL17	0.224915825	0.033333333	0.183333333	0
NEK7	0.190935673	0.071741333	0.194152047	0.021825397
CRCP	0.177698976	0.059674225	0.185416667	0.0191484
CCDC97	0.199477771	0.064638932	0.173444976	0.011497671
ESYT2	0.214440266	0.056185544	0.198432602	0.009376924
VPS26A	0.215745302	0.052574355	0.19005848	0.011904762
PHF3	0.194570707	0.04637351	0.192105263	0.006289308
ZC3H11A	0.204558405	0.036298548	0.189423077	0
SMAP1	0.224301842	0.05598082	0.156655844	0.031734007
IMPAD1	0.212025708	0.056068376	0.159206081	0.028985507
LMBR1	0.219150641	0.050816993	0.154761905	0.012820513
GLUL	0.217023031	0.04680159	0.142105263	0.02453472
TCEA1	0.21657606	0.04024024	0.144897959	0.019261887
TTI1	0.212275132	0.038461538	0.165128543	0.023809524
USP1	0.217981122	0.041462391	0.158766383	0.018043125
SRSF7	0.209693205	0.032798787	0.159617282	0.022022508
TWISTNB	0.21025641	0.034911961	0.15468445	0.017094017
CANX	0.205109588	0.029865775	0.1548072	0.023710545
RHOA	0.202755528	0.033092145	0.154236899	0.022237575
TMEM106B	0.214056532	0.030952381	0.155870445	0.010416667
NRAS	0.216619219	0.02535856	0.153311966	0.025956367
PCNX4	0.21198648	0.019883041	0.145380774	0.023463855
PMAIP1	0.219714352	0.026672058	0.143733839	0.021352796
TRAF3	0.214455782	0.030898561	0.143060065	0.020061382
KMT5B	0.213538749	0.047067669	0.153322868	0
WDR76	0.208754789	0.041666667	0.158251232	0
TPP1	0.206086287	0.038643652	0.142925736	0.003472222
HMG20A	0.207829989	0.030472424	0.173923445	0.039257439
COMMD9	0.21488169	0.021910189	0.176315789	0.035421523
B4GALT1	0.206649832	0.012137261	0.173387097	0.040016761
CCNT1	0.20404542	0.023555691	0.154955478	0.030228842
TAX1BP1	0.196529955	0.024370804	0.153713724	0.02398357
SNX10	0.210035842	0.022905551	0.155067568	0.020833333
PPP3CB	0.208986928	0.014860681	0.15570703	0.019090713
ACTR2	0.196017967	0.022633769	0.170491442	0.015937378
MRPL47	0.209412616	0.020773667	0.167191886	0.013538803
RNF6	0.204432407	0.013817664	0.165570175	0.014724311
FBXO11	0.198809524	0.007407407	0.167781494	0.022619048
TRMT61B	0.197604957	0.009850446	0.168045977	0.019188596
RRP1B	0.195810009	0.029071075	0.169164169	0.039378441
LIMS1	0.189586008	0.030690225	0.170480549	0.029595173
CCNI	0.184880175	0.031606666	0.176657684	0.023535126
MRPL42	0.187301587	0.026143791	0.170731707	0.023463762
LRRC59	0.185852976	0.031626364	0.168070979	0.020309264
EAF1	0.200257922	0.044962462	0.163043478	0.023255814
ARL2BP	0.203584983	0.041412041	0.166004335	0.019483819
SERP1	0.195453772	0.041018165	0.166794479	0.020464813
FLOT2	0.192857813	0.035452703	0.165183236	0.018299887
URI1	0.202401496	0.032419886	0.162229437	0.02920705
HSP90AA1	0.200660917	0.031922691	0.167887374	0.023334425
LYRM1	0.201000149	0.025823452	0.166339869	0.024205591
TERF2IP	0.202113616	0.032223072	0.160091722	0.01981174
ARL6IP1	0.202527508	0.02554227	0.160998924	0.018770018
GNA13	0.198846775	0.03030303	0.160674982	0.023750636
SIAH2	0.195945121	0.033103846	0.158902692	0.022453049
DAZAP2	0.190869866	0.028565194	0.158646136	0.021444298
C5orf30	0.192593838	0.039186739	0.154411765	0.015373406
SMNDC1	0.195380732	0.035026455	0.150974026	0.024120615
UBE2L6	0.195515113	0.034132917	0.14451564	0.023969664
CAPZA1	0.195894998	0.03136914	0.148013712	0.019973519
PPM1L	0.254285714	0.054896794	0.191950464	0.027777778
RANBP2	0.262516795	0.041549953	0.190217391	0.027015251
FADS1	0.257321206	0.043489989	0.185932722	0.027076555
SKA2	0.255479161	0.041357368	0.185096154	0.027265311
UBA2	0.261774442	0.044883527	0.178673735	0.026861425
RWDD1	0.253004916	0.050596925	0.175405405	0.033229951
SNX12	0.248771257	0.038690476	0.182600733	0.034482759
UPF2	0.267337165	0.029761905	0.178947368	0.037037037
SMC2	0.271600148	0.037786775	0.164054336	0.030357143
CHAMP1	0.262126437	0.044244083	0.170504386	0.022497556
VCL	0.257563025	0.042830888	0.165390924	0.026827978
MARCHF5	0.265608466	0.034513571	0.182186235	0.013381507
AP2M1	0.256077694	0.038865117	0.184014161	0.016469038
ATAD2	0.283834586	0.043417367	0.175	0
SNAPC3	0.281297134	0.027290448	0.180555556	0
NORAD	0.247034997	0.069788975	0.163888889	0.033354701
CUX1	0.257175926	0.058244207	0.148169336	0.045248869
HAUS5	0.253151397	0.04691358	0.158444023	0.044159544
ITPR2	0.249637098	0.046335447	0.166034156	0.011494253
TMEM59	0.263595037	0.026876571	0.157900528	0.01010333
CALM1	0.246497585	0.023809524	0.168571429	0.013963338
VDAC2	0.242419839	0.029797835	0.164746544	0.013703704
POLE3	0.23852233	0.034239528	0.163136217	0.035611953
RCOR3	0.243577075	0.034482759	0.154761905	0.036591479
MIOS	0.234103958	0.020870265	0.164851785	0.037993921
GTF3C3	0.232004066	0.020041261	0.16478979	0.025641026
UBE2R2	0.250694444	0.026481011	0.151282051	0.020890937
FKBP5	0.238707195	0.020373366	0.151129944	0.03000099
EIF1AX	0.239637032	0.030010353	0.205357143	0.024723146
TPM4	0.235453451	0.02009634	0.202361275	0.030480364
RNF14	0.25561759	0.027183601	0.190629012	0.03422619
DPY19L1	0.254323918	0.025455796	0.195378151	0.02866652
MRPS14	0.255555556	0.034567901	0.190977444	0.02265745
TVP23B	0.251898439	0.033357366	0.191848637	0.024698867
SELENOS	0.247221374	0.025673941	0.188215488	0.037447461
DHX15	0.246537577	0.017162945	0.183333333	0.030122476
PUDP	0.247294372	0.020893142	0.192592593	0.012137261
NUP153	0.25	0.013888889	0.189903846	0.015151515
CEP68	0.247276688	0	0.200501253	0.041353383
ADARB1	0.224282723	0.011463845	0.186985019	0.038201192
ARHGEF9	0.240740741	0	0.183333333	0.025641026
ATP2B1	0.249074074	0	0.176691729	0.011111111
HIVEP1	0.247694335	0	0.166666667	0.010416667
CDK17	0.237719298	0	0.176923077	0
POLR1D	0.205787918	0.015758942	0.176325758	0.026970466
ATP6V1D	0.218329916	0.013984133	0.175730519	0.021914132
POGLUT1	0.213944095	0.014880952	0.176470588	0.019738562
ANO6	0.212506981	0.01522228	0.168916197	0.025487945
NUFIP2	0.221405229	0.01754386	0.174263764	0.012472767
RFX7	0.209429825	0.013333333	0.18	0.006535948
EIF4ENIF1	0.225155993	0.009661836	0.158119658	0.025675676
ANXA4	0.214285714	0	0.161111111	0.022222222
ZNF33A	0.225396825	0	0.174242424	0
RPL37	0.218018018	0	0.175	0
SREK1	0.210235359	0.0545337	0.152412281	0.059301303
DSCC1	0.224082796	0.07037037	0.135722679	0.034900285
NIN	0.210024155	0.044654621	0.138566913	0.03928299
ATP2A2	0.211744894	0.044157836	0.126271186	0.035231836
OXR1	0.25	0.029696663	0.141025641	0.050960735
CREBL2	0.236111111	0.044444444	0.132258065	0.043650794
BLOC1S6	0.234442924	0.031457338	0.139056777	0.038075796
TUBGCP3	0.219327268	0.028609384	0.124539425	0.040500187
RNGTT	0.228109883	0.021505376	0.132275132	0.029842342
TIPIN	0.247407407	0.028218695	0.138235294	0
FAM104A	0.230457516	0.043589744	0.123655914	0.006410256
RBL2	0.237578502	0.017345624	0.141071429	0.012121212
SNX30	0.227083333	0.00952381	0.150584795	0.007575758
RAD18	0.231593428	0	0.141762452	0.017653891
WASHC4	0.222578728	0	0.137086903	0.011111111
ARL4A	0.240037876	0	0.125	0.011904762
CCDC71L	0.180618401	0.036785344	0.186813187	0.022359181
DCP1A	0.184491979	0.033481087	0.183928571	0.020538721
RTN3	0.180766354	0.032212096	0.182953664	0.021952951
NREP	0.178914801	0.034183608	0.191646192	0.018345352
NIPA1	0.180626781	0.032738095	0.190384615	0.016760947
MAP2K5	0.172542735	0.036356209	0.176508344	0.018624339
ADH5	0.169361498	0.026917632	0.181216931	0.018466556
CELF1	0.17970043	0.027819549	0.195470383	0.00945674
HSPA5	0.186111111	0.014492754	0.183333333	0
RESF1	0.18115942	0.018867925	0.177884615	0
TM7SF3	0.183333333	0	0.182065217	0.027777778
PDS5A	0.182168322	0.022382538	0.178963893	0.018939394
RSRC2	0.181345286	0.022246941	0.178907168	0.016760947
YEATS4	0.182487624	0.021566981	0.180541872	0.012578616
TNKS	0.179612282	0.013333333	0.16954023	0.017195767
SPG21	0.176092891	0.013721597	0.168205128	0.014040365
SMAD2	0.196428571	0	0.1875	0
RPP14	0.184255684	0	0.175238095	0
SBNO1	0.182539683	0.046222657	0.170998117	0.015873016
FOXO3	0.180575617	0.048424091	0.161441648	0.016453567
ACADM	0.182336567	0.045431439	0.16372455	0.010243466
KPNA3	0.172319886	0.052191499	0.169230769	0.01025641
ARL6IP5	0.180171481	0.042820569	0.166666667	0.024195132
HIF1AN	0.177902659	0.041329525	0.165843215	0.017612659
LSM14A	0.174223293	0.039597208	0.164464412	0.023561415
CEBPG	0.174797806	0.042660937	0.162470862	0.020802094
EDEM3	0.173611442	0.042363866	0.158333333	0.025181646
POGK	0.170443641	0.036290676	0.158656331	0.023162263
MARS2	0.156186973	0.045862529	0.184686281	0.035565476
HIP1R	0.173167293	0.041166166	0.18457383	0.025403872
NEMP1	0.176470759	0.035932741	0.175748329	0.033087058
HCFC1	0.166197303	0.042801326	0.170043279	0.031498131
DDX3X	0.165358962	0.040454145	0.169880711	0.02567828
CCDC43	0.162825277	0.051084602	0.181818182	0.012619048
CHMP1B	0.159905566	0.04870098	0.173684211	0.016179337
COCH	0.155711291	0.05255102	0.163360981	0.013381507
BCL2L13	0.146398046	0.041269841	0.177093023	0.017434988
CCDC50	0.16022866	0.029761905	0.194594595	0.012861894
HIPK1	0.160921358	0.033314565	0.18907563	0.005847953
DHX40	0.154617056	0.028629032	0.203159523	0.010039251
DDX19A	0.153724008	0.028761036	0.203886693	0.006535948
PITPNA	0.149457366	0.025028301	0.203349282	0.007619347
TMEM185B	0.15978836	0.019607843	0.2	0
ARMCX3	0.162863933	0.020913771	0.185106383	0.025904203
NPL	0.158064319	0.020178197	0.197324415	0.017094017
SEPTIN2	0.15408081	0.024114725	0.1875	0.018610285
PDPR	0.147184066	0.01755586	0.18974359	0.03030303
ACAP2	0.149766573	0.012345679	0.185185185	0.027777778
STK26	0.146901728	0.036229116	0.184756098	0.008130081
SF3A1	0.148543662	0.030365769	0.183002481	0
IPO7	0.135385549	0.026149406	0.1875	0.009661836
FAM126A	0.142316017	0.022762346	0.182234432	0.012820513
RAB3GAP2	0.143563753	0.019051373	0.177717391	0.012578616
EPS15	0.142471358	0.024411536	0.171875	0.009009009
FYTTD1	0.173843397	0.030577575	0.158636364	0.014432731
SRPK1	0.174291334	0.030528652	0.153628768	0.017639434
MAP1B	0.173442623	0.023216081	0.156659866	0.020627572
IRF4	0.176922016	0.021170664	0.153538038	0.019670945
DSTN	0.169823081	0.024542168	0.149751924	0.016036056
DPYSL2	0.169488333	0.020207638	0.150904977	0.014014679
DBNL	0.168198529	0.016624131	0.163757608	0.02882689
UGP2	0.169651235	0.01367136	0.158543264	0.019872639
KCTD3	0.166898091	0.01659044	0.154268293	0.019114774
PPP6C	0.175167103	0.024691358	0.169823232	0.012820513
STK38L	0.172697368	0.019230769	0.171428571	0.009803922
MRPS10	0.170005807	0.025567503	0.173333333	0.007575758
CCNG2	0.162402716	0.024126575	0.167624901	0.016666667
HAUS6	0.166738167	0.027729399	0.16274458	0.00462963
ABHD3	0.14455184	0.027516895	0.163120567	0.021958523
LIN54	0.14754902	0.022605364	0.166666667	0.019607843
AP2B1	0.142387049	0.031533464	0.16289181	0.016135288
SLC38A1	0.147983379	0.029651771	0.150581151	0.023808323
ACSS1	0.145325533	0.024709041	0.151200565	0.024997497
FAM107B	0.152494874	0.028002122	0.144889121	0.023624195
SP1	0.154950519	0.026856524	0.149673488	0.0186946
UBE2E1	0.150667197	0.024815416	0.148897956	0.016147838
GNB5	0.153199788	0.017400419	0.161290323	0.01855296
SURF4	0.159691267	0.019168364	0.158617424	0.017950506
RPS6KA3	0.159920635	0.015873016	0.158333333	0.015151515
GLCCI1	0.15635914	0.018899304	0.157075859	0.012816862
MARCKS	0.160655639	0.0175764	0.151929825	0.015620718
PRPF38B	0.155244662	0.021801347	0.147007042	0.011111111
TMEM167B	0.153625111	0.015371763	0.147243108	0.014184397
INSIG2	0.152941176	0.017094017	0.144318182	0.031930334
EIF3H	0.146589662	0.01624695	0.141447955	0.025803795
INSIG1	0.157564658	0.011904762	0.138823529	0.026315789
INPP5D	0.156347285	0.01547619	0.140060567	0.022547566
ADD2	0.159095816	0.004016064	0.144095341	0.02452407
NUP214	0.165897826	0.013923353	0.167037312	0.007490637
KLHDC10	0.172558923	0.008333333	0.167519182	0
INTS7	0.16374269	0	0.171428571	0
APPBP2	0.15211311	0.005464481	0.159663866	0.021869489
SOS2	0.165454545	0	0.156720291	0.013605442
DUSP16	0.144266191	0	0.168556311	0.011494253
DENND6A	0.15476789	0	0.166218638	0.007936508
USP34	0.148148148	0	0.164930556	0
NKIRAS2	0.125599968	0.017593153	0.183987403	0.024537815
CBFA2T2	0.118622119	0.011111111	0.185828877	0.032680713
PTEN	0.125628674	0.020349194	0.16557377	0.014578765
SPCS3	0.122536213	0.020568783	0.173237754	0.00952381
LMO4	0.120308879	0.012542712	0.171428571	0.009635005
PSME3	0.1147581	0.009325956	0.166666667	0.011946675
ASXL2	0.140035842	0.013888889	0.176136364	0
TRAK1	0.12465232	0.011904762	0.171428571	0
STS	0.120374476	0.019549087	0.198051948	0.007169288
RSBN1	0.124761905	0.007936508	0.192857143	0.015873016
ECT2	0.126413528	0.006944444	0.190613027	0
MKLN1	0.112820513	0	0.1875	0.010752688
ERO1A	0.111255411	0	0.1875	0.00877193
KPNA1	0.106432749	0	0.202020202	0
SLC6A6	0.109430248	0.007246377	0.177871148	0.005747126
TRIM38	0.111111111	0	0.178571429	0.010416667
PSEN1	0.108571429	0	0.16962963	0.009009009
CEP57	0.1	0	0.177083333	0
ANXA7	0.134148551	0.030663221	0.154426765	0.009009009
MGAT5	0.140543365	0.023434343	0.151515152	0.006802721
RCBTB1	0.136209358	0.020480581	0.159455128	0.004901961
RBM18	0.132643827	0.01984127	0.14957265	0
KRAS	0.135719697	0.02020202	0.162309368	0.015151515
FAM98A	0.132796258	0.017951128	0.158215962	0.010582011
WNK1	0.125849298	0.019230769	0.154761905	0.01587961
SACM1L	0.131499849	0.010416667	0.156126482	0.010292398
INTS13	0.133231331	0.022361853	0.148728076	0.020915247
TMEM245	0.138554779	0.013333333	0.15	0.018726592
UBE2G2	0.124429782	0.018927071	0.142138365	0.020180346
ATF6	0.125668449	0.010416667	0.147727273	0.020097617
EBF1	0.131910408	0	0.164086687	0.022045855
KCNQ5	0.131372549	0	0.166666667	0.011904762
ATP6V1C1	0.132327803	0	0.164529915	0.012345679
SRGAP2	0.123117623	0	0.150997151	0.02020202
ASAH1	0.125838123	0	0.151416122	0.013333333
ZSCAN29	0.123004991	0	0.154684096	0.011111111
ACSL4	0.114141414	0.011918605	0.158866995	0.004219409
STAMBP	0.118444056	0.015151515	0.152173913	0
CHURC1	0.117226891	0	0.166666667	0
CSTF2T	0.113963161	0	0.154176904	0
MED9	0.202798663	0.07178744	0.116883117	0.014492754
PPHLN1	0.186577312	0.0587233	0.139473684	0.025519422
STX7	0.199242424	0.062934391	0.134324324	0.010207262
LARP4	0.194703271	0.045332459	0.135428907	0.014184397
NOC3L	0.197394561	0.057154975	0.111111111	0.033482258
SMG6	0.20663554	0.04222099	0.105263158	0.033437879
BIRC6	0.201074288	0.044493882	0.099537037	0.031232493
DNAJC5	0.200750076	0.029567805	0.120114555	0.012036435
NCR3LG1	0.201567927	0.025418029	0.114177489	0.017556018
TYW1	0.201680672	0.025904203	0.108866995	0.011494253
CREB1	0.201467063	0.040678105	0.111607143	0.017934003
RTF1	0.199754902	0.035444046	0.104723708	0.01010101
GCLC	0.194263776	0.036953774	0.106967213	0.020154374
ATXN10	0.194372294	0.032178932	0.108747045	0.02020202
CHD6	0.19280914	0.027958153	0.113201912	0.017999065
CDC7	0.192473118	0.037009252	0.11489899	0.013888889
PELI2	0.183786426	0.035752688	0.114516129	0.00952381
AAGAB	0.185112333	0.036506703	0.108954248	0.015423799
SEPTIN8	0.188644689	0.030922011	0.107142857	0.012820513
MKKS	0.196945938	0.029889539	0.136875	0.038172043
COPZ1	0.194880867	0.027013031	0.142523829	0.029733542
CSDE1	0.204548949	0.03276299	0.136829763	0.024751272
FEN1	0.209235912	0.031392153	0.127996814	0.020544385
IKZF2	0.207724589	0.029040404	0.130672269	0.013466766
AP1G1	0.207004831	0.018518519	0.124559342	0.023573201
ERMP1	0.200420495	0.010416667	0.131661442	0.017193209
AGO1	0.195740741	0.007092199	0.131428571	0.024314766
NARS1	0.180917743	0.037040942	0.129643293	0.024983181
COX15	0.174320399	0.030872406	0.132575758	0.023112907
ARFGEF2	0.170017365	0.030834406	0.129291251	0.036714976
PSMF1	0.171226415	0.031482442	0.122269204	0.03015873
PHF20	0.190516274	0.035266955	0.114795918	0.031362405
HSPA4	0.178011644	0.036630037	0.119047619	0.035303777
RTCB	0.187865753	0.027681131	0.122150053	0.030932014
SLC39A8	0.185662936	0.025306951	0.124626866	0.022429262
SRP68	0.179437229	0.030891331	0.122035573	0.019444444
PITPNB	0.173453775	0.032747756	0.117753623	0.019907407
GLUD1	0.176271923	0.022946325	0.121666667	0.028363986
ARNT	0.177492079	0.020194073	0.118264322	0.026666667
WDR82	0.176225272	0.024765872	0.117973629	0.022573002
CLN5	0.182449495	0	0.12464986	0.040133779
KCTD9	0.196387591	0.019379845	0.112151965	0.025351337
TXNRD1	0.188214727	0.018278952	0.115384615	0.020219844
SSBP3	0.194816566	0.01451818	0.103205128	0.028324795
RBBP5	0.183067964	0.010898458	0.113636364	0.013057125
NSUN4	0.17991453	0.007407407	0.121173469	0.007751938
NECAP1	0.185884593	0.005291005	0.105295567	0.012896825
ITCH	0.21374595	0.028575771	0.12962963	0.005376344
DESI2	0.211810495	0.02026426	0.122332233	0.013276144
USP30	0.207565855	0.023989899	0.122399021	0.009259259
IDE	0.223982603	0.01816092	0.115131579	0.012345679
CD48	0.222222222	0.023809524	0.118518519	0
FNDC3A	0.210983397	0.028735632	0.109843938	0.008061383
CAAP1	0.213585434	0.038024691	0.105085625	0
SPTSSA	0.199115336	0.033333333	0.115384615	0
CHMP2B	0.202037037	0.027777778	0.103448276	0
STAC3	0.214869281	0	0.112121212	0.020833333
OTULIN	0.21494709	0	0.126315789	0
CYTIP	0.198412698	0	0.125	0
STAT1	0.191336112	0	0.115740741	0.005376344
WDR33	0.202075702	0	0.1	0
MED13	0.168662838	0.047709537	0.147186147	0.039828431
H2AZ2	0.178791178	0.028604385	0.158905967	0.037730496
EPB41L2	0.172622895	0.026803311	0.158854167	0.034201462
PREPL	0.181372549	0.036550837	0.151785714	0.025673941
SMARCD1	0.178014553	0.029966028	0.154761905	0.022541688
CRLF3	0.172971166	0.032737435	0.154259719	0.032258065
AKT3	0.168152455	0.029897625	0.151041667	0.029342203
PRKD3	0.168518519	0.029455307	0.152958153	0.025462771
HNRNPD	0.170138889	0.026397516	0.156862745	0.025783972
NUDCD2	0.168278567	0.02338094	0.151043374	0.022836701
MED14	0.18103355	0.01754386	0.153010033	0.035469787
EAF2	0.180147925	0.017273452	0.143608074	0.039032882
MAPK1IP1L	0.176197955	0.027552069	0.140522876	0.037037037
TRIM33	0.178637535	0.025604886	0.139423077	0.030360531
WIPF2	0.175845411	0.023989899	0.143342391	0.02962963
ZBTB26	0.162606838	0.030277306	0.148648649	0.060683761
SNX11	0.162305421	0.017663043	0.140752864	0.06098877
PRDM2	0.179742737	0.042708923	0.144628535	0.010455975
XPO7	0.183419675	0.04068692	0.141643836	0.013375936
MAPKAPK5	0.179365079	0.043226601	0.138649425	0.013333333
IKZF5	0.178509125	0.04496337	0.138305322	0
TBC1D5	0.161890838	0.041300366	0.134164223	0.015398911
SKP1	0.165295696	0.036155203	0.130686887	0.008130081
EXOC4	0.156818698	0.046340535	0.13491533	0.007435532
SYPL1	0.177982038	0.037682152	0.140895148	0.019228492
NIFK	0.16894511	0.035538936	0.138407367	0.019846444
GOPC	0.176142376	0.030912177	0.147435897	0.014393939
SLC39A9	0.172323848	0.033518186	0.141332982	0.008997698
MRM2	0.165909337	0.027197347	0.144123361	0.023689727
RPL22	0.163789245	0.025584098	0.14331515	0.021087635
SDE2	0.167045701	0.024810119	0.146068966	0.018596834
NUDT5	0.172192367	0.02635764	0.137363917	0.023958485
GIT2	0.170738916	0.023809524	0.135964912	0.020282187
SEPTIN11	0.172866557	0.018037518	0.139543269	0.022387699
DNAJB9	0.162643678	0.033412255	0.147280093	0.012020793
GHITM	0.165168287	0.026826905	0.145454545	0.012917557
HINT1	0.158931095	0.027749426	0.144119497	0.018352157
ZNF24	0.159310173	0.02843729	0.139989837	0.011750881
SWAP70	0.190813852	0.020084721	0.14841623	0.010076735
MTF2	0.194611529	0.026746032	0.1390625	0.005291005
SMARCA2	0.183666302	0.019282081	0.146386363	0.018183597
PJA2	0.182503771	0.018518519	0.145650861	0.01754386
ELAVL1	0.180539762	0.019601735	0.140271053	0.015308592
MRS2	0.178212154	0.014472456	0.144723093	0.013888889
CTPS2	0.181973582	0.022222222	0.159090909	0
GGPS1	0.17484603	0.01793698	0.154901961	0
NOTCH2	0.192255403	0.023180221	0.1353576	0.017450142
WEE1	0.181890994	0.025911911	0.128326248	0.01766871
DCAF7	0.180395909	0.021285249	0.132309976	0.016341474
NPEPPS	0.194181105	0.032528402	0.131481481	0.011329279
TIMP2	0.18656066	0.032756382	0.127555556	0.016781343
POLR1A	0.184993907	0.031736123	0.13182721	0.013894727
MAP2K4	0.178218583	0.031760436	0.131255127	0.008547009
MMADHC	0.177468575	0.029951027	0.131084071	0.010765156
FTO	0.180445366	0.013154534	0.142512077	0
DCTN4	0.181294817	0.008130081	0.134328358	0.008130081
AEBP2	0.188034188	0.015873016	0.126696833	0
CBLL1	0.177899016	0.012820513	0.126984127	0
KYAT3	0.164031621	0.013888889	0.151785714	0
RNMT	0.162216762	0.008333333	0.144132653	0
ACSL3	0.160543516	0.00952381	0.138461538	0
C5orf24	0.161111111	0	0.146825397	0
TRMT1L	0.15032967	0	0.14516129	0
LEMD3	0.177279535	0.018691117	0.134701493	0.010546849
CBLB	0.176129426	0.015873016	0.132275132	0.011904762
RPRD2	0.170794884	0.012578616	0.129554656	0.010898458
ELOVL5	0.162219685	0.018996879	0.143518519	0.015044931
HES6	0.164263818	0.017991827	0.137381916	0.012227211
FANCI	0.16844525	0.009803922	0.144957983	0.008130081
DENND4A	0.164351852	0.012801932	0.143333333	0.006802721
SENP5	0.167690732	0.011111111	0.138888889	0.008547009
MEF2A	0.164874552	0.007246377	0.137443071	0.014814815
PI4K2B	0.169349845	0	0.121428571	0
RNF149	0.157738095	0	0.126893939	0
ALDH9A1	0.154463278	0.036419162	0.142361111	0.004329004
KLHL9	0.152868731	0.033716475	0.148567119	0
PPP2R5E	0.143785737	0.043649011	0.149169435	0.007407407
NOLC1	0.145326839	0.042184927	0.139960956	0.012833691
RFC3	0.141558442	0.037378392	0.133928571	0
UBE2N	0.144126466	0.02997225	0.142641129	0.016044881
BAG2	0.145653687	0.027565904	0.138846154	0.015873016
NEPRO	0.141758139	0.033771107	0.132763975	0.015151515
AK3	0.13339449	0.030012885	0.142857143	0.008217383
FLI1	0.134014946	0.029085133	0.136029412	0.013690476
RIMS3	0.136086024	0.031410474	0.144625262	0.031176969
RAB3IP	0.142356378	0.037341671	0.135529891	0.031902416
EIF2B1	0.139509538	0.033353483	0.135648778	0.029566036
AIMP1	0.147192001	0.024691358	0.137770898	0.035087719
GABPA	0.144359938	0.025202332	0.132083333	0.028703704
PIP5K1A	0.140933402	0.018952723	0.131310267	0.030548179
SUMO3	0.13719078	0.030839111	0.137045455	0.02446812
ZDHHC6	0.136761612	0.024192121	0.134767442	0.025943647
CUL4A	0.138163123	0.033498375	0.123068284	0.028354978
ABHD10	0.15328928	0.033440279	0.137253146	0.018692565
SNHG29	0.152217726	0.023546855	0.135848705	0.019544322
EIF4G2	0.153340206	0.022420505	0.134108687	0.018247827
FAU	0.15232397	0.024159817	0.131904054	0.016987623
MLLT11	0.150765976	0.035518818	0.129761905	0.023423364
RAB5C	0.143872141	0.033811467	0.127022245	0.022757177
CCNB1IP1	0.147910454	0.026585984	0.126951032	0.013556635
SDCBP	0.148278778	0.023320896	0.120662716	0.013167337
TMEM258	0.146926572	0.021748249	0.124895112	0.013509829
PATL1	0.14525444	0.022127952	0.124436546	0.011626337
YWHAZ	0.141820836	0.021868301	0.125444015	0.01359927
SET	0.141730462	0.025474204	0.127460149	0.01682597
CS	0.140808854	0.026273519	0.128710611	0.013507704
IGF2BP1	0.137421735	0.029748205	0.12822687	0.013802622
CLSTN1	0.140905965	0.031139123	0.120930664	0.01549236
PLAGL2	0.140020111	0.026625704	0.125562219	0.007246377
TIPRL	0.158330989	0.051016006	0.111519608	0.03775542
TP63	0.152026342	0.051065754	0.097324415	0.015151515
PNRC2	0.158025656	0.036594286	0.112915267	0.024300012
CCND1	0.155864778	0.030064429	0.113888193	0.02462754
PPP4R3A	0.173534069	0.032387707	0.109282245	0.017491723
TRIM25	0.168955245	0.035972886	0.108838757	0.016759619
CNTRL	0.166319166	0.033068783	0.114661654	0.007936508
BBX	0.157289776	0.025641026	0.129813665	0.025641026
SHMT2	0.164791441	0.024511467	0.127429729	0.022314845
METTL9	0.160207468	0.025334617	0.1315799	0.021369393
TUBB	0.161804489	0.024549051	0.131834864	0.018633667
PNMA2	0.158509336	0.022146357	0.132488239	0.020434974
TBL1XR1	0.159259259	0.034907806	0.126282051	0.016122766
FAF2	0.163517442	0.031289257	0.124382273	0.014292636
PPM1H	0.161151427	0.028415102	0.129408553	0.015974346
SEL1L	0.159055963	0.018498628	0.126041667	0.032183462
SRSF3	0.162407366	0.017069243	0.130944056	0.020318272
VEZF1	0.159422925	0.013359788	0.126780627	0.015327696
BCKDHB	0.164035311	0.020833333	0.11875	0.013333333
MTO1	0.161984482	0.01774043	0.121168582	0.011904762
SLC16A1	0.15924933	0.023167922	0.111146769	0.019578033
LRRC42	0.154583662	0.023168261	0.112237999	0.014492754
MLLT10	0.158658659	0.014720942	0.110449943	0.01603821
NOP58	0.156446558	0.014620631	0.110695971	0.010535593
DNM1L	0.155201167	0.009259259	0.115221987	0.00877193
TTC37	0.152566138	0.041017033	0.104637681	0.013900135
NVL	0.153485689	0.03797123	0.107467532	0.007037037
EYA3	0.157575758	0.033333333	0.1	0.011904762
C5orf15	0.150787041	0.032861317	0.111464968	0.010625688
ZKSCAN5	0.152777778	0.029038113	0.109970674	0.011111111
LZTFL1	0.151927438	0.029766588	0.118006993	0
RABIF	0.154712362	0.026102726	0.10966811	0
KIF11	0.142233132	0.032633557	0.111111111	0.022335271
CCNG1	0.140455189	0.027387769	0.111455678	0.018474205
CHCHD3	0.146813351	0.02890459	0.104280129	0.022568124
MEX3C	0.146288389	0.027665443	0.106011227	0.019629721
ALDH5A1	0.144372045	0.018047263	0.108476724	0.020550022
YWHAG	0.146437163	0.023187714	0.103148205	0.018298475
CNPPD1	0.146752739	0.02125343	0.102485505	0.017324816
TESK2	0.177646471	0.034445871	0.094017094	0.018863049
MMD	0.172740482	0.039088363	0.0875	0.008333333
SLC25A15	0.169347443	0.035305889	0.086445899	0.017697133
SLC30A5	0.167788539	0.031284059	0.082515003	0.015311042
VANGL2	0.187153736	0.030994152	0.088557994	0.005555556
TUBB4A	0.171512359	0.035029785	0.103832442	0.006289308
NUMB	0.176815711	0.035642136	0.103097466	0
ATP6V0A1	0.171580913	0.024016563	0.110105581	0.007246377
C6orf89	0.172272131	0.02154195	0.110018553	0.007751938
TMEM127	0.167717087	0.03115942	0.104680697	0.011904762
JKAMP	0.165910718	0.026189005	0.100798619	0.012314788
SARS1	0.170940171	0.028571429	0.095556908	0.011904762
ATAD1	0.168443622	0.021748248	0.106310356	0.019051587
SZRD1	0.160378283	0.020644493	0.102711859	0.018268003
CHD2	0.161940285	0.01953108	0.100672151	0.017275748
KIF2A	0.170014758	0.013492063	0.103492063	0.021343287
MTR	0.167619048	0.012820513	0.1	0.01754386
RFWD3	0.159012207	0.015542445	0.096511628	0.029793576
OBI1	0.156658049	0.012048193	0.103195489	0.018519893
PRKCA	0.175009427	0.026309068	0.099867065	0.02025641
EGLN1	0.176565968	0.02012012	0.102614379	0.019995561
DPF2	0.181937479	0.021557892	0.096127763	0.018945891
PEX19	0.181558121	0.021871345	0.09831308	0.00952381
ADD3	0.169862148	0.019056741	0.087729431	0.016193658
TOM1	0.166304348	0.014492754	0.08173913	0.014492754
SIRT1	0.17319224	0.015182885	0.089583333	0.008333333
SPTBN1	0.166016351	0.011494253	0.089668616	0.009803922
DCTN6	0.163359788	0.012462148	0.094246032	0.006535948
MALT1	0.180181454	0	0.084415584	0.025
PUS7	0.172222222	0	0.094494048	0.014492754
ATP6V1H	0.15748735	0.01714397	0.104928458	0
UHRF1BP1	0.160714286	0.011904762	0.106875	0
SOCS4	0.160714286	0.02020202	0.09469697	0
FIP1L1	0.163200634	0	0.1	0
AGGF1	0.156565657	0	0.085714286	0
PIP4K2B	0.15591133	0.03841491	0.085543964	0.014069014
WDR77	0.152022537	0.028655156	0.094454887	0.022389076
GPATCH2L	0.147437221	0.030005942	0.093853821	0.013333333
INPP4A	0.159822866	0.027972028	0.088054187	0.009803922
GATAD1	0.158084605	0.021815934	0.09057971	0.013445378
KPNA4	0.155228758	0.022988506	0.08030303	0.015151515
DHRS7	0.149749373	0.037175805	0.089934279	0.00462963
TNKS2	0.148537193	0.027960526	0.085714286	0
TMEM263	0.137536422	0.028585999	0.08790378	0.004385965
REPS1	0.151729314	0.019772898	0.089527458	0.020495214
DCAF12	0.151998051	0.010582011	0.087037037	0.018826835
GZF1	0.15497076	0.009259259	0.086785714	0.015151515
HMGB3	0.145868832	0.020015699	0.080014225	0.016931217
WDR48	0.143433668	0.016949153	0.086419753	0.019063181
PTAR1	0.140038314	0.018055556	0.084482759	0.015151515
UBE2D2	0.145679236	0.01761737	0.091008772	0.010377225
ARFIP1	0.147212035	0.016505636	0.08418223	0.00877193
SRGN	0.141330891	0.009803922	0.08576481	0.015873016
AP3B1	0.137280702	0.019367589	0.085784314	0.006666667
SLC39A6	0.135072359	0.018549632	0.084776688	0.00971687
SETD2	0.141360978	0.013888889	0.082373272	0.005555556
RNF13	0.152085419	0.015873016	0.075042987	0.008333333
PIK3IP1	0.159427197	0.014041246	0.074881912	0
ITPRID2	0.139872408	0.03585904	0.079922027	0.017857143
RAB3GAP1	0.132825133	0.031060606	0.076923077	0.010416667
MTREX	0.133159382	0.026143791	0.065154837	0.014285714
PHC2	0.132951097	0.021118245	0.065803352	0.017556908
CITED2	0.1407121	0.022946358	0.068475654	0.006472492
SH3BGRL3	0.136087692	0.017767296	0.067941572	0.011904762
RBMX	0.132871885	0.019055566	0.082885181	0.016845458
ARL14EP	0.129716342	0.024652148	0.083755631	0.012413793
UBQLN1	0.128405057	0.023957663	0.080769231	0.016285874
NCAPD3	0.127663949	0.017324832	0.081660035	0.016901326
DNAAF5	0.125885552	0.0139494	0.07951791	0.018129059
UBN1	0.131068003	0.017716686	0.07322523	0.01457339
ITGA3	0.126501035	0.019632768	0.076362374	0.012955975
PRPF38A	0.126204531	0.022700983	0.080540541	0.007365371
MARCHF7	0.127421272	0.016319187	0.081057564	0.004975124
AZI2	0.128431373	0.015151515	0.071428571	0.019607843
KHDRBS1	0.132161055	0.01401836	0.065439956	0.021035244
RIDA	0.125565524	0.006802721	0.066239316	0.017697133
ARPC5	0.128537992	0.015732504	0.065539397	0.014808938
ABHD17B	0.125311082	0.019607843	0.062741313	0.012820513
SERINC3	0.120784449	0.013100674	0.07009608	0.013986014
SQSTM1	0.123968242	0.016867266	0.067591685	0.010318616
MRPS27	0.121111051	0.015136798	0.066352201	0.009404573
TFDP1	0.162806727	0.031512605	0.067873303	0.036752137
MAEA	0.150723674	0.023439153	0.077462792	0.025703228
GTPBP3	0.153271758	0.022285549	0.064905815	0.024338592
CENPL	0.162137681	0.015873016	0.068899688	0.016666667
PPIG	0.156100552	0.02780027	0.066180675	0.011299435
MBD6	0.14787396	0.030350301	0.041595197	0.026547117
CDK14	0.165309201	0.01754386	0.057142857	0
VKORC1L1	0.150963027	0.019666048	0.051145663	0
JMJD1C	0.149583333	0.012345679	0.042857143	0
ELP1	0.161728395	0	0.05	0.01754386
TAP1	0.167818536	0	0.047619048	0
MED13L	0.145871672	0.005376344	0.122053872	0.027162073
SH3PXD2A	0.147528481	0.009009009	0.120085995	0.023600668
NUP155	0.149489144	0.007936508	0.108181818	0.03030303
KCTD2	0.137909336	0.01010101	0.110906863	0.030878498
MRPS35	0.138466306	0.019126704	0.119581609	0.027870312
PAFAH1B2	0.133068133	0.025764895	0.120199147	0.022321429
DARS2	0.132902996	0.025111902	0.119565217	0.018875251
TERF2	0.132041132	0.024131758	0.115691489	0.021437198
RNF114	0.133249836	0.021564448	0.122137405	0.020954773
ARF1	0.135407635	0.019624201	0.118480483	0.020527046
PAIP2	0.146721881	0.021390931	0.114225044	0.020730984
RPL23A	0.144007751	0.020716856	0.118716931	0.019172797
CNBP	0.141410898	0.023446742	0.115416774	0.019852874
PITHD1	0.141182778	0.015346062	0.120605137	0.013455693
MAP3K1	0.135445067	0.016706466	0.118620471	0.014117982
CLASP1	0.139033816	0.013333333	0.112330199	0.018882769
ARL8B	0.126568681	0.01957642	0.126984127	0.020034843
ISCA1	0.130624769	0.010138249	0.125758544	0.019918246
FOXK2	0.134806194	0.021600926	0.126478691	0.017034038
APLP2	0.138284055	0.018372703	0.123935697	0.016383473
RAC1	0.132939996	0.026896123	0.124456826	0.014528042
UBXN2A	0.129749133	0.022727273	0.126988984	0.01547619
CBX3	0.133484649	0.022976714	0.118768934	0.01433379
HPS5	0.131219968	0.024022109	0.115789474	0.015327696
PELI1	0.132602339	0.020164094	0.112121212	0.012241689
RECQL	0.125791546	0.018121442	0.11618929	0.023202614
AP3M1	0.12486344	0.015184631	0.119274137	0.015543817
GANC	0.156248613	0.019047619	0.133597884	0.005747126
STAT6	0.147939771	0.017824074	0.133504836	0.010908848
WDR89	0.15176052	0.011904762	0.125187406	0.01010101
ERLIN2	0.149255215	0.021620142	0.129595588	0
ATP13A3	0.150901965	0.010752688	0.129571578	0
ATP1B3	0.14909121	0.020526952	0.115384615	0.00877193
HNRNPA0	0.143377145	0.022808025	0.118339768	0.008772258
NUP62CL	0.141360089	0.022005772	0.115532734	0
CCP110	0.148138329	0.01754386	0.112301587	0
RNF44	0.145716218	0.012820513	0.116531165	0.006535948
THAP11	0.138548753	0.011183214	0.117460563	0.002873563
TTC31	0.142653509	0.007843137	0.135610766	0.014218645
ABI2	0.137305831	0	0.145876646	0.007246377
KIDINS220	0.141381578	0.006666667	0.140229885	0
HINT3	0.127984085	0.022068511	0.133333333	0.016952614
ARHGAP19	0.124271403	0.020895495	0.13691796	0.01494467
C1QBP	0.126805882	0.021393387	0.135336505	0.013088284
CSNK2A2	0.127342048	0.020011947	0.136554622	0.008130081
ATP6V0A2	0.134155318	0.015873016	0.131422925	0
PUS1	0.125246248	0.014090783	0.132875143	0.005376344
ELOVL6	0.123848911	0.009009009	0.133333333	0.00877193
BAZ1A	0.122205154	0.018108799	0.125205255	0.005291005
TMEM131	0.14248366	0	0.122619048	0.007407407
DVL3	0.136081446	0	0.111519608	0.011111111
KDM3B	0.124104882	0.010838358	0.112252983	0.010111141
DNAJB6	0.129382416	0.011091538	0.110525342	0.006535948
MMGT1	0.128271282	0.007407407	0.111764706	0.006060606
ARL1	0.129987638	0.01010101	0.115714286	0
UBE2I	0.119254266	0	0.120772947	0.007246377
RPUSD4	0.12908287	0	0.118390805	0.007936508
LSM8	0.13030303	0	0.119815668	0
CPOX	0.129761905	0	0.117567568	0
PRPF40A	0.121937322	0	0.117965368	0
SCYL2	0.125270563	0	0.112631579	0
CHUK	0.119135802	0	0.129411765	0.034126984
RYK	0.115381264	0.007936508	0.133753501	0.021298174
RAP2C	0.130833333	0	0.126190476	0
CASC4	0.123363965	0	0.13125	0
ARMC8	0.123809524	0	0.126984127	0
EPM2A	0.120136228	0.009259259	0.120404412	0.008130081
HMGN4	0.115710504	0.014433958	0.120033968	0.006431664
MX1	0.110959832	0.009090909	0.122222222	0.005509642
USP3	0.108024691	0	0.131422925	0
POMP	0.107738095	0	0.128787879	0
GUF1	0.14245317	0.019981859	0.096500257	0.032718538
DLST	0.13380915	0.022723254	0.087860799	0.027518515
SNX14	0.135911352	0.011312434	0.083916084	0.031629318
OSTC	0.144310916	0.023334425	0.111787292	0.013258068
PSME3IP1	0.141269841	0.027396329	0.107279693	0.013198758
BACH2	0.140484876	0.024848485	0.108173077	0.005464481
MCFD2	0.146273761	0.026068384	0.097008547	0.006060606
NAP1L4	0.140926699	0.022556869	0.099378882	0.010984144
DVL2	0.14665377	0.017595628	0.100322581	0
LSM5	0.145412727	0.007424537	0.107142857	0.015677321
BFAR	0.143571429	0.010258838	0.104821381	0.011965812
SLFN11	0.145873905	0.010280015	0.096078431	0.021023072
ZCCHC10	0.139081112	0.007407407	0.100111235	0.01754386
MARK2	0.146559534	0.01754386	0.101010101	0.016179337
DYNLL2	0.147382703	0.01577854	0.099281826	0.013696608
PRKRA	0.145445135	0.016250229	0.107101213	0.010446927
PIGX	0.145804989	0.016179337	0.1025	0.006802721
SNRPD1	0.146726515	0.009589638	0.098651487	0.008333333
EIF4H	0.138787235	0.020934627	0.103193431	0.019545048
TSEN34	0.134405594	0.022222222	0.102631579	0.016666667
SRSF2	0.133544489	0.021177739	0.100009513	0.01428778
TMED4	0.13084155	0.021193919	0.109099954	0.02067941
ADO	0.132586368	0.022238514	0.10668693	0.016544758
E2F4	0.128725007	0.024241568	0.10421471	0.018493212
MRPL9	0.127161328	0.019281301	0.102547339	0.018634092
GTF2F2	0.129035675	0.022135016	0.103535118	0.013863527
PSMB4	0.125644367	0.020918412	0.106238279	0.015707947
GTF3C2	0.133738305	0.019551002	0.094243421	0.019269549
DDX3Y	0.134269434	0.019975712	0.091943313	0.012227381
SLC25A12	0.135901499	0.018038676	0.091678059	0.011507937
PTDSS1	0.135773824	0.014751618	0.093735968	0.013904699
GTF2A1	0.134339562	0.014196726	0.094235033	0.012820513
HSP90AB1	0.132100314	0.017033908	0.102149731	0.011623445
PXK	0.12655631	0.018528951	0.100949796	0.013241844
POM121C	0.132917231	0.02265745	0.095238095	0.00617284
PYCR2	0.129671083	0.01856187	0.093632148	0.008437897
NONO	0.12849063	0.016559392	0.091838549	0.011231221
PEG10	0.125012343	0.018556819	0.09273374	0.010379288
LAPTM5	0.126389207	0.019083811	0.091286523	0.017999928
LIG3	0.129396112	0.015028707	0.089314195	0.015151515
SDHC	0.123110302	0.015707672	0.094491928	0.014446025
SNHG16	0.123614232	0.016097007	0.109099617	0.01602602
ELF1	0.119274147	0.017190684	0.108621522	0.011666369
ZNF317	0.121945736	0.021830234	0.109100877	0.007787325
ALDOC	0.12271739	0.017435528	0.103283172	0.007701805
MYB	0.118534542	0.014816644	0.102010946	0.004975124
TPR	0.118025283	0.015852923	0.102457265	0
HPRT1	0.115426455	0.014029786	0.096319991	0.004016064
ANAPC1	0.116552829	0.009670864	0.09559826	0.006667328
PNMA8A	0.128642255	0.009569378	0.100816327	0.021907013
SUDS3	0.123135874	0.005847953	0.110369471	0.016429964
ZKSCAN8	0.132345724	0.007575758	0.101704545	0.008374948
CASP2	0.124337271	0.011363636	0.101605136	0.0125
RACGAP1	0.12569177	0.010426849	0.098472478	0.010457792
SERINC1	0.119226163	0.003831418	0.10954926	0.005147699
BCL2	0.117572604	0	0.106666667	0.007045648
NIPSNAP3A	0.11421442	0	0.107481061	0.006410256
AP3S1	0.114005141	0.01123331	0.103802551	0.011799365
ZNF281	0.114919412	0.006060606	0.101923077	0.014423741
EDC3	0.115376681	0.007229154	0.101351351	0.007965579
TSPAN31	0.112673803	0.008386076	0.094354948	0.011163854
SRSF4	0.114686657	0.006771989	0.093223495	0.008881615
GRPEL2	0.112777778	0	0.097826087	0.011111111
CETN2	0.137276031	0.00456621	0.099197861	0
DENND5B	0.142084827	0	0.096467391	0
C1orf74	0.134044882	0	0.091386555	0.02055661
ANKIB1	0.135031946	0	0.097222222	0.010752688
USP13	0.126365862	0	0.097165992	0.007246377
ZNF473	0.129679803	0.007751938	0.087242026	0.011494253
WDR92	0.124430642	0	0.092490119	0.011111111
KAT6A	0.121351351	0	0.0875513	0.009009009
INSR	0.123642874	0.013528139	0.085978375	0.013216374
CCDC117	0.120039683	0.016653182	0.086544029	0.012192872
UBFD1	0.117706093	0.011728865	0.08075495	0.011085664
ATP6AP1	0.11808249	0.014094317	0.090573942	0.009104422
PPP1R15B	0.115565205	0.015389871	0.085154026	0.005181396
MED1	0.119670543	0.016636048	0.08076564	0
LDLRAD3	0.118074581	0.013888889	0.075255102	0
TMBIM1	0.118373715	0.008833509	0.082227222	0.003508772
CLCN3	0.119990059	0.004273504	0.080180689	0.004065041
CNST	0.114291281	0.007751938	0.082795699	0.008547009
PTPN9	0.110291511	0.009259259	0.084026161	0.00919934
MIA2	0.112465653	0.011111111	0.088304553	0
ZNF131	0.108786275	0.007936508	0.086369771	0
SCAF8	0.131356821	0.013605442	0.085012372	0
ZWILCH	0.134126984	0.008333333	0.08622449	0
PDS5B	0.129385965	0.010416667	0.079365079	0
YTHDC1	0.126727593	0.005555556	0.082254623	0
ATXN1	0.128510379	0	0.085829493	0
UMAD1	0.12788671	0	0.073232323	0
RNF41	0.119191919	0	0.076923077	0
PCNP	0.115276627	0.0059734	0.073963568	0.008611111
UBAP2	0.112161071	0.006060606	0.067885034	0.01016711
PPM1D	0.118253968	0.004975124	0.065487403	0.007575758
MAPK6	0.115147198	0.00952381	0.068003145	0
NMI	0.110707071	0	0.07034632	0
PRNP	0.10774224	0	0.079753521	0.006666667
ZNF45	0.108251748	0	0.082043344	0
MCU	0.101772031	0	0.085336538	0
RBM7	0.21016812	0.011111111	0.077370304	0.023434343
CCNT2	0.19613604	0.00952381	0.081501832	0.020753512
NCAPH	0.214285714	0	0.069047619	0.031818182
ALAD	0.206709957	0	0.077798861	0.024827586
TOB2	0.20471562	0	0.070376432	0.018504626
PAQR8	0.2	0.027777778	0.0625	0
TMEM161B	0.19	0.015873016	0.067873303	0.013333333
NFYB	0.192022792	0	0.0625	0
GTF2A2	0.179534798	0.020833333	0.043007769	0.009009009
LDAH	0.184606866	0	0.038351254	0
HEXIM1	0.230730223	0	0.016129032	0.010752688
MACO1	0.134121536	0	0.0625	0.031818182
NCSTN	0.128042328	0.017151465	0.045974026	0.013238045
VWA8	0.132499327	0.014550265	0.051020408	0.006944444
USPL1	0.130760234	0.014005301	0.050464396	0.005509642
SLC35B2	0.119459885	0.013189344	0.062169312	0.016550132
MRRF	0.114350105	0.012418765	0.059634975	0.012686388
TRAM2	0.11424389	0.010749914	0.058942287	0.012405081
NETO2	0.12174095	0.014796748	0.060463122	0.007246377
RAD17	0.119852475	0.010416667	0.054116559	0.008130081
ERC1	0.13815363	0.010192966	0.059269162	0.003236246
NEMP2	0.135004177	0	0.063478261	0
TRIO	0.139262811	0	0.060035842	0
PPP1R2	0.136994949	0	0.056686047	0
CDC40	0.126152833	0	0.060252281	0
ANAPC4	0.138388272	0	0.053885291	0.013333333
SGPP1	0.126149425	0	0.048199768	0.010752688
AMBRA1	0.134469697	0	0.043478261	0
DNAJB12	0.109444444	0	0.047916667	0
BCL10	0.105694793	0.004065041	0.041418862	0.004219409
ZSCAN9	0.116239316	0	0.027777778	0
TNRC18	0.130892256	0.011904762	0.025	0.016523868
IQCB1	0.146520147	0.015151515	0.026315789	0
PGGT1B	0.148109244	0	0.034482759	0
UFL1	0.138197587	0	0.025	0
CEP128	0.145833333	0	0	0
