# Supplementary material for: TP53 mutations and RNA-binding protein MUSASHI-2 drive resistance to PRMT5-targeted therapy in B-cell lymphoma
Source: Nat Commun. 2022 Sep 27;13:5676. doi: 10.1038/s41467-022-33137-8 (PMC9515221; doi:10.1038/s41467-022-33137-8)
Supplement: Supplementary file 14 — Supplementary Data 10 [file 41467_2022_33137_MOESM14_ESM.xlsx]

## Sheet: Sheet1
Term	Overlap	P.value	Adjusted.P.value	Old.P.value	Old.Adjusted.P.value	Odds.Ratio	Combined.Score	Genes
modification-dependent protein catabolic process (GO:0019941)	56/201	1.37091e-16	1.88912e-13	0	0	4.43505	161.994	RNF13;RNF14;UBE2D2;USP33;UBE2D1;UBE2L6;RNF114;TRIM25;ELOC;FBXO8;AREL1;DTX3L;UBE2E1;FBXO11;DDB1;UBE2R2;KCTD10;ANAPC4;BIRC6;UBA52;SQSTM1;DTL;ANAPC1;ANAPC16;UBA6;UHRF1;CUL3;RNF6;RCHY1;UBQLN1;PSMF1;UBQLN2;UBE2H;NDFIP1;ANKIB1;UBE2I;UBE2B;SIAH2;UBE2G1;BFAR;UBE2G2;MIB1;RNF146;COPS3;ITCH;NPLOC4;RNF149;KLHL8;PSMC2;TTC3;RLIM;MDM2;FBXL4;UBE2K;TRIM32;TAF1
protein ubiquitination (GO:0016567)	104/525	1.57538e-17	5.48403e-14	0	0	2.88101	111.465	UBE2D2;FBXO28;UBE2D3;UBE2D1;UBE2L6;UBE2Z;NPEPPS;RNF114;TRIM25;SKP2;SKP1;AREL1;FBXW8;FBXW11;UBE2E3;UBE2E1;FBXO11;FBXW2;RNF41;SELENOS;KCTD10;PSME3;TRIM13;TRIM14;UBA52;CBLL1;OBI1;ANAPC16;CBFB;TNKS;UBA6;CUL3;BCL10;RTF1;UBE2J1;HLTF;PSMF1;BRAP;UBE2H;UBE2B;SIAH2;BFAR;KLHL24;UBE2T;MKRN1;BCL2;MDM2;MKRN2;UBE2N;FBXL3;FBXL4;UBE2K;RAD18;RNF187;RNF10;RNF13;RNF14;CDC73;DDA1;ELOC;DTX3L;PEX2;SIRT1;PJA2;DDB1;UBE2R…
mRNA processing (GO:0006397)	64/300	9.19283e-13	6.33386e-10	0	0	3.11435	86.3147	PDCD7;CELF1;HNRNPU;ELAVL1;SYNCRIP;SART3;SNRPD1;DHX15;PAPOLA;MTREX;BCAS2;SCAF11;PRPF40A;PLRG1;CRNKL1;GTF2F2;CDC40;WDR33;ZC3H11A;SRSF2;SNRNP27;SRSF3;SNRPE;SRSF4;HNRNPH3;SLU7;SRSF7;ZCCHC8;DDX5;SF3B3;RBM8A;RNMT;YTHDC1;SRSF1;CSTF2T;FIP1L1;POLR2C;RPRD1B;SNRPB2;RPRD1A;HNRNPA1;SMNDC1;HNRNPA0;SF3A1;HNRNPA3;PRPF38A;CPSF6;RNGTT;GPKOW;NONO;CDC5L;RPRD2;GTF2H3;LSM5;U2SURP;SMU1;NUDT21;LSM8;PHF5A;SON;HNRNPD;SNRN…
mRNA 3'-end processing (GO:0031124)	23/79	4.96286e-08	1.20685e-05	0	0	4.64292	78.0879	ZNF473;CPSF6;RBM8A;SRSF1;CSTF2T;RPRD2;CDC73;CDC40;WDR33;NUDT21;SCAF8;FIP1L1;ZC3H11A;PAPOLA;SRSF2;SRSF3;SRSF4;RPRD1B;RPRD1A;TENT2;GRSF1;SLU7;SRSF7
mRNA splicing, via spliceosome (GO:0000398)	58/274	1.49908e-11	7.74648e-09	0	0	3.07542	76.6505	PDCD7;HNRNPU;ELAVL1;SYNCRIP;SART3;SNRPD1;DHX15;PAPOLA;MTREX;BCAS2;SCAF11;PRPF40A;PLRG1;CRNKL1;GTF2F2;CDC40;WDR77;WDR33;CLNS1A;SRSF2;STRAP;SNRNP27;SRSF3;SNRPE;SRSF4;HNRNPH3;SLU7;SRSF7;ZCCHC8;DDX5;SF3B3;RBM8A;YTHDC1;SRSF1;CSTF2T;FIP1L1;POLR2C;SNRPB2;HNRNPA1;SMNDC1;HNRNPA0;SF3A1;HNRNPA3;PRPF38A;GPKOW;NONO;CDC5L;LSM5;U2SURP;SRPK1;SMU1;NUDT21;LSM8;PHF5A;HNRNPD;SNRNP48;HNRNPC;RBMX
ERAD pathway (GO:0036503)	24/87	8.00895e-08	1.74258e-05	0	0	4.30749	70.385	USP13;HSPA5;CCDC47;EDEM1;RHBDD1;FAF2;SEL1L;DNAJB12;ERLIN2;UBE2G2;UBE2J1;FOXRED2;NPLOC4;SELENOS;JKAMP;DNAJC10;TRIM13;UBQLN1;TRIM25;DNAJB9;MAN1A1;FAM8A1;UGGT1;UBQLN2
gene expression (GO:0010467)	68/356	3.72639e-11	1.54049e-08	0	0	2.71063	65.0903	HBS1L;SMG1;MRPS16;RPL32;RPL31;FASTKD2;MRPS14;CELF2;HNRNPU;ADAR;ADARB1;SMG6;RBM3;MRPL42;SYNCRIP;RPL37;MRPL9;AGFG1;MEF2A;NUP214;UPF2;RPL22;RPS3A;CDC40;WDR33;EEF1A1;SARS1;ZC3H11A;SRSF2;SRSF3;SRSF4;HNRNPH3;MRRF;SLU7;SRSF7;NUP58;FYTTD1;SEH1L;NUFIP1;RBM8A;YTHDC1;SRBD1;SRSF1;CREBL2;GSPT1;ATXN1;POM121C;FIP1L1;POLR2C;TPR;RPS3;RPL13;EIF4EBP2;IGF2BP3;NUP43;RPL15;RANBP2;RNGTT;NUP155;NUP153;RPL23A;SORL1;FUBP3…
ubiquitin-dependent ERAD pathway (GO:0030433)	20/73	1.07168e-06	0.00015277	0	0	4.25866	58.5408	HSPA5;EDEM1;FAF2;SEL1L;DNAJB12;ERLIN2;UBE2G2;UBE2J1;FOXRED2;NPLOC4;SELENOS;JKAMP;DNAJC10;TRIM13;UBQLN1;TRIM25;DNAJB9;MAN1A1;FAM8A1;UBQLN2
G2/M transition of mitotic cell cycle (GO:0000086)	28/130	1.85511e-06	0.000232394	0	0	3.10499	40.9783	CEP57;KHDRBS1;DCTN2;CETN2;CCP110;BACH1;ARPP19;PPP1CB;CEP70;CNTRL;ENSA;SKP2;YWHAG;CLASP1;SKP1;HSP90AA1;FBXW11;TUBB;HAUS6;HAUS5;TUBB4A;HAUS2;WEE1;CDK2;FBXL3;CEP41;CDK14;TAF2

## Sheet: Sheet2
Term	Overlap	P-value	Adjusted P-value	Old P-value	Old Adjusted P-value	Odds Ratio	Combined Score	Genes
B lymphoblasts	255/1543	2.0568e-35	1.64544e-33	0	0	2.73237	218.232	PI4K2B;SLC35B4;HNRNPU;TMEM97;NUDT5;SMC2;SNRPD1;PPAT;DENR;SKP2;SEPHS1;TMPO;PDK1;SMARCC1;TIPIN;MED8;RECQL;MED9;WDR76;WDR77;PPA1;CLNS1A;PSME3;GUF1;TFAM;VDAC1;UNC119B;SET;SHMT2;MAPKAP1;MRPL19;DCUN1D4;MRPL17;NOLC1;NMD3;NCAPH;MTDH;RACGAP1;PNPO;MLEC;TRPM7;SNX5;SPTBN1;ICMT;SLC35E1;SMARCA5;PYCR2;NETO2;PAICS;SRPK1;MRPL30;DHFR;CS;AIMP1;SMU1;HNRNPD;ANP32E;SFXN1;INTS7;HNRNPC;CEP57;MRS2;GPI;FEN1;MRPS16;ZCCHC10…
CD34+	108/645	1.54164e-15	6.16658e-14	0	0	2.5913	88.3786	ATF2;SLC35B4;RPL31;HNRNPU;NUCKS1;TM7SF3;DCAF7;EIF4ENIF1;SNRPD1;MYB;DPF2;SLC39A8;DENR;SEPHS1;ARID2;KPNA1;EPM2A;SMARCC1;CPT1A;FBXW11;RPL22;HDHD2;PUS7;FBXO11;WDR76;HCFC1;DHX40;ZNF317;TFAM;PHIP;CBLL1;ZCCHC8;KHDRBS1;SET;CDCA7;NOLC1;RTF1;PDS5A;SBNO1;CEP70;TPR;ATP6V0A2;RBM12;ZC3H13;HEXIM1;BRAP;NOP14;CPSF6;PHF10;LRBA;SLC33A1;IRF2BP2;CDC7;LSM5;MED13L;CNOT6;NACA;HNRNPD;TUBGCP3;INTS7;DDX3Y;ZNF131;NVL;CELF2;…
WholeBlood	85/514	3.51138e-12	8.44515e-11	0	0	2.52654	66.6375	FAM49B;DAZAP2;RNF13;UBXN2B;ZFAND3;WIPF2;UBE2D3;SNAP23;PITPNA;PTEN;JMJD1C;SNX10;UBE2L6;PRDM2;SNX11;RBPJ;BACH1;CDC73;BICD2;LAMP2;FLOT2;SH3BGRL3;ARFIP1;NBN;CYTIP;RBM7;ACTR3;SRGN;MAP2K4;NCOA4;BAZ1A;CRNKL1;ACAP2;RP2;PELI1;NUMB;LCP1;FAM8A1;SOS2;SKAP2;NOTCH2;TMEM185B;TSEN34;RAB5C;CAB39;VPS4B;TRANK1;BCL10;NPL;GMCL1;SDCBP;PPP3R1;RAB11FIP1;SEC14L1;TMEM127;TP53INP1;STAT6;SHOC2;PAK2;EGLN1;OSBPL8;PHC2;UBE2B;A…
CD19+ BCells(neg. sel.)	62/412	1.12027e-07	1.28031e-06	0	0	2.23249	35.73	ZNF131;WDR48;BTG1;UBE2D2;CDCA7L;TESK2;JMJD1C;PRDM2;COX7C;TOMM20;FAM107B;HMGN4;ZMYM2;PAPOLA;BBX;MIOS;ELOVL5;SWAP70;NCOA3;STX7;SIRT1;CDC40;RAP2C;SYPL1;PRKD3;NFX1;TBC1D5;MTF2;SNRNP27;PPIG;MS4A1;ARF6;PXK;ZNF24;TRAK1;HDAC9;MALT1;SEL1L3;CNN2;PPP1R2;INPP5D;TP53INP1;ZKSCAN5;MAP4K4;UVRAG;GIT2;SF3A1;PLEKHA2;RHBDD1;EIF2AK3;EAF2;KLHL24;FLI1;AIMP1;LYRM1;CCNG2;CHMP2B;BCL2;RAD17;TRIM38;LSM14A;TRMT61B
Lymphoma burkitts(Daudi)	24/139	0.000102072	0.00102072	0	0	2.59571	23.8541	FANCI;IQCB1;SMARCD1;SMARCC1;RFC3;SET;RFC1;ABHD3;SHMT2;EDEM1;RPS3A;PFAS;BACH2;FAM107B;IPO5;ALDH5A1;CENPH;C1QBP;DNAJC10;TMEM106C;SLC25A32;NBN;ACADM;EIF4B
