# Supplementary material for: TP53 mutations and RNA-binding protein MUSASHI-2 drive resistance to PRMT5-targeted therapy in B-cell lymphoma
Source: Nat Commun. 2022 Sep 27;13:5676. doi: 10.1038/s41467-022-33137-8 (PMC9515221; doi:10.1038/s41467-022-33137-8)
Supplement: Supplementary file 15 — Supplementary Data 11 [file 41467_2022_33137_MOESM15_ESM.xlsx]

## Sheet: Sheet1
CRISPR DeSeq Ro-targets	3	BCL2
		HEXIM1
		SKA2
DeSeq Ro-targets	284	HAUS2
		U2SURP
		NUP155
		CCNI
		EP300
		ZNF131
		ANAPC4
		RAB3IP
		IPO9
		SRPK1
		C4orf3
		MED13L
		ANP32E
		YEATS4
		ITGA3
		GINS1
		PPP1R15B
		FOXK2
		ALDOC
		DSCC1
		BCLAF1
		RBPJ
		HYOU1
		EIF1AX
		SLC6A6
		SEC14L1
		ERLIN2
		USP32
		CBFA2T2
		AGPS
		GMFB
		NOP58
		NOC3L
		HCFC1
		RPP14
		DHFR
		SH3PXD2A
		PPM1H
		TIPIN
		NCOA3
		SPCS3
		MIA2
		MTMR6
		TNRC18
		FGD5-AS1
		RAD1
		C1QBP
		REXO5
		FAM114A2
		CENPL
		MCFD2
		XPO4
		ATP6V0A2
		ACBD7
		SEPHS1
		PLRG1
		KDELR1
		NOTCH2
		PGGT1B
		TMEM106C
		RBM3
		SELENOS
		TMEM263
		ENOPH1
		TRMT2B
		PTPN9
		SRSF3
		NUFIP1
		UBE2T
		OBI1
		POGLUT1
		WEE1
		SMAP1
		SLC25A15
		BBX
		HLCS
		ADARB1
		CNN2
		CITED2
		MRPS10
		TRPM7
		TMBIM1
		ZFAND1
		TFAM
		ACADM
		KDM7A
		FAM8A1
		PCLAF
		FOXN3
		ICMT
		CHD2
		RMDN1
		DDX3Y
		RPS3A
		MARK2
		WDR77
		SYNCRIP
		MTAP
		UBE2H
		RAD50
		RSBN1
		GUF1
		LSM8
		PI4K2B
		MRPS16
		MCM4
		TCEA1
		SELENOI
		MTO1
		ZBED4
		CDK2
		LIN9
		RAB11FIP1
		RAD51AP1
		HIP1R
		PLEKHA2
		BICD2
		TATDN3
		MCUR1
		PPIP5K2
		CLEC2D
		ATXN1
		BNIP3L
		CCDC71L
		NFYB
		CENPK
		POM121C
		LARP4
		TESK2
		CPT1A
		IDE
		MKRN1
		CCP110
		GALNT1
		SEC24A
		TPR
		MCMBP
		SLC25A23
		HNRNPU
		INSIG1
		PDE4A
		RYBP
		AP1AR
		RAP1GDS1
		PGK1
		DARS2
		DBNL
		RCBTB1
		NUFIP2
		UGGT1
		HMGB3
		RECQL
		FAM234B
		ARL1
		SERINC3
		GINS3
		CHSY1
		RFC3
		MECP2
		RSL24D1
		BTG1
		SLC25A32
		LOC374443
		MRPL47
		ANAPC13
		CENPH
		GPI
		GPATCH2L
		ERMP1
		CCNG2
		ZWILCH
		PPIG
		TMEM230
		HDAC9
		SSR3
		TMPO
		PITPNA
		SNRPE
		CBLB
		NEMP2
		AFF4
		SNRPD1
		NAA50
		TMEM209
		SCD
		EGLN1
		CHUK
		ATP6AP1
		SRGAP2
		DENND4A
		CDCA7
		GALNT7
		UBXN2B
		SEC22B
		ELMOD2
		SOAT1
		SRSF4
		ZMAT3
		CDC7
		SEL1L
		NARS1
		PGM2
		PHF5A
		DDX19A
		ZC3H13
		INSIG2
		HSPA13
		SMC2
		OSTC
		NIFK
		TTC31
		HIVEP2
		ATAD2
		DENR
		HACD3
		AK4
		MXI1
		ZKSCAN8
		TDG
		TP53INP1
		DCTPP1
		ENSA
		CCNG1
		FEN1
		FAR1
		ERO1A
		SNX30
		CEBPG
		HPRT1
		ABHD3
		FANCI
		BAG2
		ATPAF1
		TRIM38
		PPM1L
		EPM2A
		WDHD1
		EDEM1
		AAGAB
		SARS1
		PRMT3
		PPAT
		NIPA1
		ZC3H11A
		VCL
		MAP1B
		NVL
		INSR
		WDR41
		DLD
		PAICS
		HBS1L
		DNAJB12
		PKM
		LAPTM5
		NOLC1
		HIPK2
		SSX2IP
		RRAGD
		UCHL5
		SMIM15
		KCNMB2
		NUDT5
		DUSP16
		PSME3
		NUP43
		GTF2H3
		RANBP2
		NPL
		TRIM25
		PNPO
		AMD1
		PRKCA
		ALDH9A1
		HIPK1
		TUBB4A
		USP1
		RNF44
		LANCL1
		BCKDHB
		PATL1
		KLHL24
		DNAJC10
		PIK3IP1
CRISPR Ro-targets	15	SCAF8
		C12orf66
		DDX5
		UBE2D3
		HNRNPD
		TNPO1
		NONO
		PPM1D
		PTEN
		RHOA
		SMARCA5
		VEZF1
		BRAP
		RAB5C
		DDX3X
CRISPR DeSeq	7	CHD9
		LARP7
		TRA2B
		TFEB
		ZNF699
		IPO11
		VRK1
Ro-targets	1200	RAB2A
		PLPBP
		PIGX
		CNBP
		MMGT1
		H2AZ2
		SNHG16
		RNF38
		ESYT1
		LMAN1
		NT5DC1
		UBE2G1
		PELI2
		DDB1
		CYCS
		PRKRA
		CRNKL1
		NEPRO
		TAF9B
		IGF2BP3
		ZSCAN9
		SLC33A1
		CDK14
		TRIM33
		CCDC97
		PAPOLA
		COX15
		RNF14
		LINC00665
		TOB2
		TTC37
		GSTCD
		TMEM39A
		OSBPL8
		ARF6
		ARL6IP1
		SORL1
		FADS1
		ATXN10
		ELOVL5
		ARL4A
		TMEM19
		RUNX3
		WDR89
		ITM2B
		STK26
		ATP5MG
		ACSL3
		TERF2IP
		PHF20
		DCP1A
		PRDM2
		SEL1L3
		KPNA3
		CEP350
		CLN5
		RAPGEF6
		SPTSSA
		ARHGEF9
		DNAJC15
		FAM98A
		STAU2
		RTF1
		DHRS7
		CHRAC1
		ZDHHC6
		EVI2A
		GTF3C3
		CEP170
		DNAJC5
		DSTN
		FBXO11
		EMC1
		QDPR
		ALG2
		POLE3
		CCDC43
		ATAD1
		ADH5
		TUBB
		SORT1
		PMF1
		YWHAQ
		CHMP1B
		CBLL1
		MCU
		PPM1A
		ADI1
		SCP2
		PTP4A2
		KIAA1324
		SON
		RACGAP1
		CXorf56
		CELF1
		ALAD
		TMEM59
		ZBTB11
		HMGN4
		SPTBN1
		HSF2
		ZNF24
		RAD18
		RANBP6
		PIP4K2B
		PAQR8
		DDHD2
		PIK3AP1
		CDK17
		SMAD9
		APPBP2
		KDM5A
		ABI2
		TMEM87B
		QKI
		HINT3
		RPL32
		ATF7
		UFL1
		MIS18BP1
		KIF2A
		ARL2BP
		KCNQ5
		DHX15
		CNOT6
		DRAM2
		UBE2L6
		AGGF1
		MED14
		HP1BP3
		DPF2
		LZTFL1
		PJA2
		HDHD2
		RPRD1B
		ASAH1
		UTP14C
		AP3B1
		STMP1
		MTR
		GANC
		ATP6V1C1
		VAMP4
		CHMP2B
		LUZP6
		RTCB
		UBE2N
		PSMF1
		UBQLN2
		YWHAZ
		LMO4
		KLHL9
		SKAP2
		OPA1
		ASXL2
		KLHL6
		CASC4
		CUL4B
		KCTD10
		FAU
		RDX
		TMEM170A
		TNKS2
		TTC3
		CHAMP1
		ASAP1
		TMEM248
		HNRNPA0
		AMMECR1
		DLST
		NCAPD3
		TMED7
		HDGFL3
		TRAM2
		LRRC42
		ITGB1
		TAB2
		SET
		MAP1LC3B
		LRBA
		SERP1
		LAMTOR3
		EIF2S1
		TNFRSF17
		RBM7
		POLR1A
		SLC39A9
		CRCP
		TERF2
		RAB5A
		HBP1
		EPS15
		MKLN1
		IMPAD1
		LHFPL6
		ARFGEF2
		TMEM69
		TMEM185B
		GRPEL2
		UBE2J1
		ELF1
		NCSTN
		ZNF468
		CCND1
		EAF1
		THAP5
		ZCCHC10
		PSIP1
		AP2B1
		E2F4
		IPO5
		SURF4
		NACA
		FKBP5
		NUDCD2
		FLI1
		FAM107B
		ANAPC1
		CSNK2A2
		CALCOCO2
		MAP2K4
		TRANK1
		SPRYD7
		UBE2K
		SOCS4
		LIMS1
		TRIM14
		PPM1E
		CDS2
		CEP68
		EEF2K
		KCTD2
		SNRNP48
		DNAAF5
		BIRC2
		ISCA1
		MRPL9
		MAVS
		COCH
		ARID2
		SMG1
		FAM91A1
		EIF3H
		GSK3B
		GNA13
		TSPAN31
		CRLF3
		RESF1
		WDR82
		MAPK1IP1L
		FAM104A
		CEP104
		STAT1
		GCLC
		ALDH5A1
		CRTAP
		SSBP2
		CDC40
		MKKS
		METAP1
		CCDC47
		SLC25A24
		NAP1L1
		SLC25A30
		PTDSS1
		ECT2
		GLCCI1
		PTPRC
		ARMCX3
		MTF2
		GSR
		SLC25A40
		FAM20B
		DCTN4
		INTS7
		ZNF664
		MRM2
		GFPT1
		KPNA4
		MAN1A1
		GLO1
		FAM126A
		RABIF
		ERAP2
		SIAH2
		ATP11B
		PFAS
		TMED3
		NUCKS1
		RCOR1
		EXOC4
		SMAD2
		YWHAG
		RMND5A
		FOXJ3
		BPNT1
		SRP14
		PUM2
		RALGAPB
		PIGH
		CCDC117
		C6orf89
		PPP3CB
		UNC119B
		SRSF7
		UBN1
		SSBP3
		VKORC1L1
		SFXN1
		GHITM
		KIDINS220
		PNMA2
		WDR33
		MAPK1
		CLIC4
		WDR92
		API5
		C5orf51
		BIRC6
		GTF2A2
		RCHY1
		POLR1B
		FTO
		MARCHF5
		PPP3R1
		PTBP3
		MDM2
		SF3A1
		RAB2B
		VPS4B
		DAZAP2
		SLC25A4
		SESN1
		APPL2
		CLASP1
		SNX5
		ITPRID2
		TMX3
		RNF146
		TWISTNB
		ZNF317
		NECAP1
		PCNP
		RPL15
		CREB1
		LNPK
		RAB3GAP2
		TASOR
		HSPA14
		BTBD1
		UMAD1
		CPSF6
		ZDHHC20
		CCNB1IP1
		EYA3
		HLA-DPB1
		GNE
		HMG20A
		ATF2
		NUDT19
		PLEKHB2
		ARL6IP5
		CCNT1
		ARFIP1
		NACA2
		TBL1XR1
		SLC35E1
		RPRD1A
		SINHCAF
		DENND6A
		TMEM167A
		MED13
		SNX11
		RFC1
		TTI1
		NCOR1
		EIF4ENIF1
		TXNRD1
		PDE7A
		PSMB4
		PPP1CB
		USP33
		CYTIP
		MTDH
		HSP90AB1
		NACA4P
		PMAIP1
		NOP14
		RALGPS2
		GSPT1
		SSR2
		COPS3
		C5orf30
		TMEM97
		SUZ12
		MED21
		NPLOC4
		ATXN1L
		ADAR
		NUMB
		REPS1
		CELF2
		SHOC2
		CLCN3
		SSR1
		ESYT2
		INTS13
		TENT2
		OSBPL9
		INTS2
		TMED10
		MICU2
		PHF8
		SEC62
		LINC00888
		TIPRL
		ZMYM4
		SP3
		UBE2Z
		ATP6AP2
		AZIN1
		ZNF106
		ABHD10
		SLFN11
		ABHD17B
		SLC39A8
		GLS
		STS
		TM9SF3
		TMEM123
		PPP6R3
		PPP6C
		MX1
		SH3BGRL3
		CHP1
		CBX3
		ANKRD13A
		ACAP2
		SYPL1
		SDE2
		FNTA
		SUCO
		ZMYM2
		ATP6V0A1
		MARCKSL1
		LAMP2
		FBXL3
		PUDP
		CPOX
		EIF2B1
		ITCH
		NCBP3
		NREP
		ELAVL1
		S100PBP
		MESD
		LCP1
		WDR48
		CFAP97
		HELZ
		TRAK1
		AGPAT5
		USP12
		C22orf39
		STAMBP
		PREPL
		RABGAP1L
		EIF4H
		CD47
		RAP2C
		OTULIN
		AZI2
		CHURC1
		RAB1A
		SNX12
		RNMT
		VMA21
		MRPL42
		SIRT1
		CD164
		AREL1
		TMEM167B
		NEK9
		UBFD1
		RPL23A
		WIPF1
		INPP4A
		MMADHC
		SNRPB2
		RPL31
		RAB10
		DNM1L
		CTSO
		RNF114
		MARS2
		TYW1
		HIBADH
		UPF2
		LRRC57
		EFR3A
		UBAP2
		RAB18
		TLCD5
		IFNAR2
		KCTD3
		ANXA7
		POU2F1
		CEP128
		MLLT11
		COX7C
		COMMD9
		PYCR2
		RSL1D1
		SBNO1
		SNAPC3
		TRMT1L
		AKAP11
		BCL10
		FBXO28
		LYRM7
		CNOT11
		MOCS2
		BACH2
		MRPL30
		CALM1
		HINT1
		C8orf33
		CRYBG1
		NEMP1
		HACD2
		SELENOT
		CEBPZOS
		HNRNPA1
		AKT3
		CAAP1
		HSBP1
		EDEM3
		SLC16A1
		USP8
		NUDT21
		XPO7
		ACSL4
		ARL8B
		RCN2
		ERC1
		NKIRAS2
		SHMT2
		NDUFA5
		SNHG29
		VGLL4
		RHBDD1
		MAEA
		NCR3LG1
		NSUN4
		FANCD2
		ACTR2
		SENP5
		LBR
		MYB
		SMNDC1
		USP30
		VAMP2
		ACTR3
		PRCP
		GPHN
		HIVEP1
		EIF4EBP2
		NBN
		RYK
		CEP70
		RAC1
		RIDA
		TOMM20
		PCMTD2
		ADD3
		AGFG1
		GTF2A1
		MALT1
		TRIO
		DENND11
		SETD2
		MATR3
		TUBGCP3
		MRPS35
		ZNF473
		DCK
		HLTF
		AP1G1
		SMARCC1
		AMBRA1
		NETO2
		TRMT61B
		NUP214
		TPD52L2
		GOLM1
		DPYSL2
		IRF2BP2
		C5orf24
		RNF41
		MSN
		AK3
		FBXW8
		IKZF5
		SMARCD1
		UBE2E3
		RAB8B
		CCDC50
		MRPS14
		RAB3GAP1
		NSD2
		LYRM1
		MSL3
		LIN54
		VPS26A
		FUBP3
		ZNF277
		SQSTM1
		PAIP2
		TMEM127
		ARHGEF12
		RPS23
		SCOC
		PTPN11
		SEPTIN11
		PHF3
		THAP11
		MRPL19
		RBBP9
		PRKAR2A
		DVL2
		SKP1
		SEPTIN6
		IKZF1
		UBE2I
		TBC1D5
		MAPKAP1
		MFAP3
		PCMT1
		SRI
		SGPL1
		SWAP70
		C5orf15
		NUP62CL
		ARNT
		LSM14A
		VWA8
		EDC3
		SLC35B2
		DTX3L
		GMCL1
		TRNAU1AP
		LRRC58
		MGAT5
		RTN3
		KIF11
		SKP2
		ATP13A3
		FOPNL
		KIAA1143
		NUP153
		CSDE1
		MACO1
		DCAF12
		SH3GLB1
		URI1
		SOS2
		MEF2A
		TAF2
		COPZ1
		RAB14
		TRAF3
		CAMK2D
		NIPSNAP1
		B4GALT1
		TMEM161B
		RPS3
		MED8
		CHD6
		HAUS6
		PRKD3
		TAP1
		RCOR3
		CS
		GTPBP3
		ARF1
		TCF12
		KRAS
		ARMC8
		AEBP2
		HSPA4
		DHX40
		SMC1A
		LPXN
		PUS1
		C11orf58
		GPALPP1
		LDAH
		SNX10
		NRAS
		POGK
		FBXW2
		CSTF2T
		DYM
		TRIM37
		RAB21
		IREB2
		GRSF1
		PDCD7
		PBRM1
		UHMK1
		MAGT1
		VAPA
		RNF2
		USPL1
		NEK7
		PARP11
		ZC3HAV1
		FLOT2
		CDCA7L
		SH3BGRL
		SRP68
		ARPC5
		USP13
		DELE1
		LEPROT
		STK38L
		MAPK14
		PITHD1
		DYNLL2
		GTF2F2
		AP2M1
		EIF2S3
		MRRF
		PPHLN1
		VANGL2
		EFCAB14
		ZNF281
		SELENOF
		GPKOW
		ARPP19
		RIMS3
		COPS2
		GGPS1
		GATAD1
		CGGBP1
		SUGT1
		UQCRB
		SUMO3
		HPS3
		BZW1
		PIP5K1A
		RBBP4
		PPP2CB
		PDPR
		PRKAR1A
		ATG5
		RPL22
		PHC2
		GPN3
		WDR36
		CD2AP
		ZSCAN29
		UBA3
		PCNX4
		STX7
		PRPS1
		ADO
		NAP1L4
		GATD1
		OXR1
		RNF187
		SZRD1
		CDC42
		ZBTB26
		PDS5B
		EBF1
		SH3GLB2
		TNKS
		TSNAX
		PRRC2C
		ZCCHC3
		PKNOX1
		DCAF7
		DDA1
		CABLES2
		STRAP
		DENND5B
		MTREX
		RBL2
		SRGN
		VDAC1
		TOM1
		MRPL50
		SMAD4
		RRP1B
		SEPTIN2
		STAT6
		MRPL17
		ARHGAP19
		TFRC
		DNAJB6
		ITPR2
		TES
		PRPF38B
		KAT6A
		PELI1
		GOPC
		RP2
		UBE2B
		CCNT2
		BCL2L13
		GOSR1
		FANCF
		SNX14
		LONP2
		LEMD3
		MAP3K1
		GTF3C2
		PRRC1
		HSDL1
		IQCB1
		HNRNPH3
		SEH1L
		WDFY1
		KCTD9
		PRR11
		KPNA1
		PRNP
		MARCHF7
		FAF2
		SRP9
		EIF2AK3
		RPRD2
		GABPA
		DCTN6
		MKRN2
		HMGB2
		ANXA5
		PTAR1
		EEF1A1
		KDM3B
		ADGRA2
		HNRNPC
		CREBL2
		HSP90AA1
		ELOC
		UBE2G2
		EIF4B
		BTF3L4
		GZF1
		KCTD20
		XPR1
		PRPF40A
		AGO1
		IRF4
		TPD52
		NCAPH
		ZNF45
		PHACTR4
		RTN4
		TAX1BP1
		GAPVD1
		WASHC4
		GNL3L
		UHRF1BP1
		PPP1R2
		ACSS1
		GLUD1
		CLSTN1
		PHIP
		CHCHD3
		RBM12
		RFWD3
		NIPSNAP3A
		DFFA
		MED4
		IKZF2
		MS4A1
		SCYL2
		CBFB
		SLU7
		COMMD4
		MARCKS
		SACS
		DVL3
		PNRC2
		CAPZA1
		NSF
		UVRAG
		PGRMC1
		NUS1
		ZNF512
		TPM4
		TVP23B
		MAPKAPK5
		POMP
		METTL9
		MAPK6
		MAP2K5
		UBE2R2
		SUMO2
		SDCBP
		NPEPPS
		PHF6
		JKAMP
		EPB41L2
		PCGF5
		RAP1B
		SMARCD2
		WIPF2
		FOXRED2
		MBD6
		CAPRIN1
		PIK3CG
		TPP1
		TRIM13
		CDK2AP1
		SNAP23
		SP1
		TFDP1
		TOX4
		ZBTB33
		LSM5
		TAF1
		GINS4
		ZDHHC9
		KMT5B
		UBA6
		HES6
		MBNL1
		REEP5
		TPGS2
		DCUN1D4
		NIN
		ATP6V1H
		SERPINB1
		HNRNPDL
		NUP58
		SPG21
		ENY2
		CALU
		TBC1D1
		CNTRL
		HSPA5
		APH1A
		COX18
		RWDD1
		PUS7
		ZKSCAN5
		FIP1L1
		GNPNAT1
		SECISBP2L
		MED1
		DDX6
		TMEM245
		SRSF1
		ARL14EP
		RAB29
		GLUL
		FNDC3A
		AP3M1
		ANAPC16
		RRM2
		ELOVL6
		COPS8
		SACM1L
		BFAR
		KLHL8
		UBE2E1
		AIMP1
		UBA52
		IPO7
		GTF3C4
		PATZ1
		USP34
		STK4
		APLP2
		PLAGL2
		TMEM164
		HDAC2
		TGOLN2
		C1orf74
		DNAJB9
		PAFAH1B2
		DCP2
		MRPS27
		SMU1
		POLR1D
		PPP4R3A
		TMEM131
		SLC30A6
		TMCO1
		TRIM32
		SCAMP1
		LDLRAD3
		ATP6V1G1
		RPL27A
		TSEN34
		SMIM14
		LRRC59
		IBTK
		C21orf91
		AP3S1
		CDC73
		DR1
		CAB39
		CD48
		LNX2
		CYLD
		ERP44
		HIF1AN
		MED9
		FBXW11
		NFKBIB
		JMJD1C
		MLLT10
		RPL13
		PRDX2
		WDR76
		BAZ1A
		ZCCHC8
		RAD17
		INPP5D
		HJURP
		MRS2
		ZFAND3
		THUMPD1
		KLHDC10
		UBA2
		NMI
		TXLNGY
		SRSF2
		CEP41
		SDHC
		ATF6
		RBM18
		GNB5
		SLC30A5
		HAUS5
		FYTTD1
		UBQLN1
		BACH1
		PRPF38A
		DTL
		RABL3
		TM7SF3
		ANGEL2
		ZMYND11
		RBMX
		SMG6
		ARHGEF6
		MLEC
		PDK1
		NFX1
		GXYLT1
		TMEM219
		SLC38A1
		ABRAXAS1
		MMD
		RBBP5
		RAB11A
		TMEM30A
		PDS5A
		SNX1
		GPD2
		SETD7
		RBM8A
		ZFR
		HNRNPA3
		CETN2
		LYRM4
		CANX
		DESI2
		CUL4A
		UGP2
		ANKIB1
		TMEM258
		RRM2B
		CISD1
		POFUT1
		SEPTIN8
		CTPS2
		SUDS3
		SERINC1
		RNF149
		RSRC2
		SPCS2
		ARF3
		PEX19
		SLC25A12
		CUX1
		POLR2C
		NNT
		CDC42SE2
		RPUSD4
		ELP1
		IRF8
		KYAT3
		PNMA8A
		HPS5
		ST13
		TIMP2
		CNPPD1
		SREK1
		SMARCA2
		RBM27
		BLOC1S6
		MIOS
		RLIM
		STAC3
		NAA25
		CBX5
		ZNF326
		PPP2R5E
		ZNF770
		ATP6V1D
		MAP4K4
		EIF4G2
		FEZ2
		CDC5L
		NDUFA10
		RNF13
		PEG10
		SNRNP27
		ETNK1
		FOXO3
		DCTN5
		NORAD
		KHDRBS1
		B3GALNT2
		PHF10
		CLNS1A
		PSEN1
		UHRF1
		HIP1
		NMD3
		BCAT1
		WNK1
		RFX7
		PPA1
		MEX3C
		CASP2
		SERBP1
		ANXA4
		YTHDC1
		LIG3
		ATP2A2
		CAST
		TOMM7
		VTA1
		GAB1
		CEP57
		PGM3
		UBE2D2
		ATP1B3
		DHRS4-AS1
		SCAF11
		GIT2
		ZNF33A
		CCDC71
		PXK
		NDFIP1
		APPL1
		RPL37
		NCOA4
		ANO6
		GOLT1B
		TMED4
		MIB1
		SMARCE1
		STK17B
		ADD2
		PITPNB
		TMEM106B
		RNF6
		TP63
		DPY19L1
		PAK2
		ATP2B1
		VDAC2
		LMBR1
		VHL
		RPS6KA3
		CENPF
		UBXN2A
		FAM49B
		IGF2BP1
		CNST
		EAF2
		USP3
		PSME3IP1
		PUM1
		PDE12
		CNOT6L
		SGPP1
		SLC35B4
		DNAJC19
		RNGTT
		SLC39A6
		CTSC
DeSeq	1970	ABCA3
		GSKIP
		VPS33A
		POLR2G
		BTG2
		PFKP
		PBX4
		PDCL3
		DECR1
		AHDC1
		ZNF646
		BRIX1
		ITPK1
		LDB3
		NCF1C
		ADCY7
		RBM15
		ATP13A1
		TLN1
		NIFK-AS1
		XAB2
		KIAA0895L
		HIC2
		CENPQ
		NSMCE4A
		TRIB3
		STK32C
		KBTBD8
		DHX35
		ADCK1
		NDUFS1
		CCDC88B
		ARRDC2
		FBXO42
		PNPT1
		CCDC28B
		C16orf54
		SEMA4D
		SLC4A8
		MMS22L
		INIP
		ING3
		MAP3K3
		GOT1
		TNS3
		RRP7A
		MRPL1
		SYNGAP1
		MNS1
		DMC1
		SERPINF1
		PCYT2
		POLR3K
		ECH1
		DHRS11
		SAAL1
		RIOK1
		SLC12A4
		GEN1
		BRCA1
		PUM3
		CACTIN
		S1PR2
		PCGF3
		BAHCC1
		ACTR10
		PHLDB3
		CDK11A
		SDAD1
		SMC3
		TMEM52
		CECR2
		MANEA
		RHOC
		GARS1
		NUP42
		WDR45
		LTBP4
		ATP5MC1
		PPIL1
		GOLGA3
		MGAT4B
		NCOR2
		CNPY4
		TMEM63C
		EXOSC2
		CCNE1
		NPC2
		DMTN
		LRRC8D
		AP3M2
		TPI1
		MSH6
		RFXAP
		H2BC21
		IP6K1
		HDAC7
		C1orf216
		B3GNT7
		KLHL36
		THAP12
		NELFE
		DESI1
		RXYLT1
		TOR3A
		TMEM255A
		CRELD2
		KLHL30
		INTS1
		ARL13B
		PA2G4P4
		IFT140
		SH2B2
		DENND1A
		ORAI3
		SBNO2
		MYADML2
		SNX19
		NUP37
		TBC1D17
		RAB3A
		A4GALT
		OTUD6B
		LIMD1
		ADAM19
		PCK2
		PRPS2
		CHST11
		ELAC2
		ASS1
		IPP
		DDX18
		POLG
		PTENP1
		POMT1
		PPFIA3
		NUCB1
		ATPSCKMT
		ATR
		PTMS
		CCZ1P-OR7E38P
		TAF10
		CAPN1
		GMFG
		PRRC2B
		ATG10
		DLGAP4
		MBD5
		SUV39H2
		ZNF395
		PSMC3IP
		ZNF552
		CACNB1
		SETMAR
		SEC11C
		ZNF467
		LIN52
		GLIS2
		PILRA
		ABCF2
		KDM4B
		TARS1
		C12orf4
		CDC6
		ASNSD1
		NFIL3
		DBH
		ATP5PD
		GLG1
		FANCC
		ARL6IP6
		CENPU
		FAM234A
		CCDC18
		MRPL15
		MAFA
		ARAP1
		WASHC5
		PCCB
		MAK16
		TSN
		SPRY2
		WDR12
		IDI2
		DCUN1D5
		APOBEC3B
		SLC9A3R1
		STAT5A
		PHF1
		REM2
		AURKA
		CIP2A
		PNPLA6
		GIPR
		C11orf68
		IL27RA
		AHNAK
		GFI1
		ADSS1
		LINC00938
		SMC6
		OSGEP
		CDH24
		TRMT6
		PXMP2
		RSU1
		PPP1R37
		LACTB2
		GGA1
		PRPF3
		PHACTR1
		ZNF583
		PLPP7
		GPR132
		ARID5A
		SERTAD2
		CYSTM1
		NFE2L2
		IGSF8
		PRIM2
		MKRN9P
		GAA
		ZNF747
		ACSF2
		PFKL
		MAGOHB
		TRAF2
		HS1BP3
		IDS
		DNAJC30
		C1orf112
		TMEM140
		FAM189B
		KIF19
		ZC3H6
		PPP1R1B
		HPF1
		LANCL2
		JPX
		LSM3
		MOGS
		CEP131
		DUS4L
		CARD14
		BRD4
		RASSF4
		MANF
		LOC440311
		PLA2G6
		MTG1
		PRR36
		ZNF107
		VRK2
		DNAJC9
		JUND
		ITSN1
		ZFP36
		WARS1
		EHBP1L1
		NDRG2
		MRTO4
		FANCA
		SAMD10
		PDSS1
		PGAM1
		PAQR3
		FYN
		AGO2
		CREBBP
		KLHL21
		LDLR
		RER1
		AP4M1
		KLF2
		NUGGC
		TTC12
		TFE3
		CSPP1
		PGM1
		POLR3G
		KLHL28
		XRCC4
		UBALD1
		RCAN1
		FAM193A
		CYB5R4
		LRP5L
		CACFD1
		SLC38A9
		RFNG
		SERTAD1
		ATG7
		RAD54B
		PLIN3
		LRR1
		MED25
		ZBTB8OS
		BARD1
		PHGDH
		OLMALINC
		FAM131C
		BDP1
		RANBP1
		TCTA
		FDFT1
		ENO2
		PEX26
		RAB11FIP4
		OPN3
		POLR1F
		LRP5
		SQLE
		HCFC1R1
		REXO1
		SPG7
		SAT2
		TCF19
		GALNT2
		CBS
		CLK3
		DND1
		ELF4
		IL21R
		FAM78A
		CLIP2
		DNMT3A
		ERMARD
		CD83
		SAFB2
		GFUS
		BAG3
		FOXRED1
		SLC35B1
		CTSK
		TRIM35
		SC5D
		IMPA2
		LRCH4
		KLRG1
		NOL11
		PSMD2
		KDM6B
		SMCHD1
		LINC01000
		KCNN3
		GLOD4
		DPY19L3
		ERCC8
		MAPK7
		KDM7A-DT
		GPX4
		CDK4
		RTL8C
		TYMS
		EDA2R
		TNFRSF19
		DNA2
		NOL4L
		ECHDC3
		DENND2A
		CLN6
		SH2D3C
		MELK
		ZNF681
		SNRPG
		HMBOX1
		FAM160A2
		CCT6B
		KMT2B
		DLEU2
		DNAJC4
		GEMIN6
		POFUT2
		PRKACB
		THEM4
		ITGB2
		XYLT2
		XPOT
		WSB1
		ERH
		DHCR7
		SRRD
		SREBF2
		VEGFA
		ZWINT
		PARVB
		PAK1IP1
		CSRNP1
		ENPP2
		SLC7A11
		SCARNA16
		ZXDC
		TGFB1
		SENP3
		VAT1
		PGLYRP4
		ZBED6
		ASIC3
		SLC37A1
		LCMT2
		ORC5
		SUPT16H
		TMEM259
		SOCS3
		ULBP1
		UNKL
		OIP5
		PIGK
		DAG1
		ALPK1
		ARID1B
		RPLP2
		WNT10B
		KLF9
		PYROXD1
		RUNDC1
		EPN1
		BRICD5
		VPS50
		LINC00908
		EEF1AKMT1
		FAM120AOS
		THEMIS2
		RAVER1
		CD86
		CALM2
		SH3GL1
		AUH
		PIP5K1C
		CTSF
		KIF1B
		ZBTB4
		POU2F2
		GPD1L
		TNFAIP3
		PSRC1
		TSPAN14
		FOXO1
		CHD1L
		NDUFV2
		MSTO1
		BLK
		DUSP10
		PSMA5
		BEND4
		AGA
		TRIP10
		AMPD3
		RHBDL1
		TESK1
		ZNF611
		PPP4R1
		TMEM62
		BEND5
		ZMYND10
		WNT16
		ZSWIM4
		CASP8AP2
		ANAPC10
		LIX1L
		STMN1
		IRF2BPL
		DLL4
		NRROS
		SLC2A1
		CRNDE
		ATP2A3
		ELK4
		KCNQ1
		GCDH
		HSD17B7P2
		PLXND1
		TOR1A
		FGD2
		ZNF862
		SLC26A6
		TNRC6B
		RERE
		BIN1
		SRRM1
		ZNF33B
		DNAJB11
		COMMD8
		ZNF608
		NDUFB3
		FBRS
		DOCK6
		SLC25A42
		PTCD2
		ADGRG1
		EEF1A2
[truncated: 1,536 more rows]
