# Supplementary material for: TP53 mutations and RNA-binding protein MUSASHI-2 drive resistance to PRMT5-targeted therapy in B-cell lymphoma
Source: Nat Commun. 2022 Sep 27;13:5676. doi: 10.1038/s41467-022-33137-8 (PMC9515221; doi:10.1038/s41467-022-33137-8)
Supplement: Supplementary file 16 — Source Data [file 41467_2022_33137_MOESM16_ESM.xlsx]

## Sheet: Fig 1A
CellTiter-Glo viability assay normalized to Scramble shRNA
Fig. 1A																					Normalized data
	Raw data																			Z-138		OCI-LY19		Jeko-1		HBL-1		Rec-1		CA-46
	Scramble shRNA									PRMT5 shRNA										Scramble shRNA	PRMT5 shRNA	Scramble shRNA	PRMT5 shRNA	Scramble shRNA	PRMT5 shRNA	Scramble shRNA	PRMT5 shRNA	Scramble shRNA	PRMT5 shRNA	Scramble shRNA	PRMT5 shRNA
Z-138	32200000	28900000	24800000	22600000	22000000	22600000	33300000	29100000	29100000	12200000	12200000	12100000	12500000	12850000	1440000	10100000	10500000	12000000		1	0.378882	1	0.200521	1	0.0919231	1	0.0550265	1	0.178594	1	0.286486
OCI-LY19	38400000	39900000	39600000	36300000	32700000	33300000	30400000	30900000	30800000	7700000	7380000	7500000	10200000	11500000	6500000	61520	81600	69160		1	0.422145	1	0.184962	1	0.0729008	1	0.0512315	1	0.167197	1	0.316418
Jeko-1	26000000	26200000	25900000	28200000	27600000	28700000	27100000	26700000	28100000	2390000	1910000	1990000	1420000	1560000	1250000	1992220	952600	10187600		1	0.487903	1	0.189394	1	0.076834	1	0.0514851	1	0.163898	1	0.304598
HBL-1	18900000	20300000	20200000	19500000	19400000	19700000	22100000	22700000	22100000	1040000	1040000	1040000	4300000	4530000	4720000	1000000	1020000	9870000		1	0.553097	1	0.280992	1	0.0503546	1	0.220513	1	0.26125	1	0.495652
Rec-1	31300000	31400000	31300000	32000000	32900000	32200000	31800000	34400000	34400000	5590000	5250000	5130000	8360000	8640000	1310000	1340000	1310000	1320000		1	0.586364	1	0.351682	1	0.0565217	1	0.233505	1	0.262614	1	0.462555
CA-46	37000000	33500000	34800000	23000000	22700000	24900000	29100000	29600000	29700000	10600000	10600000	10550000	11400000	10500000	11300000	10430000	10420000	10420000		1	0.0637168	1	0.195195	1	0.043554	1	0.239594	1	0.0406832	1	0.453815
																				1	0.303303	1	0.00202303	1	0.0734317	1	0.0452489	1	0.0421384	1	0.357388
																				1	0.360825	1	0.00264078	1	0.0356929	1	0.0449339	1	0.0380814	1	0.351351
																				1	0.412371	1	0.00224675	1	0.362989	1	0.446606	1	0.0383721	1	0.350168

## Sheet: Fig1B
Fig. 1B. IC50 of GSK-591 at Day 8 determined by CellTiter-Glo viability assay
NUDHL-1			DB			CA-46			REC-1			EB-1			HBL-1			MINO			JVM-13			SUDHL-1			OCI-LY3			BJAB			SUDHL-4			JEKO-1			OCI-LY10			TMD-8			DAUDI			RAJI
23.8	21.73	24.53	19.72	18.83	22.86	19.3	20.95	19.93	17.4	16.8	18.78	16.5	13.67	19.33	14.9	14.03	14.58	14.3	15.75	14.09	12.6	14.22	10.67	11.7	11.02	11.73	11.22	10.98	14.57	10.3	9.87	11.02	9.24	11.669	9.87	7.86	9.86	7.22	5.4	5.66	7.44	2.9	3.87	2.87	1.83	1.8	2.17	1.55	1.68
[truncated: 43 more columns]

## Sheet: Fig 1D
NAME	LogFC	PValue	FDR	sig
MSI2	-2.54543	2.38e-99	4.36278e-95	Sig
DDX3X	-2.39924	2.69e-44	2.46552e-40	Sig
KEAP1	-1.6948	8.27e-43	5.05325e-39	Sig
INTS12	-1.9991	2.1e-40	9.62378e-37	Sig
AKAP17A	-2.025	3.07e-37	1.12552e-33	Sig
RPL22	1.75976	2.79e-32	8.52391e-29	Sig
CNOT4	-2.19417	7.27e-32	1.90381e-28	Sig
SPPL2A	-1.494	1.96e-30	4.4911e-27	Sig
VEZF1	-1.26924	7.24e-30	1.47463e-26	Sig
DNTTIP1	-1.57162	5.73e-28	1.05037e-24	Sig
IPO13	-2.04554	3.79e-27	6.31586e-24	Sig
ACTR1A	-2.46099	8.43e-27	1.28775e-23	Sig
FUBP1	-1.57827	3.47e-26	4.71369e-23	Sig
HNRNPD	-1.9356	3.6e-26	4.71369e-23	Sig
RAB5C	-1.72321	1.08e-24	1.31983e-21	Sig
SNRNP200	2.18813	2.99e-24	3.42561e-21	Sig
BAX	1.32273	2.62e-23	2.82513e-20	Sig
RQCD1	-2.30608	5.71e-23	5.815e-20	Sig
ITFG2	-1.5404	1.15e-22	1.10951e-19	Sig
CHD9	-1.10984	1.23e-22	1.12736e-19	Sig
UBAP2L	-1.65634	5.25e-22	4.58275e-19	Sig
C12orf66	-2.06995	5.72e-22	4.76606e-19	Sig
PTEN	-1.43986	1.14e-21	9.0858e-19	Sig
DAZAP1	-1.58455	1.29e-21	9.85291e-19	Sig
TP53	1.74125	2.21e-21	1.62046e-18	Sig
MDH2	-1.28137	1.03e-20	7.2619e-18	Sig
DDX5	-2.57792	1.72e-20	1.16775e-17	Sig
CSNK2A1	-1.41444	2.29e-20	1.49921e-17	Sig
RCE1	-1.03987	1.93e-19	1.21996e-16	Sig
STRBP	-1.43995	2.23e-19	1.3626e-16	Sig
CASP9	1.07093	3.89e-19	2.30024e-16	Sig
ZNF699	-1.14034	1.43e-18	8.19167e-16	Sig
UBXN7	-1.34295	1.64e-18	9.10995e-16	Sig
PMAIP1	1.30183	2.01e-18	1.08369e-15	Sig
KPTN	-1.81115	6e-18	3.14246e-15	Sig
TFEB	-2.11777	1.9e-17	9.67469e-15	Sig
KMT2E	-1.45955	2.82e-17	1.39712e-14	Sig
SIRT6	0.916207	3.44e-17	1.65944e-14	Sig
ZBTB18	-1.23549	6.28e-17	2.95176e-14	Sig
VRK1	-1.12837	1.38e-16	6.3242e-14	Sig
RABIF	0.913941	1.59e-16	7.10885e-14	Sig
ZRANB1	1.10385	1.92e-16	8.37989e-14	Sig
SESN2	-0.831862	3.34e-16	1.42385e-13	Sig
KAT2A	1.34356	3.95e-16	1.64562e-13	Sig
NONO	-1.49462	5.55e-16	2.26082e-13	Sig
FBXW7	-1.71889	8.67e-16	3.455e-13	Sig
OTUB1	-1.65478	8.95e-16	3.49069e-13	Sig
SRSF10	1.08434	4.42e-15	1.68798e-12	Sig
IPMK	-1.59084	1.04e-14	3.89066e-12	Sig
ZC3H12A	-1.23786	1.5e-14	5.4993e-12	Sig
C19orf43	1.3065	1.66e-14	5.96656e-12	Sig
CTDSP1	0.802361	2.49e-14	8.77773e-12	Sig
SPEN	-0.874673	3.51e-14	1.214e-11	Sig
EDC4	-1.12686	4.41e-14	1.49703e-11	Sig
SKA2	-1.49159	6.32e-14	2.1064e-11	Sig
BCL2	-2.30786	2.2e-13	7.20146e-11	Sig
CHTOP	-0.969547	3.57e-13	1.1481e-10	Sig
ALG9	0.862228	3.88e-13	1.22628e-10	Sig
ZNF532	0.852987	6.18e-13	1.92009e-10	Sig
VDAC2	0.71298	6.66e-13	2.02543e-10	Sig
CS	-0.972945	6.74e-13	2.02543e-10	Sig
USP19	-0.91698	1.09e-12	3.22271e-10	Sig
PMM2	0.951661	1.77e-12	5.15014e-10	Sig
CMAS	-0.908226	1.91e-12	5.47066e-10	Sig
SLC7A5	0.99816	2.51e-12	7.07859e-10	Sig
UBP1	0.843465	4.35e-12	1.19562e-09	Sig
PRKAA1	-1.34561	4.37e-12	1.19562e-09	Sig
BECN1	1.15509	4.9e-12	1.32091e-09	Sig
XRCC1	-0.912547	5.8e-12	1.54087e-09	Sig
ZMYM3	-0.992878	6.49e-12	1.69955e-09	Sig
RHOA	-1.33007	7.03e-12	1.81503e-09	Sig
SLC12A9	1.193	7.26e-12	1.84838e-09	Sig
ZFP36L2	-0.904808	8.31e-12	2.08672e-09	Sig
PIM2	1.12563	8.83e-12	2.18733e-09	Sig
PRUNE	1.0471	9.87e-12	2.39509e-09	Sig
RRAGA	1.00803	9.93e-12	2.39509e-09	Sig
CNOT7	-1.07962	1.09e-11	2.59491e-09	Sig
RBM5	-0.809711	1.65e-11	3.87771e-09	Sig
NSUN2	1.02189	1.71e-11	3.96785e-09	Sig
FIBP	-0.924638	2.46e-11	5.63678e-09	Sig
EIF2AK4	-1.12204	2.55e-11	5.77087e-09	Sig
BRWD1	-0.776766	3.02e-11	6.75117e-09	Sig
GADD45B	0.916343	3.3e-11	7.28823e-09	Sig
MAP3K4	1.07144	4.08e-11	8.90363e-09	Sig
VPS26A	0.922687	5.07e-11	1.09339e-08	Sig
GATSL2	-1.00046	5.51e-11	1.17446e-08	Sig
BAZ1B	-1.22482	5.78e-11	1.21785e-08	Sig
USP37	-1.45229	9.11e-11	1.86161e-08	Sig
TFAP4	0.911758	9.13e-11	1.86161e-08	Sig
UBA5	1.11791	9.14e-11	1.86161e-08	Sig
RBM15	0.919907	9.66e-11	1.94591e-08	Sig
SCAF8	-1.08066	1.02e-10	2.03235e-08	Sig
CCDC101	1.21854	1.26e-10	2.48355e-08	Sig
KIAA0232	0.882152	1.46e-10	2.84716e-08	Sig
TRA2B	-1.34566	1.89e-10	3.6469e-08	Sig
LARP4B	1.17025	2.25e-10	4.29633e-08	Sig
GDI2	-0.930837	2.71e-10	5.12134e-08	Sig
GPS2	-1.65163	3.17e-10	5.92952e-08	Sig
TBC1D5	1.13024	4.77e-10	8.83221e-08	Sig
PDZD8	0.818879	5.72e-10	1.04853e-07	Sig
TIAL1	-0.969049	5.79e-10	1.05086e-07	Sig
ZC3HC1	-0.993707	5.89e-10	1.05853e-07	Sig
DDX31	-0.898021	6.13e-10	1.09096e-07	Sig
MAPKAPK5	1.44504	6.79e-10	1.1968e-07	Sig
EIF3K	0.823577	7.21e-10	1.25873e-07	Sig
HECTD1	1.18844	7.4e-10	1.27118e-07	Sig
TXNIP	-0.693052	7.42e-10	1.27118e-07	Sig
ZSWIM8	0.850102	8.65e-10	1.46818e-07	Sig
AZIN1	1.30935	8.79e-10	1.47825e-07	Sig
USP22	1.16583	9.99e-10	1.66479e-07	Sig
KHSRP	-1.08703	1.08e-09	1.78356e-07	Sig
SRSF6	1.39841	1.29e-09	2.11134e-07	Sig
PRKACA	-0.945966	2.45e-09	3.97442e-07	Sig
PRMT9	-0.918906	2.58e-09	4.14859e-07	Sig
SRPK1	-0.77099	2.64e-09	4.20816e-07	Sig
MON1B	-0.731716	2.72e-09	4.2983e-07	Sig
APAF1	0.644287	2.83e-09	4.43391e-07	Sig
ILF3	-1.39596	3.08e-09	4.7847e-07	Sig
PHF8	0.91114	3.51e-09	5.40687e-07	Sig
SLFN11	0.661183	3.7e-09	5.65206e-07	Sig
PTGES3	-0.703846	4.37e-09	6.62037e-07	Sig
OAZ1	-0.940376	4.69e-09	7.04692e-07	Sig
SLC7A1	1.17076	5.12e-09	7.63047e-07	Sig
GAPVD1	-0.634541	5.26e-09	7.77589e-07	Sig
ILKAP	0.608203	5.56e-09	8.15363e-07	Sig
KIAA0195	-1.04542	5.81e-09	8.45263e-07	Sig
FBXO11	1.26061	6.05e-09	8.70722e-07	Sig
DDX23	-1.61992	6.08e-09	8.70722e-07	Sig
HERC2	-0.813451	6.19e-09	8.79604e-07	Sig
STK35	-0.950041	6.27e-09	8.84118e-07	Sig
KCTD5	0.730902	6.37e-09	8.91362e-07	Sig
DSTYK	-1.03471	6.93e-09	9.62378e-07	Sig
CCAR1	-0.999294	7.09e-09	9.77194e-07	Sig
UFSP2	0.959513	7.16e-09	9.79477e-07	Sig
HNRNPA2B1	-0.937371	7.58e-09	1.02925e-06	Sig
DOT1L	1.09357	9.15e-09	1.2333e-06	Sig
EIF3L	1.31661	9.27e-09	1.24035e-06	Sig
MTF1	-0.887233	9.75e-09	1.29512e-06	Sig
TAZ	0.814611	1.08e-08	1.42428e-06	Sig
THRAP3	-0.984809	1.15e-08	1.50576e-06	Sig
TIMM17A	0.820437	1.17e-08	1.52108e-06	Sig
INTS6	-0.904286	1.24e-08	1.60074e-06	Sig
ZGPAT	0.650959	1.28e-08	1.64082e-06	Sig
DPF2	-0.794496	1.43e-08	1.80782e-06	Sig
USB1	-0.97221	1.43e-08	1.80782e-06	Sig
TNPO1	-1.19982	1.46e-08	1.8331e-06	Sig
POU2F1	0.734774	1.66e-08	2.07003e-06	Sig
KDM6A	-0.802895	1.71e-08	2.10376e-06	Sig
TIMM13	1.15731	1.71e-08	2.10376e-06	Sig
ANKRD27	0.680043	2.02e-08	2.45223e-06	Sig
SH3GL1	-0.778939	2.02e-08	2.45223e-06	Sig
LSM1	-0.983054	2.19e-08	2.64111e-06	Sig
PDE12	0.87115	2.42e-08	2.89941e-06	Sig
CNOT6	-0.918628	2.56e-08	3.04723e-06	Sig
RAB35	-0.847464	3.25e-08	3.8436e-06	Sig
C16orf72	-1.246	3.32e-08	3.90121e-06	Sig
HNRNPF	-0.750639	3.5e-08	4.08653e-06	Sig
ZFX	0.949859	3.59e-08	4.16508e-06	Sig
KMT2D	-0.694569	4.95e-08	5.70682e-06	Sig
ABCC1	-0.69698	5.25e-08	6.01486e-06	Sig
BPTF	0.797152	6.16e-08	7.0136e-06	Sig
SNRPB2	-0.940905	6.27e-08	7.09478e-06	Sig
TAF3	0.836608	6.44e-08	7.24243e-06	Sig
RAB7A	-1.56195	6.62e-08	7.35462e-06	Sig
TMEM41B	0.722682	6.62e-08	7.35462e-06	Sig
RPL17-C18orf32	-1.90933	7.1e-08	7.77976e-06	Sig
PIM3	0.851245	7.11e-08	7.77976e-06	Sig
MTF2	-0.603561	7.13e-08	7.77976e-06	Sig
C9orf41	-0.829876	7.21e-08	7.78528e-06	Sig
BRAP	-1.96955	7.22e-08	7.78528e-06	Sig
GTPBP3	0.596302	7.73e-08	8.28647e-06	Sig
PCBP2	-1.42784	7.96e-08	8.48342e-06	Sig
HSP90AB1	-0.934139	8.21e-08	8.69928e-06	Sig
TASP1	0.987879	9.28e-08	9.77653e-06	Sig
CCNT1	1.08512	9.73e-08	1.0192e-05	Sig
EBF1	1.22556	9.87e-08	1.02799e-05	Sig
ZC3H14	-1.11176	1.04e-07	1.07708e-05	Sig
MTHFD2	0.940646	1.09e-07	1.12252e-05	Sig
ZFP36L1	-0.884435	1.1e-07	1.12649e-05	Sig
PDCD4	-0.732552	1.35e-07	1.37483e-05	Sig
USP28	0.723481	1.43e-07	1.44825e-05	Sig
CNOT2	-0.900011	1.63e-07	1.64173e-05	Sig
ZFYVE27	0.960245	1.67e-07	1.67283e-05	Sig
TSSC1	0.800064	1.69e-07	1.68366e-05	Sig
AP2A1	-0.709726	1.71e-07	1.69438e-05	Sig
CDK5	-1.09886	1.82e-07	1.79368e-05	Sig
TSR3	-1.1276	1.9e-07	1.86251e-05	Sig
SENP8	-0.672796	2.04e-07	1.98911e-05	Sig
SMG7	-1.16261	2.23e-07	2.16286e-05	Sig
UTY	-0.567933	2.43e-07	2.34444e-05	Sig
RPL41	0.772249	3.11e-07	2.98479e-05	Sig
CBLL1	-0.79	3.2e-07	3.05517e-05	Sig
KIAA0020	-1.07528	3.25e-07	3.08683e-05	Sig
FAM13B	-0.756582	3.3e-07	3.11816e-05	Sig
MED9	0.75683	3.66e-07	3.44059e-05	Sig
ZDHHC5	-0.709471	3.88e-07	3.62879e-05	Sig
MAZ	-0.547308	3.91e-07	3.63828e-05	Sig
RABGEF1	-0.734882	5.25e-07	4.86049e-05	Sig
NCOA6	-0.544755	5.29e-07	4.86688e-05	Sig
MAPK6	0.698953	5.31e-07	4.86688e-05	Sig
SRM	1.01539	5.89e-07	5.37162e-05	Sig
RTN4IP1	1.08071	6.06e-07	5.4993e-05	Sig
COL4A3BP	-0.554187	6.17e-07	5.57154e-05	Sig
HGS	0.900568	6.22e-07	5.58916e-05	Sig
LAMTOR1	0.729202	6.33e-07	5.66026e-05	Sig
YWHAZ	0.772815	6.63e-07	5.89973e-05	Sig
C1QBP	0.755403	7.42e-07	6.53923e-05	Sig
VPS16	1.02833	7.42e-07	6.53923e-05	Sig
RPS25	1.56101	7.52e-07	6.59565e-05	Sig
TOMM70A	0.938865	8.2e-07	7.15782e-05	Sig
TMEM127	-0.536142	8.42e-07	7.31502e-05	Sig
RAB1A	0.715243	9.23e-07	7.9809e-05	Sig
STRADA	-0.652129	9.47e-07	8.14998e-05	Sig
ATP6V1C1	-0.845565	9.52e-07	8.15473e-05	Sig
CTNNBIP1	0.629614	9.81e-07	8.36405e-05	Sig
UFL1	1.0467	9.92e-07	8.41868e-05	Sig
DCLRE1B	-0.896544	1.03e-06	8.70089e-05	Sig
BRD2	-1.17343	1.09e-06	9.1655e-05	Sig
ZNF296	-0.778449	1.14e-06	9.54216e-05	Sig
LAMTOR4	0.994583	1.21e-06	0.00010082	Sig
ATXN2L	1.20691	1.35e-06	0.000111977	Sig
XPO7	0.609527	1.44e-06	0.000118904	Sig
SMARCA5	-1.065	1.53e-06	0.000125769	Sig
DUS1L	-0.642285	1.58e-06	0.000129299	Sig
PUS1	0.568257	1.65e-06	0.000134427	Sig
POU2AF1	0.920784	1.67e-06	0.000134858	Sig
UFM1	0.820205	1.67e-06	0.000134858	Sig
AFF1	0.670974	1.73e-06	0.00013909	Sig
HNRNPA0	0.867343	1.76e-06	0.000140885	Sig
COX10	1.13715	1.82e-06	0.000145054	Sig
EDC3	-0.55836	1.96e-06	0.000155536	Sig
PTMA	-0.886001	2.04e-06	0.000161186	Sig
SFSWAP	-0.816268	2.1e-06	0.000165215	Sig
PIK3R4	0.887467	2.18e-06	0.000170776	Sig
HEXIM1	-1.16453	2.29e-06	0.00017863	Sig
NDUFS8	0.85282	2.34e-06	0.000181757	Sig
XPNPEP1	-0.863346	2.35e-06	0.000181763	Sig
MMD	0.594129	2.36e-06	0.00018177	Sig
BRI3	0.770435	2.38e-06	0.000182543	Sig
NDUFB3	0.766332	2.42e-06	0.000184838	Sig
EHMT1	0.587219	2.68e-06	0.000203847	Sig
L3MBTL3	0.859336	2.8e-06	0.000212094	Sig
DENND1A	-0.557677	2.83e-06	0.000213484	Sig
CENPE	-0.734368	2.98e-06	0.000223879	Sig
C18orf8	-0.909359	3.03e-06	0.000226706	Sig
NDUFAF3	0.972459	3.07e-06	0.000228765	Sig
HDAC8	0.658956	3.09e-06	0.000229323	Sig
UCHL5	0.884265	3.55e-06	0.000262399	Sig
CAAP1	-0.95843	3.59e-06	0.00026429	Sig
ATG101	0.513044	3.76e-06	0.000275698	Sig
YWHAQ	0.769538	3.91e-06	0.000285555	Sig
NDUFS7	0.783862	4.01e-06	0.000291696	Sig
MLXIP	-0.95384	4.64e-06	0.000336189	Sig
TBC1D10B	-0.529479	4.8e-06	0.000346413	Sig
NUBPL	0.956333	4.87e-06	0.000350086	Sig
C2CD5	-0.737274	5.13e-06	0.000367336	Sig
SLC4A7	1.27298	5.3e-06	0.000378032	Sig
SND1	0.562235	5.38e-06	0.000382251	Sig
RCOR1	0.660712	5.47e-06	0.000385656	Sig
ZNF217	1.41465	5.47e-06	0.000385656	Sig
POLE3	-0.906718	5.53e-06	0.000388392	Sig
TAF11	0.803208	5.78e-06	0.000404401	Sig
ZNF48	0.554599	6.1e-06	0.000425168	Sig
DENND4A	0.63546	6.16e-06	0.000426109	Sig
PPP2R2A	-0.883591	6.16e-06	0.000426109	Sig
SMG9	-0.678137	6.33e-06	0.000436223	Sig
PCIF1	0.609221	6.87e-06	0.000471663	Sig
NOSIP	-0.690253	6.98e-06	0.000477427	Sig
RAD51B	-0.653943	7.14e-06	0.000485432	Sig
CALR	0.541433	7.15e-06	0.000485432	Sig
IRF2BP2	0.898304	7.2e-06	0.000487023	Sig
ATRX	0.761795	7.47e-06	0.000503429	Sig
PAXIP1	0.947034	7.7e-06	0.000517028	Sig
TGIF2-C20orf24	0.729047	8.89e-06	0.000594754	Sig
MTRF1L	0.778405	9.13e-06	0.000608589	Sig
SESN1	-0.673167	1.06e-05	0.000704017	Sig
THAP4	-0.52918	1.08e-05	0.00071471	Sig
ATP13A1	-0.858765	1.1e-05	0.000725327	Sig
QRICH1	-0.850604	1.13e-05	0.00074104	Sig
FNIP1	0.798277	1.14e-05	0.00074104	Sig
GPATCH4	-0.644	1.14e-05	0.00074104	Sig
NDUFA13	1.03355	1.14e-05	0.00074104	Sig
ATG4C	0.568203	1.15e-05	0.000744899	Sig
FOXP1	-0.680875	1.22e-05	0.000787458	Sig
TBC1D7	-0.608369	1.26e-05	0.000810423	Sig
MLX	-0.508638	1.29e-05	0.000826818	Sig
CNOT1	-0.914224	1.32e-05	0.000843098	Sig
TXN2	1.07579	1.33e-05	0.000846536	Sig
PTPN23	0.889523	1.55e-05	0.000983151	Sig
HDAC1	0.559674	1.58e-05	0.000998723	Sig
ASCC2	-0.654007	1.62e-05	0.00102049	Sig
FUS	0.736105	1.68e-05	0.00104749	Sig
MRPL48	0.769574	1.68e-05	0.00104749	Sig
NDUFB8	1.27397	1.68e-05	0.00104749	Sig
LAMTOR3	1.04268	1.7e-05	0.00105636	Sig
METAP1D	0.544622	1.76e-05	0.00108879	Sig
EIF4H	-0.683774	1.77e-05	0.00108879	Sig
USP8	1.15925	1.77e-05	0.00108879	Sig
VPS35	1.32918	1.89e-05	0.00115872	Sig
ANKRD11	-0.584821	1.96e-05	0.00119763	Sig
AHCYL2	0.56012	2.01e-05	0.0012241	Sig
E2F2	-0.694785	2.07e-05	0.00125646	Sig
NOL4L	0.597891	2.12e-05	0.00128257	Sig
PAN2	-0.659641	2.15e-05	0.00129644	Sig
DDRGK1	0.552448	2.22e-05	0.00133426	Sig
DDX26B	-0.581193	2.23e-05	0.00133589	Sig
PARN	0.893838	2.27e-05	0.00135542	Sig
PCGF6	-0.539448	2.33e-05	0.00138673	Sig
RBM34	-0.63717	2.36e-05	0.00139552	Sig
TMEM39A	-0.476334	2.36e-05	0.00139552	Sig
ADRM1	-0.616742	2.41e-05	0.00142051	Sig
POLE4	-0.458426	2.44e-05	0.00143358	Sig
SZT2	-0.899028	2.47e-05	0.00144657	Sig
METTL23	0.775803	2.5e-05	0.00145947	Sig
RMND5A	0.740603	2.55e-05	0.00148394	Sig
SYNCRIP	-0.689555	2.63e-05	0.00152565	Sig
RABEP1	-0.4944	2.8e-05	0.00161914	Sig
NCLN	0.744752	2.87e-05	0.0016544	Sig
ELMSAN1	-0.650536	2.9e-05	0.00166645	Sig
CDV3	0.647922	2.93e-05	0.00167843	Sig
TACC3	-1.02748	3.02e-05	0.0017246	Sig
C7orf60	-0.670478	3.05e-05	0.00173632	Sig
SNUPN	-0.582268	3.14e-05	0.00178202	Sig
FRYL	-0.426744	3.21e-05	0.00181613	Sig
TAF7	0.66654	3.29e-05	0.00185566	Sig
ZMIZ1	0.5058	3.33e-05	0.00187246	Sig
MIDN	-0.535705	3.43e-05	0.00192279	Sig
SMS	-0.523892	3.51e-05	0.00196164	Sig
ZMAT3	0.64375	3.54e-05	0.00197239	Sig
USP42	-0.713276	3.6e-05	0.00199975	Sig
IPO11	-1.52549	3.67e-05	0.00203247	Sig
PATZ1	0.639847	4.18e-05	0.00230794	Sig
ATXN7L3	0.745157	4.24e-05	0.00233404	Sig
SETD2	-0.798934	4.29e-05	0.00235449	Sig
HNRNPUL1	-0.461856	4.36e-05	0.00238577	Sig
CIR1	-0.903948	4.64e-05	0.00253142	Sig
PPM1D	-1.44918	4.66e-05	0.00253479	Sig
ANP32B	-0.613891	4.79e-05	0.0025978	Sig
CLK3	0.526814	5e-05	0.00270369	Sig
DLGAP5	-0.725455	5.25e-05	0.00281933	Sig
PIH1D1	0.701613	5.25e-05	0.00281933	Sig
APEX1	-0.637486	5.26e-05	0.00281933	Sig
MRGBP	0.820712	5.36e-05	0.00286455	Sig
LUC7L3	-1.04067	5.59e-05	0.00297547	Sig
VPS18	0.640058	5.6e-05	0.00297547	Sig
NDUFAF7	0.860883	5.66e-05	0.0029953	Sig
ARGLU1	-0.918517	5.67e-05	0.0029953	Sig
CSDE1	-0.915834	5.91e-05	0.00311311	Sig
FXR1	-0.686007	6.2e-05	0.00325244	Sig
MED15	0.65412	6.21e-05	0.00325244	Sig
STMN1	-0.657022	6.27e-05	0.00327451	Sig
SEPHS1	-0.702577	6.38e-05	0.00332249	Sig
LARP7	-1.29565	6.91e-05	0.00358831	Sig
ATXN7	0.525301	7.2e-05	0.00372816	Sig
MEF2D	0.584768	7.22e-05	0.00372816	Sig
YME1L1	0.515248	7.26e-05	0.00373809	Sig
KDM5A	-0.606447	7.28e-05	0.00373809	Sig
MEN1	0.712785	7.53e-05	0.00385565	Sig
PAIP2	-0.822443	7.58e-05	0.00387045	Sig
TBPL1	0.530667	7.66e-05	0.00390043	Sig
EIF2AK1	-0.75701	7.71e-05	0.00391501	Sig
BRPF1	0.611164	8.03e-05	0.00406624	Sig
BACH2	-0.646889	8.28e-05	0.00417483	Sig
ZNF592	0.782861	8.29e-05	0.00417483	Sig
NDUFS2	0.983585	8.34e-05	0.00418851	Sig
MLST8	0.93112	8.46e-05	0.00423717	Sig
CTDNEP1	-0.629773	8.67e-05	0.00433051	Sig
SLC25A1	-0.90647	8.99e-05	0.00447814	Sig
ISL2	-0.623902	9.03e-05	0.00447871	Sig
ZBTB2	0.644633	9.04e-05	0.00447871	Sig
MSL3	-0.765808	9.12e-05	0.00450616	Sig
OSTC	0.680287	9.62e-05	0.00474044	Sig
GRSF1	0.810596	9.66e-05	0.00474738	Sig
MYCBP2	0.758212	9.83e-05	0.00481801	Sig
RFX7	-0.557444	0.000103	0.00503491	Sig
NPEPPS	0.604495	0.000107	0.00521653	Sig
IRF1	0.916304	0.000108	0.00525132	Sig
POLDIP3	-0.595609	0.000109	0.00528592	Sig
AGPS	0.73463	0.000112	0.00541708	Sig
YTHDF2	-0.694627	0.000113	0.00545106	Sig
NUP188	-0.56405	0.00012	0.00577354	Sig
ID3	0.537428	0.000125	0.00599836	Sig
CENPF	-0.594188	0.000131	0.00626987	Sig
NUDT2	0.413151	0.000134	0.00639676	Sig
APEX2	-0.425978	0.00014	0.00664855	Sig
HPS3	-0.571178	0.00014	0.00664855	Sig
SMYD3	-0.488006	0.000146	0.00691557	Sig
MAPKAP1	0.653175	0.000147	0.00694499	Sig
VPS45	-0.608932	0.000149	0.00702139	Sig
ARID1A	-0.581524	0.00015	0.00705038	Sig
UPF2	-0.737789	0.000153	0.007173	Sig
SAFB	-0.55902	0.000157	0.00734175	Sig
CTU1	1.08185	0.000158	0.00736972	Sig
NDUFA10	0.828669	0.000161	0.00749059	Sig
VPS8	-0.578912	0.000162	0.00751803	Sig
TFG	0.58492	0.000164	0.00759163	Sig
JMJD6	-0.941952	0.000165	0.00761868	Sig
PRMT3	-0.538843	0.000166	0.00764559	Sig
CCDC134	0.580557	0.000173	0.00794803	Sig
DYRK1A	0.54365	0.000184	0.00843226	Sig
RHEB	0.698033	0.000187	0.00854837	Sig
HNRNPA1	-0.692636	0.000188	0.00857271	Sig
CHD2	0.815743	0.000193	0.00877887	Sig
BCAT1	0.616005	0.000205	0.00930162	Sig
MRPL16	0.844161	0.000207	0.00936818	Sig
CSNK2A2	-0.435992	0.000208	0.00936818	Sig
URM1	1.56185	0.000208	0.00936818	Sig
TOP2B	-0.578224	0.000211	0.00948	Sig
CSTF3	1.01485	0.000213	0.00954646	Sig
RAD54L2	0.526038	0.000214	0.00956789	Sig
MED7	1.03827	0.000215	0.00958921	Sig
PDXK	0.698797	0.000218	0.00969941	Sig
ZNF687	-0.547841	0.000236	0.0104749	Sig
PUS3	0.522954	0.000242	0.0107152	Sig
GTSE1	-0.699457	0.000247	0.010884	Sig
IRS2	0.819741	0.000247	0.010884	Sig
PNN	-0.589173	0.000253	0.0111217	Sig
MAP2K6	0.597599	0.000254	0.0111389	Sig
ACAD9	0.482943	0.000255	0.0111561	Sig
KIF18A	-0.78313	0.000256	0.0111732	Sig
WDR89	-0.549122	0.000258	0.0112239	Sig
ARMC5	-0.531549	0.000259	0.0112239	Sig
WDR37	0.791406	0.000259	0.0112239	Sig
ANAPC15	-0.709879	0.000261	0.0112839	Sig
PUS7	0.653699	0.000266	0.011473	Sig
SEC63	0.59343	0.000272	0.0117043	Sig
FAR1	0.559268	0.000274	0.0117353	Sig
TGFBRAP1	-0.552842	0.000274	0.0117353	Sig
PACS1	0.905412	0.000277	0.0118361	Sig
FBXL20	-0.506102	0.000281	0.0119791	Sig
CPSF1	0.696564	0.000291	0.0123766	Sig
FAM136A	0.602324	0.000296	0.0125601	Sig
CCDC137	-0.517875	0.000297	0.0125735	Sig
METTL5	0.492779	0.000298	0.0125867	Sig
HMGCL	-0.3586	0.000302	0.0127263	Sig
MRRF	0.747433	0.000316	0.0132858	Sig
MEPCE	-1.00056	0.00032	0.0134232	Sig
HSP90B1	0.719837	0.000328	0.0137273	Sig
NDUFB5	0.727965	0.000336	0.0140301	Sig
CITED2	0.558554	0.000338	0.0140815	Sig
CHMP4B	-0.458497	0.000339	0.0140912	Sig
GPR137	-0.621875	0.000344	0.0142667	Sig
BCL2L1	-1.15971	0.000345	0.0142758	Sig
ATPAF2	0.506784	0.000346	0.014285	Sig
COX18	0.585073	0.000347	0.0142941	Sig
NDUFA6	0.707116	0.000362	0.0148785	Sig
FXR2	-0.579884	0.000368	0.0150913	Sig
MED13	0.729012	0.00038	0.0155486	Sig
RBM18	-0.556642	0.000381	0.0155548	Sig
BAG6	-0.493927	0.000393	0.0160091	Sig
EIF3G	0.939011	0.000402	0.0163394	Sig
CXorf56	-0.836652	0.00041	0.0166277	Sig
PRPF4B	-1.10292	0.000411	0.0166314	Sig
NDUFAF4	0.815855	0.000418	0.0168774	Sig
FLCN	0.738698	0.000436	0.0175655	Sig
PHLPP1	0.414137	0.000437	0.0175672	Sig
C1GALT1C1	-0.615195	0.000438	0.0175689	Sig
ILF2	-0.894206	0.000451	0.0180508	Sig
GOLGA7	-0.583023	0.000453	0.0180914	Sig
DFFA	0.540999	0.000455	0.0181317	Sig
ALG12	0.648283	0.000485	0.0192853	Sig
METTL15	0.702307	0.00049	0.019442	Sig
TAF4	0.568884	0.000495	0.0195979	Sig
RPL11	1.34052	0.000502	0.0198322	Sig
MAEA	0.433431	0.000506	0.0199473	Sig
GADD45G	0.677947	0.000508	0.0199832	Sig
VPS39	0.664798	0.000511	0.0200581	Sig
SERF2	0.600061	0.000521	0.0204069	Sig
MGA	-0.630075	0.00054	0.0211002	Sig
SSBP2	0.455282	0.000541	0.0211002	Sig
SLC25A46	0.427721	0.000552	0.0214835	Sig
PRR12	0.434678	0.000562	0.0218263	Sig
WDR26	0.507067	0.000569	0.0220515	Sig
MRPL49	0.727354	0.000576	0.0222673	Sig
UVRAG	0.547613	0.000577	0.0222673	Sig
CCZ1B	-0.730994	0.000585	0.0225286	Sig
PPIH	-0.848714	0.00059	0.0226736	Sig
SLC36A1	0.419147	0.000593	0.0227412	Sig
EIF2B2	0.701353	0.0006	0.0229616	Sig
TBC1D24	-0.409955	0.000615	0.0234866	Sig
PNISR	0.554732	0.000617	0.023514	Sig
FAM193A	0.40899	0.00063	0.0239596	Sig
BRD1	-0.759732	0.000645	0.0244793	Sig
G3BP2	-0.72513	0.000654	0.0247696	Sig
FAM122A	-0.396848	0.000659	0.0249075	Sig
SREBF2	-0.542509	0.000662	0.0249694	Sig
ATP5SL	0.562024	0.000665	0.0250173	Sig
IGF2BP1	0.605768	0.000666	0.0250173	Sig
LARP4	0.538306	0.000669	0.0250786	Sig
KNTC1	-0.742803	0.000677	0.0253267	Sig
ZFR	-0.520964	0.00068	0.0253871	Sig
C11orf73	0.492433	0.000683	0.0254473	Sig
ACLY	0.874246	0.000697	0.0259162	Sig
ZNF706	0.446363	0.000699	0.025938	Sig
VPS33A	0.40312	0.000725	0.0268484	Sig
ZNF628	0.416371	0.000728	0.0269052	Sig
SLIRP	0.645644	0.000731	0.0269617	Sig
CREB1	-0.711573	0.000733	0.0269812	Sig
ZMYND8	0.837794	0.000751	0.0275883	Sig
MEIS2	-0.451298	0.000771	0.0282466	Sig
DCTN2	-0.720503	0.000772	0.0282466	Sig
PATL1	-0.51609	0.000779	0.0284459	Sig
BAZ2A	-0.529467	0.000787	0.0286809	Sig
PAGR1	0.616083	0.000796	0.0289513	Sig
ATAD3A	0.522346	0.000801	0.0290755	Sig
MON2	0.353373	0.000813	0.029409	Sig
TMEM189-UBE2V1	0.474466	0.000814	0.029409	Sig
COA3	0.671248	0.000815	0.029409	Sig
MAX	0.837498	0.000843	0.0303596	Sig
ODC1	0.54668	0.000847	0.0304438	Sig
ATP5B	0.969979	0.000856	0.0307071	Sig
EIF3D	1.07977	0.000862	0.030862	Sig
ICMT	-0.58868	0.000873	0.0311949	Sig
GTF2H5	0.58347	0.000891	0.0316529	Sig
RAB1B	0.344511	0.000891	0.0316529	Sig
TRIM24	0.489929	0.000891	0.0316529	Sig
STRIP1	0.818898	0.000903	0.0320172	Sig
INTS5	-0.854181	0.000906	0.0320616	Sig
AP2A2	-0.511159	0.000919	0.0323965	Sig
MCPH1	-0.495961	0.000919	0.0323965	Sig
WDR81	-0.466345	0.000939	0.033038	Sig
BCL7A	-0.432912	0.000959	0.0336477	Sig
WBP4	-0.644767	0.00096	0.0336477	Sig
MED1	0.465155	0.000964	0.0337234	Sig
ZXDB	-0.335499	0.000998	0.0348464	Sig
LRRK1	-0.359254	0.0010112	0.0352398	Sig
SNX3	0.376144	0.00101315	0.0352398	Sig
CYP51A1	-0.381334	0.00101503	0.0352398	Sig
UQCRC2	1.0328	0.00102432	0.0354792	Sig
BATF	-0.545443	0.0010258	0.0354792	Sig
HMG20B	0.438729	0.00103128	0.0356014	Sig
FTO	-0.628783	0.00104567	0.0359667	Sig
RPRD1A	-0.478749	0.00104578	0.0359667	Sig
ARID3A	0.608775	0.00105095	0.0360768	Sig
RAB21	0.606521	0.00106895	0.0366261	Sig
RAB8A	0.348953	0.00107439	0.0367439	Sig
RPL5	0.803947	0.00107836	0.0368109	Sig
ARHGAP30	-0.394785	0.00108175	0.0368257	Sig
NUP37	-0.529761	0.00108387	0.0368257	Sig
CKAP5	-1.00322	0.00108482	0.0368257	Sig
NDUFA8	0.502655	0.00109625	0.0371447	Sig
EIF2B4	0.766639	0.00110143	0.0372515	Sig
UBE4B	-0.605744	0.00110596	0.0373357	Sig
CD2BP2	0.400522	0.00111478	0.0375644	Sig
CENPW	-0.860706	0.00112073	0.0376293	Sig
PET100	0.430283	0.00112081	0.0376293	Sig
LIN37	-0.344588	0.00112307	0.0376361	Sig
ZYG11B	-0.520901	0.00112651	0.0376824	Sig
PRPF4	-1.22401	0.00114225	0.0380781	Sig
SUV39H1	-0.452908	0.00114249	0.0380781	Sig
CCDC6	0.544852	0.00115298	0.0383579	Sig
NSMAF	-0.522971	0.00115961	0.0385086	Sig
NR4A1	-0.524036	0.00117397	0.0388614	Sig
PDPK1	1.79501	0.00117447	0.0388614	Sig
BCL3	0.343873	0.00117739	0.0388878	Sig
SERP1	0.365909	0.00119254	0.0393172	Sig
THOC6	-0.605152	0.00123082	0.0405065	Sig
CYB5B	0.489373	0.00123345	0.0405202	Sig
UGP2	-0.630405	0.00125021	0.0409974	Sig
SRP72	0.541792	0.00125466	0.0410698	Sig
SLMAP	0.523757	0.00128102	0.0418581	Sig
DMXL1	-0.686676	0.00129378	0.0421997	Sig
HIVEP1	-0.339527	0.00132731	0.0432167	Sig
RICTOR	0.665872	0.00133347	0.0433402	Sig
PRKCE	0.35144	0.00133893	0.0433732	Sig
HDAC2	0.550457	0.00133922	0.0433732	Sig
NGRN	0.46055	0.00136326	0.0440629	Sig
RRAGD	0.549945	0.00136532	0.0440629	Sig
CSNK1D	-0.602695	0.00137821	0.0444005	Sig
PDIK1L	-0.370246	0.00140856	0.0452987	Sig
CDK11B	0.768328	0.00141497	0.0454251	Sig
UQCC1	0.672752	0.00143599	0.0460193	Sig
CLASP2	-0.726072	0.00146061	0.0467268	Sig
MYO9B	0.385004	0.00146708	0.0468519	Sig
MAPKAPK2	0.411867	0.00148509	0.0473447	Sig
PAN3	-0.351873	0.00150776	0.0479839	Sig
ALG14	0.653012	0.00151408	0.0481014	Sig
SCAF1	-0.696831	0.00152283	0.0482582	Sig
TBL1XR1	-0.745087	0.00152428	0.0482582	Sig
UQCC2	0.689905	0.00152853	0.0483095	Sig
BTG1	-0.415493	0.00155964	0.0492078	Sig
C15orf57	-0.544842	0.0015637	0.0492511	Sig
MBTD1	-0.582263	0.00158462	0.0498244	Sig
RPTOR	1.06928	0.00158811	0.0498434	Sig
TAF12	0.615519	0.00159066	0.0498434	Sig
TMED2	0.495162	0.00160293	0.050142	Sig
SF3A3	-0.848916	0.00161059	0.0502959	Sig
THADA	-0.389336	0.00164045	0.0511412	Sig
DDI2	0.445839	0.00165634	0.051549	Sig
PCGF1	-0.371965	0.00166426	0.051621	Sig
ZBTB44	-0.399191	0.00166429	0.051621	Sig
MMADHC	-0.43368	0.00166786	0.0516446	Sig
CHD8	-0.797517	0.00171016	0.0528651	Sig
PEPD	-0.461043	0.0017471	0.0539159	Sig
TMEM147	0.625365	0.00175634	0.05411	Sig
CSK	0.543444	0.00177602	0.0546247	Sig
KIF15	-0.478506	0.00179427	0.0550935	Sig
PAM16	0.635013	0.00180916	0.0554577	Sig
SLC39A9	-0.526998	0.00183607	0.0561887	Sig
RNMTL1	0.541088	0.00184275	0.0562992	Sig
DFFB	0.427223	0.00185109	0.0563443	Sig
IK	-1.02657	0.00185337	0.0563443	Sig
ARMC8	0.36625	0.00185345	0.0563443	Sig
LRP10	-0.525006	0.00186328	0.0564582	Sig
MAML1	0.57686	0.00186336	0.0564582	Sig
UBE2D3	-1.31333	0.00187395	0.0566856	Sig
LRRC59	-0.387865	0.00188582	0.0568126	Sig
C12orf10	0.460515	0.00188618	0.0568126	Sig
ZWILCH	-0.585884	0.00188745	0.0568126	Sig
MRPS15	0.655671	0.00189288	0.0568826	Sig
UBE3B	0.587248	0.00191478	0.0574464	Sig
SET	-0.569052	0.00193708	0.0580205	Sig
ZNF516	0.641265	0.0019467	0.0582137	Sig
EIF2A	0.496219	0.00195135	0.0582576	Sig
UBE2Q1	0.374921	0.00196893	0.0586868	Sig
RBM42	-0.58057	0.00199114	0.0592527	Sig
ZNF330	0.375035	0.00199711	0.059334	Sig
PPOX	0.430583	0.00201533	0.0597784	Sig
CIC	0.370588	0.00203889	0.0603794	Sig
NCBP2	1.03214	0.0020817	0.0615477	Sig
YBX1	-0.639043	0.00211743	0.0625032	Sig
SETD1B	0.494105	0.00212119	0.0625136	Sig
ABHD16A	-0.349092	0.00213792	0.0629057	Sig
SON	-0.589548	0.00217103	0.0637775	Sig
CTBP2	-0.393103	0.00218417	0.0640609	Sig
GTF2H1	0.561296	0.00218887	0.0640962	Sig
SFXN4	0.489654	0.00219916	0.0642947	Sig
UQCR10	0.482937	0.00221489	0.0646515	Sig
GAK	-0.424093	0.00223652	0.0651791	Sig
MTCH2	0.433445	0.00226046	0.0657721	Sig
FLII	0.524669	0.00234013	0.067958	Sig
HTT	0.487426	0.002343	0.067958	Sig
TRMU	0.430021	0.00235737	0.0682669	Sig
NDUFV2	0.567958	0.00236909	0.0684981	Sig
CAND1	-0.404212	0.00241812	0.0698057	Sig
IGF2R	-0.514666	0.0024262	0.0698889	Sig
FAM175B	-0.329248	0.00242863	0.0698889	Sig
FAM133B	-0.621467	0.00246515	0.0708285	Sig
USP1	-0.616956	0.00247262	0.0708731	Sig
EIF3M	0.594603	0.00247443	0.0708731	Sig
GSTP1	-0.32274	0.00254614	0.0727284	Sig
NDUFB2	0.665667	0.00254714	0.0727284	Sig
EP400	0.516503	0.00255951	0.0729679	Sig
CNOT8	-0.453229	0.00258745	0.0736498	Sig
COX19	0.563178	0.00259965	0.0737696	Sig
HDDC2	-0.63776	0.0025997	0.0737696	Sig
MSL2	-0.478825	0.00260941	0.0739306	Sig
STIP1	-0.481056	0.00268999	0.0760959	Sig
GTPBP2	-0.472392	0.00271435	0.0766668	Sig
SKA1	-0.702481	0.00276001	0.0778366	Sig
MED18	0.427853	0.00276499	0.0778573	Sig
ATP5O	0.72585	0.0027702	0.0778843	Sig
LYN	-0.454026	0.00279333	0.0784143	Sig
PRRC2C	0.505514	0.0028261	0.079213	Sig
CLPP	-0.516161	0.00288206	0.080658	Sig
XPNPEP3	0.502893	0.00292475	0.0816405	Sig
NFIA	-0.397888	0.00292607	0.0816405	Sig
COX7C	0.572149	0.00296337	0.0825555	Sig
HPS6	-0.428079	0.00298491	0.0829923	Sig
SUB1	-0.418793	0.00298982	0.0829923	Sig
TRAPPC2L	0.527421	0.00299263	0.0829923	Sig
MTX2	0.307018	0.00301544	0.0834986	Sig
PRMT7	-0.585518	0.00303351	0.0838721	Sig
ZNF644	0.610548	0.00316815	0.0874629	Sig
OTUD6B	0.289891	0.0032125	0.0885538	Sig
SIK3	0.390439	0.00333697	0.0917349	Sig
RB1CC1	0.556856	0.00333791	0.0917349	Sig
MAD2L1BP	-0.592461	0.00335642	0.0919992	Sig
KHDRBS1	0.49094	0.00335756	0.0919992	Sig
IDE	0.365824	0.00342119	0.0936027	Sig
PICALM	-0.389716	0.00343174	0.0937513	Sig
CPD	0.603356	0.00343829	0.0937906	Sig
PNKP	-1.18395	0.00345928	0.0942231	Sig
F8A2	0.623756	0.00350285	0.0952681	Sig
STK11	-0.524605	0.00352141	0.0956311	Sig
ZNF3	-0.501657	0.00363774	0.0986442	Sig
SKIV2L	0.51023	0.00365549	0.0988141	Sig
UBL7	-0.316232	0.0036591	0.0988141	Sig
ECHS1	-0.36701	0.00366357	0.0988141	Sig
GPBP1	0.61294	0.00366557	0.0988141	Sig
NCAPG2	-0.585295	0.00367438	0.0989061	Sig
MBD2	0.311968	0.00370116	0.0994809	Sig
EIF3CL	0.788646	0.00371566	0.0997245	Sig
PDS5A	0.591282	0.0037437	0.10033	Not Sig
COMMD9	0.318628	0.00380891	0.101929	Not Sig
EIF3F	0.561331	0.0038375	0.102544	Not Sig
MLLT10	0.5658	0.00387	0.103262	Not Sig
RRAGC	0.414261	0.00392858	0.104673	Not Sig
GSPT1	0.846586	0.00396053	0.105371	Not Sig
PPP1R15B	0.846571	0.00397539	0.105613	Not Sig
RBSN	-0.535319	0.00402114	0.106674	Not Sig
MKRN2	-0.33216	0.00414815	0.109884	Not Sig
PLEKHA2	-0.454546	0.00418301	0.110648	Not Sig
CHD7	-0.552975	0.00421937	0.111448	Not Sig
MORF4L1	-0.42079	0.0042564	0.112265	Not Sig
NRF1	0.760596	0.00428438	0.1128	Not Sig
CABLES1	-0.429918	0.00428899	0.1128	Not Sig
UBTF	-0.675	0.00434072	0.113997	Not Sig
RPL38	-1.92383	0.00435928	0.114229	Not Sig
TMEM183A	-0.380406	0.00436509	0.114229	Not Sig
MTOR	0.744283	0.00436827	0.114229	Not Sig
MAP2K3	0.415363	0.00437762	0.114311	Not Sig
PRKAG2	-0.45017	0.00444087	0.115797	Not Sig
INO80C	0.496296	0.00448335	0.116739	Not Sig
PTP4A2	0.348861	0.00454629	0.11821	Not Sig
UBE2J2	-0.469433	0.00457793	0.118864	Not Sig
SNX9	-0.307333	0.00460554	0.119412	Not Sig
PDS5B	-0.431947	0.0046699	0.120909	Not Sig
MRPL22	0.563825	0.00473861	0.122516	Not Sig
OST4	0.577531	0.00480689	0.124106	Not Sig
NDUFA3	0.531935	0.00484234	0.124845	Not Sig
C1orf52	0.443203	0.00484939	0.124851	Not Sig
CCZ1	-0.69599	0.00486037	0.124958	Not Sig
HNRNPK	-0.605704	0.00488037	0.125297	Not Sig
PIK3R3	-0.433788	0.00490785	0.125826	Not Sig
TM9SF2	-0.509028	0.00491677	0.125879	Not Sig
LCORL	-0.338918	0.00496108	0.126784	Not Sig
RAB10	0.359223	0.00496595	0.126784	Not Sig
KDM3A	-0.480474	0.00500098	0.127501	Not Sig
ABCF3	-0.416152	0.00504145	0.128354	Not Sig
UBALD2	0.343076	0.00507125	0.128934	Not Sig
PSTK	-0.48987	0.00509419	0.129337	Not Sig
RBBP6	0.69549	0.00512118	0.129843	Not Sig
HSD17B12	0.602507	0.00531841	0.134657	Not Sig
TGIF2	0.382014	0.00544302	0.137514	Not Sig
CWC27	-0.644836	0.00545202	0.137514	Not Sig
UBE2A	-0.532263	0.00545376	0.137514	Not Sig
DCUN1D1	-0.44139	0.00547042	0.137745	Not Sig
WDR45B	-0.385696	0.00550459	0.138415	Not Sig
MSL1	-0.68184	0.00552203	0.138664	Not Sig
SRPK2	-0.469818	0.00557745	0.139863	Not Sig
C10orf76	-0.467458	0.00562095	0.140762	Not Sig
CCNI	-0.30225	0.0056616	0.141586	Not Sig
PHF21A	0.541578	0.00567294	0.141677	Not Sig
RBM28	-0.572124	0.00568138	0.141694	Not Sig
RNF8	-0.504207	0.00579802	0.144407	Not Sig
ALKBH8	0.392634	0.00582818	0.144961	Not Sig
SETD5	-0.474308	0.00584724	0.145238	Not Sig
MED24	0.69688	0.00588333	0.145898	Not Sig
LDB1	0.735275	0.00589024	0.145898	Not Sig
BAZ1A	-0.380249	0.00590147	0.145898	Not Sig
ATG9A	0.378282	0.00590815	0.145898	Not Sig
MRPL24	0.53098	0.00591361	0.145898	Not Sig
TOLLIP	0.534048	0.00593945	0.146274	Not Sig
GTF2A1	0.61721	0.00594481	0.146274	Not Sig
GDAP2	0.556748	0.00595784	0.146398	Not Sig
SNRPA	-0.665738	0.00601181	0.147527	Not Sig
NR2C2AP	0.643436	0.00606085	0.148531	Not Sig
XPOT	0.339752	0.00621168	0.152024	Not Sig
NDUFS6	0.476389	0.00624946	0.152728	Not Sig
NFYC	-0.533836	0.0062571	0.152728	Not Sig
SMEK1	-0.525359	0.0063373	0.15448	Not Sig
ZC3H4	0.431253	0.00639305	0.155557	Not Sig
IRF2BP1	0.514794	0.00639845	0.155557	Not Sig
PXK	0.3811	0.00642524	0.156001	Not Sig
SKI	-0.489908	0.00643977	0.156104	Not Sig
PRMT5	-0.959619	0.0064465	0.156104	Not Sig
PDSS1	0.565651	0.00656793	0.158835	Not Sig
FANCI	-0.427903	0.00660355	0.159486	Not Sig
ANKFY1	-0.423582	0.00663144	0.159949	Not Sig
HNRNPU	0.75579	0.00667707	0.160837	Not Sig
INTS8	-0.87116	0.0067493	0.162364	Not Sig
TBRG4	0.335202	0.00689187	0.165577	Not Sig
NFKBIA	0.313959	0.00695583	0.166551	Not Sig
HSBP1	0.341604	0.00695824	0.166551	Not Sig
GLTSCR1	-0.436874	0.00695971	0.166551	Not Sig
CLTC	-0.647738	0.00701522	0.167348	Not Sig
RPL36AL	-0.528014	0.0070167	0.167348	Not Sig
SART1	-0.549504	0.00702854	0.167348	Not Sig
CFLAR	1.22888	0.0070295	0.167348	Not Sig
FAM58A	0.383763	0.00709807	0.168761	Not Sig
WSB2	-0.454968	0.00711336	0.168905	Not Sig
C1GALT1	-0.418128	0.00715304	0.169628	Not Sig
E2F4	-0.347219	0.00717395	0.169904	Not Sig
NR2C2	0.516879	0.00723608	0.171154	Not Sig
NHEJ1	-0.386797	0.00726829	0.171608	Not Sig
SNRNP70	0.769929	0.007274	0.171608	Not Sig
GNAS	-0.305001	0.00730188	0.171953	Not Sig
GIGYF2	-0.408973	0.00730736	0.171953	Not Sig
ZNF598	-0.286457	0.00734706	0.172665	Not Sig
FANCD2	-0.503556	0.00744217	0.174676	Not Sig
RPS29	-1.2226	0.00749156	0.175611	Not Sig
BTBD9	0.523879	0.0075116	0.175856	Not Sig
RBM20	-0.385125	0.00757467	0.177106	Not Sig
PHIP	-0.458225	0.00759196	0.177284	Not Sig
KAT6B	0.511575	0.00762532	0.177837	Not Sig
NCKAP1L	-0.677187	0.00767998	0.178884	Not Sig
VPS41	0.620652	0.00773416	0.179917	Not Sig
RNASEH1	0.56774	0.00784497	0.182264	Not Sig
LAMTOR5	0.428072	0.00786949	0.182602	Not Sig
SUGT1	-0.706857	0.007898	0.183032	Not Sig
CNNM3	-0.432846	0.00793567	0.183673	Not Sig
CENPQ	-0.325224	0.00794979	0.183768	Not Sig
CWC25	0.424536	0.00806808	0.186267	Not Sig
GTF3A	0.679341	0.00808484	0.186419	Not Sig
ZNF787	0.309226	0.00814204	0.187502	Not Sig
PPP6R1	-0.44844	0.00821155	0.188866	Not Sig
SF3B5	-0.913126	0.00832692	0.191191	Not Sig
MNAT1	0.566002	0.00833352	0.191191	Not Sig
LINS	0.436356	0.00837475	0.191897	Not Sig
NFYB	-0.510278	0.0085578	0.195846	Not Sig
IDH3G	0.420865	0.0086141	0.196889	Not Sig
ATP6V0E1	-0.440283	0.00870978	0.198768	Not Sig
UBR1	-0.322789	0.008718	0.198768	Not Sig
STARD6	-0.438843	0.0089019	0.202709	Not Sig
CPSF7	0.444791	0.00894679	0.203478	Not Sig
PROSC	0.384463	0.00897519	0.203871	Not Sig
BAP1	0.457978	0.00903606	0.205	Not Sig
GPATCH11	-0.320435	0.0090509	0.205083	Not Sig
SRSF5	-0.330847	0.0091501	0.207075	Not Sig
INIP	0.505428	0.00916208	0.20709	Not Sig
ZC3H18	0.472783	0.00919349	0.207544	Not Sig
PRDM2	-0.367759	0.00923133	0.208142	Not Sig
ANP32E	-0.532414	0.00928526	0.209101	Not Sig
CDK10	0.505512	0.00930767	0.209348	Not Sig
ZBTB8OS	0.919117	0.00936515	0.210383	Not Sig
SLC38A2	0.882203	0.00941572	0.2111	Not Sig
RBM26	-0.410828	0.00942009	0.2111	Not Sig
DAPP1	-0.290229	0.00945052	0.211523	Not Sig
DNAJB11	0.397057	0.0095774	0.214102	Not Sig
ZFP36	-0.45588	0.00969601	0.216489	Not Sig
ABCE1	0.680247	0.00971775	0.216711	Not Sig
B4GALT1	-0.464253	0.00973836	0.216906	Not Sig
PTCD2	0.28646	0.00985347	0.219204	Not Sig
SPTLC1	-0.422059	0.00989771	0.219921	Not Sig
CWF19L1	0.437613	0.0100904	0.223931	Not Sig
AFG3L2	0.618371	0.0101128	0.224156	Not Sig
SHFM1	-0.58719	0.0101694	0.225138	Not Sig
ASXL1	-0.425298	0.0103002	0.227724	Not Sig
TMEM33	-0.260435	0.010311	0.227724	Not Sig
BRWD3	-0.45451	0.0103234	0.227724	Not Sig
SERTAD2	0.432534	0.0104612	0.230486	Not Sig
TIMM44	1.03457	0.0104768	0.230552	Not Sig
NANP	-0.476025	0.0105642	0.232198	Not Sig
SMG5	-0.535177	0.0105845	0.232365	Not Sig
AHCTF1	-0.473	0.0106176	0.232812	Not Sig
PRIM2	-0.809369	0.0107047	0.234443	Not Sig
BOLA3	0.713471	0.0107477	0.234827	Not Sig
C5orf51	-0.341746	0.0107567	0.234827	Not Sig
IMPDH2	0.973214	0.0107614	0.234827	Not Sig
TAF8	0.545271	0.0107772	0.234827	Not Sig
NDE1	-0.38595	0.0107863	0.234827	Not Sig
AGFG1	-0.324522	0.0108661	0.236283	Not Sig
ZBTB11	-0.629506	0.010879	0.236283	Not Sig
EDF1	-0.353158	0.0109108	0.236692	Not Sig
MTMR6	0.421635	0.0109245	0.236709	Not Sig
ING5	0.453401	0.0111591	0.241508	Not Sig
ETFA	-0.25536	0.0111934	0.241905	Not Sig
SPOP	-0.464765	0.0112038	0.241905	Not Sig
NUFIP2	-0.618864	0.0113798	0.245415	Not Sig
CDC37L1	-0.446018	0.0113979	0.245516	Not Sig
WIBG	-0.359536	0.0114155	0.245608	Not Sig
PCCB	-0.352114	0.0115238	0.247646	Not Sig
EIF4ENIF1	-0.484809	0.0115759	0.248475	Not Sig
TMCO1	0.532975	0.0116733	0.250273	Not Sig
C10orf32	0.276202	0.0117427	0.251467	Not Sig
NPM1	-0.671525	0.0117927	0.252243	Not Sig
LIG1	0.51196	0.011849	0.253152	Not Sig
MKI67	-0.299883	0.0118932	0.2538	Not Sig
CSTF2	0.460671	0.0120603	0.257066	Not Sig
RELB	0.80268	0.0121584	0.258857	Not Sig
PIK3CD	0.442697	0.0121855	0.259134	Not Sig
TRAPPC2	0.510709	0.0123378	0.262068	Not Sig
COX6A1	0.348003	0.0124192	0.263492	Not Sig
UBE2H	0.468496	0.0126368	0.267799	Not Sig
UQCRQ	0.760189	0.012667	0.268129	Not Sig
TLK2	-0.333775	0.0126863	0.268214	Not Sig
BCL9	0.374286	0.0127003	0.268214	Not Sig
TICRR	-0.956842	0.0128506	0.271075	Not Sig
IER5L	0.251402	0.0128763	0.271305	Not Sig
BAK1	0.333439	0.0130467	0.274509	Not Sig
BBC3	0.332292	0.0130597	0.274509	Not Sig
G3BP1	0.324715	0.0130733	0.274509	Not Sig
MDH1	-0.357822	0.0131539	0.27557	Not Sig
RNF111	-0.430154	0.0131539	0.27557	Not Sig
C12orf73	0.376234	0.0132087	0.276403	Not Sig
CTSS	-0.392605	0.0132352	0.276641	Not Sig
MED19	0.771543	0.0132566	0.276773	Not Sig
PLEKHM2	0.550977	0.0132904	0.277164	Not Sig
NDC80	-0.828257	0.0133261	0.277417	Not Sig
MAST3	0.379369	0.0133328	0.277417	Not Sig
SF3A1	-0.987988	0.0133731	0.277939	Not Sig
WDTC1	0.407228	0.013472	0.279678	Not Sig
YPEL5	0.454857	0.0135732	0.281459	Not Sig
MRPS11	0.423492	0.0136481	0.282692	Not Sig
BCAS2	-0.404301	0.0137563	0.284613	Not Sig
CCNC	0.92338	0.0137813	0.284618	Not Sig
THUMPD1	-0.395852	0.0137876	0.284618	Not Sig
ZCCHC8	0.345516	0.0138332	0.285237	Not Sig
TCF3	-0.467782	0.0139265	0.286606	Not Sig
SNRNP27	-0.514468	0.0139308	0.286606	Not Sig
TOMM22	0.786281	0.0139632	0.28695	Not Sig
UQCC3	0.4083	0.0142798	0.293128	Not Sig
RPS6KB1	0.373114	0.0144176	0.295624	Not Sig
NCAPD3	-0.391911	0.0145908	0.298825	Not Sig
GRB2	-0.401069	0.0146062	0.298825	Not Sig
ITPA	-0.281109	0.014824	0.302941	Not Sig
FKBPL	-0.53064	0.0148473	0.303081	Not Sig
TIMELESS	-1.08946	0.0149831	0.305513	Not Sig
VCPIP1	-0.42312	0.0150492	0.306519	Not Sig
MED27	0.681683	0.0151068	0.30735	Not Sig
SMG1	-0.706089	0.0151767	0.308431	Not Sig
MIEN1	-0.330552	0.0152009	0.30858	Not Sig
ZBED4	0.277872	0.0153527	0.311001	Not Sig
IKBKAP	0.652435	0.0153541	0.311001	Not Sig
IGF1R	0.58452	0.0154683	0.312814	Not Sig
LUC7L2	0.318418	0.0154777	0.312814	Not Sig
ATP5J2	0.697478	0.0154996	0.312881	Not Sig
GFM2	0.505814	0.0155152	0.312881	Not Sig
RNMT	0.886268	0.0155832	0.313907	Not Sig
PGM2	-0.339398	0.0156262	0.314429	Not Sig
PPP1R2	0.496832	0.0157211	0.315887	Not Sig
GPATCH8	0.323341	0.0157396	0.315887	Not Sig
ATAD2	-0.406636	0.0157504	0.315887	Not Sig
SEH1L	0.902617	0.0158592	0.317721	Not Sig
MIS12	-0.535028	0.0158783	0.317757	Not Sig
THAP1	0.38171	0.0159482	0.318484	Not Sig
SMARCA4	0.589596	0.0159494	0.318484	Not Sig
STARD7	0.408543	0.0160033	0.319213	Not Sig
LSM3	-1.11188	0.0163984	0.326738	Not Sig
VIPAS39	0.246385	0.0164834	0.32783	Not Sig
SAR1A	-0.299522	0.016489	0.32783	Not Sig
EIF2S2	-0.765802	0.0167005	0.331503	Not Sig
METTL6	-0.40846	0.0167099	0.331503	Not Sig
CENPT	-0.447456	0.0170217	0.337057	Not Sig
AP1G1	-0.320851	0.0170266	0.337057	Not Sig
VPS37A	0.310548	0.0172418	0.340644	Not Sig
ATMIN	-0.348448	0.0172471	0.340644	Not Sig
SPIB	-0.480231	0.0172636	0.340644	Not Sig
HEATR3	0.578466	0.0173281	0.341551	Not Sig
CENPP	-0.51589	0.0175427	0.345409	Not Sig
CAPRIN1	-0.443383	0.0175916	0.346	Not Sig
TOE1	0.39474	0.0178312	0.35008	Not Sig
MRPL42	0.514937	0.0178373	0.35008	Not Sig
OXA1L	0.44544	0.0179558	0.35203	Not Sig
PGAM5	-0.333025	0.0180087	0.352664	Not Sig
LSM2	-1.50327	0.0180266	0.352664	Not Sig
SLMO2	0.811234	0.0181677	0.355046	Not Sig
JMJD1C	-0.380313	0.0181884	0.35507	Not Sig
TOB1	-0.399815	0.0182807	0.356493	Not Sig
DEPDC5	-0.275408	0.0184043	0.358522	Not Sig
UQCRFS1	0.928377	0.0186873	0.363396	Not Sig
RTEL1	-0.455467	0.0186941	0.363396	Not Sig
ZMYND11	0.396806	0.0187426	0.363951	Not Sig
NXF1	-0.390303	0.0187867	0.364164	Not Sig
KIAA0907	-0.38668	0.0187933	0.364164	Not Sig
LRRC8C	-0.314443	0.0188216	0.364328	Not Sig
SYNJ1	-0.308684	0.0190294	0.367962	Not Sig
GPCPD1	0.262026	0.0190584	0.368135	Not Sig
BCCIP	-0.60407	0.0191183	0.368904	Not Sig
CCDC43	0.387045	0.0192011	0.37	Not Sig
DYNC1LI1	-0.318382	0.0192155	0.37	Not Sig
WRAP53	-0.59213	0.0193487	0.372173	Not Sig
ELF1	0.400833	0.0194653	0.373777	Not Sig
PSPC1	0.434525	0.0194786	0.373777	Not Sig
C19orf53	-0.663157	0.0194932	0.373777	Not Sig
NLK	0.302242	0.0195818	0.374858	Not Sig
CXorf40A	-0.430486	0.0195905	0.374858	Not Sig
RFX5	0.550239	0.0197214	0.376629	Not Sig
RFWD2	-0.47755	0.0197242	0.376629	Not Sig
CCDC22	0.380794	0.0198248	0.377822	Not Sig
SRSF4	0.253032	0.0198279	0.377822	Not Sig
MED17	0.785962	0.0199095	0.378983	Not Sig
SPG21	0.454573	0.0199832	0.379992	Not Sig
KIAA1324	-0.299373	0.0202	0.383717	Not Sig
PRPF38B	-0.497105	0.0203093	0.385018	Not Sig
PSME4	0.313045	0.0203106	0.385018	Not Sig
GLTP	-0.294876	0.0205235	0.388654	Not Sig
UBE2D2	-0.326531	0.0206261	0.39013	Not Sig
RPS4Y1	-0.354798	0.0206513	0.39013	Not Sig
RPL14	-1.08306	0.0206654	0.39013	Not Sig
ISY1	-0.708713	0.0207009	0.390399	Not Sig
ARID1B	-0.309781	0.0207503	0.390928	Not Sig
STYX	-0.373577	0.0207994	0.391452	Not Sig
EIF3J	0.528923	0.0208403	0.391613	Not Sig
CNEP1R1	-0.373149	0.0208507	0.391613	Not Sig
RUFY2	-0.280639	0.0209512	0.393098	Not Sig
POLA2	-0.641544	0.0211107	0.395685	Not Sig
WDR33	0.469731	0.0211868	0.396706	Not Sig
CDC37	-1.70794	0.0214027	0.399692	Not Sig
FBXO8	0.386564	0.0214064	0.399692	Not Sig
ABHD13	0.265288	0.0214117	0.399692	Not Sig
RPS7	0.903923	0.0215257	0.401411	Not Sig
PSMD14	-0.706495	0.021571	0.401847	Not Sig
PSMB10	0.427006	0.0217602	0.404961	Not Sig
USP36	0.463062	0.0219534	0.408039	Not Sig
PYURF	0.315057	0.0219701	0.408039	Not Sig
GLCCI1	-0.295493	0.022204	0.411325	Not Sig
PAF1	-0.479919	0.0222113	0.411325	Not Sig
NCOA7	0.356938	0.0222144	0.411325	Not Sig
SEC61B	0.390989	0.0222494	0.411559	Not Sig
PTCD1	0.510986	0.0223685	0.413343	Not Sig
UBE2M	-0.736309	0.0224012	0.413531	Not Sig
TIMM50	0.501238	0.0224445	0.413913	Not Sig
LOC101928436	-0.367688	0.0225043	0.4146	Not Sig
CCNL2	0.358201	0.0225755	0.415119	Not Sig
TOX4	0.35061	0.0225778	0.415119	Not Sig
NSUN4	0.45219	0.0226776	0.416536	Not Sig
DSTN	-0.281798	0.022736	0.417083	Not Sig
ZCCHC6	-0.328401	0.0227552	0.417083	Not Sig
ANP32A	-0.428555	0.0227866	0.417083	Not Sig
CDK2AP2	0.449536	0.0227997	0.417083	Not Sig
GOLGA8O	-0.648509	0.0228211	0.417083	Not Sig
ESRRA	0.476156	0.0229472	0.418969	Not Sig
TRIP4	-0.244688	0.0230987	0.421317	Not Sig
UBR4	0.377373	0.0231544	0.421911	Not Sig
FOXO1	0.265254	0.0232267	0.422537	Not Sig
KIAA1109	-0.263191	0.0232382	0.422537	Not Sig
MARK2	-0.353434	0.0232578	0.422537	Not Sig
AKT2	0.396992	0.0233434	0.423671	Not Sig
PRCC	0.467931	0.0233875	0.424003	Not Sig
GFI1	-0.29816	0.023408	0.424003	Not Sig
SMEK2	-0.363308	0.0234402	0.424168	Not Sig
TPX2	-0.628398	0.023519	0.425175	Not Sig
B3GNT2	0.446958	0.023599	0.426199	Not Sig
ZFAND5	-0.356054	0.0236609	0.426898	Not Sig
ME2	-0.353824	0.0237742	0.427579	Not Sig
FAM50A	0.95616	0.0237939	0.427579	Not Sig
COMMD2	0.429923	0.0237945	0.427579	Not Sig
EIF2B3	0.725618	0.0238066	0.427579	Not Sig
RNF146	0.338419	0.0238153	0.427579	Not Sig
FAM20B	-0.3679	0.0239442	0.429473	Not Sig
ZMAT1	-0.354733	0.0241501	0.432742	Not Sig
GMCL1	-0.355226	0.0242652	0.43438	Not Sig
ERCC1	-0.483659	0.0243575	0.435608	Not Sig
RPL18A	-0.88557	0.0245494	0.43861	Not Sig
PFKFB3	0.40675	0.0247435	0.441559	Not Sig
P2RY8	-0.270652	0.0247626	0.441559	Not Sig
MMAA	-0.349996	0.0252171	0.449227	Not Sig
LSM4	-0.930366	0.025358	0.451299	Not Sig
PIN1	-0.297498	0.0255557	0.454149	Not Sig
SAP30	-0.359357	0.0255677	0.454149	Not Sig
CHSY1	-0.29443	0.0257723	0.45734	Not Sig
GTPBP1	-0.403234	0.0259077	0.459298	Not Sig
CNOT10	-0.593946	0.0259595	0.459771	Not Sig
ERF	0.406613	0.0260688	0.461262	Not Sig
PAX5	0.454084	0.026196	0.462783	Not Sig
ACAT1	-0.309811	0.0262052	0.462783	Not Sig
HNRNPC	0.691874	0.0263251	0.464191	Not Sig
BRIP1	-0.388509	0.0263494	0.464191	Not Sig
FBXO21	-0.271368	0.0263866	0.464191	Not Sig
HNRNPDL	-0.282738	0.0264008	0.464191	Not Sig
KANSL1L	-0.360194	0.0264269	0.464191	Not Sig
FBXO22	0.447895	0.0264369	0.464191	Not Sig
TIA1	0.416544	0.0265306	0.465225	Not Sig
C6orf62	-0.325915	0.0265466	0.465225	Not Sig
RPP25L	0.279448	0.0265724	0.465232	Not Sig
COMMD7	0.384282	0.0267809	0.468435	Not Sig
RPL34	-1.48771	0.0268931	0.46958	Not Sig
COMMD4	0.295741	0.0268975	0.46958	Not Sig
PCF11	0.480223	0.0270383	0.471589	Not Sig
RNF187	0.438413	0.0271838	0.473675	Not Sig
NUDCD2	0.276924	0.0272446	0.474284	Not Sig
KDM1B	0.272918	0.0273666	0.475955	Not Sig
HIPK2	-0.302587	0.0274318	0.476637	Not Sig
IP6K2	-0.303537	0.027542	0.478098	Not Sig
ANKRD17	-0.191095	0.0276605	0.479701	Not Sig
PDAP1	-0.339777	0.0278167	0.481955	Not Sig
ADCY7	-0.342227	0.0278481	0.482043	Not Sig
TBK1	-0.27091	0.0279079	0.482623	Not Sig
ATF1	-0.403775	0.0285955	0.493969	Not Sig
MKLN1	-0.367572	0.0286179	0.493969	Not Sig
RAB5A	-0.375536	0.0286611	0.494249	Not Sig
INO80E	0.351207	0.0287354	0.495064	Not Sig
PBX2	-0.250079	0.0287718	0.495226	Not Sig
CDK13	0.449586	0.0288768	0.496262	Not Sig
MXI1	-0.26084	0.0288861	0.496262	Not Sig
MARVELD2	-0.335443	0.0289519	0.496926	Not Sig
MARK3	-0.231261	0.0290079	0.497422	Not Sig
SLC25A39	-0.242334	0.0290409	0.497522	Not Sig
POLD3	-0.631293	0.0291508	0.498939	Not Sig
CHMP7	-0.33772	0.0293332	0.501413	Not Sig
ATP5F1	0.344904	0.0294047	0.501413	Not Sig
SPATA2	0.318526	0.0294287	0.501413	Not Sig
SNAPIN	0.317491	0.0294294	0.501413	Not Sig
WWP2	-0.319567	0.0294321	0.501413	Not Sig
SNX14	-0.334694	0.0294958	0.502031	Not Sig
KPNA1	0.383519	0.0297963	0.506244	Not Sig
COQ5	0.475647	0.0297986	0.506244	Not Sig
MRPL45	0.490471	0.0299025	0.50754	Not Sig
ETFB	-0.255183	0.0299729	0.508043	Not Sig
AP2B1	-0.344226	0.0299876	0.508043	Not Sig
CREBBP	-0.315017	0.0301678	0.510624	Not Sig
PGLS	0.573582	0.0302185	0.511011	Not Sig
PIGH	0.23665	0.0303621	0.512966	Not Sig
MBD3	0.412667	0.0303984	0.513106	Not Sig
TXLNG	-0.311155	0.0308226	0.519787	Not Sig
KLF11	-0.247081	0.03094	0.520964	Not Sig
TMEM189	0.334483	0.0309589	0.520964	Not Sig
RIMKLB	-0.38486	0.0309815	0.520964	Not Sig
HLA-DRA	0.444286	0.0310273	0.520964	Not Sig
GJA10	-0.310958	0.0310344	0.520964	Not Sig
FOXP4	-0.225189	0.0312357	0.523862	Not Sig
PCMTD1	0.272916	0.031459	0.526959	Not Sig
RNF168	-0.357694	0.0314779	0.526959	Not Sig
PRR14	0.256008	0.0317938	0.531345	Not Sig
ZMYM6	-0.425573	0.0317978	0.531345	Not Sig
COX6C	0.557992	0.0318509	0.531748	Not Sig
KMT2C	-0.212611	0.0319692	0.533236	Not Sig
UCHL3	-0.331621	0.0320025	0.533308	Not Sig
GMEB1	0.366844	0.0321047	0.534525	Not Sig
SF1	0.631319	0.0323144	0.537527	Not Sig
PINX1	0.360866	0.0325137	0.540085	Not Sig
EWSR1	0.354716	0.0325271	0.540085	Not Sig
EIF2B5	0.945205	0.0328017	0.543661	Not Sig
CHMP3	0.387383	0.0328018	0.543661	Not Sig
PCGF5	0.259497	0.0329291	0.54466	Not Sig
MRPL3	0.712496	0.0329408	0.54466	Not Sig
PPIP5K2	0.34277	0.0329512	0.54466	Not Sig
SERBP1	-0.505744	0.0329912	0.54483	Not Sig
ACAT2	0.477693	0.0331322	0.546666	Not Sig
ORMDL3	0.382997	0.0332135	0.547514	Not Sig
MYC	0.724344	0.0332829	0.547876	Not Sig
ZFP91	0.318892	0.0333248	0.547876	Not Sig
DIDO1	-0.285573	0.033331	0.547876	Not Sig
XPO4	0.300951	0.033355	0.547876	Not Sig
KDSR	-0.404511	0.0335313	0.55028	Not Sig
MPDU1	0.348035	0.033613	0.551071	Not Sig
MCRS1	-0.70816	0.0336396	0.551071	Not Sig
DNAI2	-0.442862	0.0336808	0.551252	Not Sig
ALDH18A1	0.50017	0.0337931	0.552598	Not Sig
LOC100129216	-0.616224	0.033888	0.553654	Not Sig
TNFSF18	-0.378044	0.0340057	0.554875	Not Sig
OCLM	-0.444174	0.0340387	0.554875	Not Sig
COPS7B	0.310365	0.0340535	0.554875	Not Sig
HIGD2A	0.33069	0.0341098	0.554953	Not Sig
CENPN	-0.856701	0.0341188	0.554953	Not Sig
ZNF142	-0.315229	0.0341954	0.555705	Not Sig
ATP1A1	0.492319	0.0342425	0.555978	Not Sig
LSM6	-0.80909	0.0343639	0.557455	Not Sig
C12orf65	0.463905	0.0345213	0.559166	Not Sig
NPRL2	-0.438822	0.0345402	0.559166	Not Sig
SLC25A10	0.332275	0.0345609	0.559166	Not Sig
FNBP4	-0.269921	0.0346333	0.559462	Not Sig
ANKRD13C	0.261312	0.0346402	0.559462	Not Sig
SNX29	-0.301849	0.0347443	0.56065	Not Sig
NBEAL2	0.455151	0.0348841	0.56241	Not Sig
NKRF	0.332292	0.0350286	0.564244	Not Sig
DNAJA3	0.433029	0.035137	0.565264	Not Sig
DOLPP1	0.359023	0.0351536	0.565264	Not Sig
CHD6	0.380596	0.0353661	0.568183	Not Sig
GLTSCR1L	-0.330747	0.0354585	0.569168	Not Sig
SLC38A9	-0.28202	0.0355808	0.570631	Not Sig
MLEC	-0.36353	0.0359546	0.575673	Not Sig
BAG4	-0.342976	0.0359579	0.575673	Not Sig
RPUSD2	0.291351	0.0361316	0.577722	Not Sig
PUF60	-0.737675	0.0361816	0.577722	Not Sig
ABCF1	0.635601	0.0362104	0.577722	Not Sig
FLI1	0.28793	0.0362278	0.577722	Not Sig
HIBCH	-0.316099	0.0362435	0.577722	Not Sig
PFN1	-0.469498	0.0363726	0.579276	Not Sig
POLDIP2	-0.313992	0.0364649	0.580241	Not Sig
INPP5D	-0.326144	0.0365939	0.581789	Not Sig
B3GALT6	-0.236002	0.0373022	0.591813	Not Sig
BPIFB1	0.317142	0.0373286	0.591813	Not Sig
SPTLC2	-0.444591	0.037331	0.591813	Not Sig
NSUN3	0.292379	0.0373616	0.591813	Not Sig
GSE1	-0.277371	0.0373858	0.591813	Not Sig
AMD1	-0.4118	0.0378838	0.598664	Not Sig
MXD3	-0.323147	0.0378839	0.598664	Not Sig
STX4	-0.255088	0.0379315	0.598899	Not Sig
SCFD2	0.291694	0.0382372	0.603207	Not Sig
SF3B6	-0.281269	0.0385441	0.607526	Not Sig
SMIM15	0.229587	0.0386375	0.608474	Not Sig
CCDC132	0.259755	0.0388511	0.611312	Not Sig
UAP1	-0.230181	0.0389581	0.612472	Not Sig
UBQLN4	-0.317841	0.0390467	0.613338	Not Sig
GGNBP2	-0.2877	0.0390971	0.613603	Not Sig
SEC23B	-0.242485	0.0391965	0.614638	Not Sig
MAP3K7	0.275158	0.0392791	0.615406	Not Sig
PHF23	0.444174	0.0393377	0.615797	Not Sig
EIF3B	0.789809	0.0394499	0.617027	Not Sig
RERE	-0.411173	0.0395448	0.617985	Not Sig
DEAF1	-0.360782	0.039616	0.61857	Not Sig
CCDC71L	0.368927	0.0397313	0.619842	Not Sig
SMC2	-0.77168	0.0399009	0.621959	Not Sig
OR4C6	-0.305631	0.0402624	0.62706	Not Sig
SLC8B1	0.343587	0.0404118	0.628853	Not Sig
SLC7A6	-0.350371	0.0404551	0.628993	Not Sig
FANCA	-0.353197	0.040885	0.635139	Not Sig
DDB1	-0.674855	0.0411754	0.639108	Not Sig
PRELID1	0.523086	0.0413207	0.640692	Not Sig
CCNG2	-0.28893	0.0413474	0.640692	Not Sig
NUF2	-0.576413	0.0414557	0.641409	Not Sig
ZNF326	0.316364	0.0414636	0.641409	Not Sig
NSDHL	0.269435	0.0415576	0.642321	Not Sig
PREP	0.367248	0.0416909	0.64265	Not Sig
SAMD8	-0.300783	0.0417146	0.64265	Not Sig
DNAAF5	0.486038	0.0417268	0.64265	Not Sig
SF3B1	-0.434726	0.0417425	0.64265	Not Sig
CERS3	-0.360717	0.0417542	0.64265	Not Sig
C20orf24	0.409035	0.0418496	0.643359	Not Sig
ATXN1	0.27245	0.0418705	0.643359	Not Sig
EMC8	0.281514	0.0421567	0.647214	Not Sig
UBE2C	-0.446146	0.0422015	0.647361	Not Sig
P4HB	-0.371917	0.0424808	0.6511	Not Sig
MXD4	-0.249513	0.0426577	0.653265	Not Sig
DIS3L2	-0.35903	0.042898	0.656397	Not Sig
PPIF	0.324008	0.0430172	0.657509	Not Sig
DCTN1	-0.409096	0.0430738	0.657509	Not Sig
MAN2A1	-0.259062	0.0430783	0.657509	Not Sig
ICT1	0.445793	0.0434096	0.661975	Not Sig
MRPL35	0.632206	0.0434431	0.661975	Not Sig
EMC3	-0.346827	0.0435166	0.662543	Not Sig
MED29	0.366702	0.0437206	0.665097	Not Sig
ELL	0.577416	0.0437633	0.665181	Not Sig
SLC30A9	0.516099	0.0437987	0.665181	Not Sig
PTPN6	-0.38725	0.043861	0.665576	Not Sig
TAS2R20	-0.28201	0.044047	0.667846	Not Sig
TSC2	-0.57966	0.0441257	0.668487	Not Sig
LIG4	-0.308415	0.0442783	0.670244	Not Sig
ZNF507	-0.260872	0.0443995	0.671524	Not Sig
ANAPC5	-0.450866	0.0445934	0.673226	Not Sig
TRIP12	0.226094	0.0446059	0.673226	Not Sig
TOP1	-0.456975	0.0446222	0.673226	Not Sig
HMGB1	0.285402	0.0447489	0.674367	Not Sig
GABARAP	0.510639	0.044805	0.674367	Not Sig
FGFR1OP2	0.354893	0.0448082	0.674367	Not Sig
EXT1	-0.311387	0.0449746	0.676316	Not Sig
PPP4R2	-0.272027	0.0450389	0.676727	Not Sig
GNL1	-0.2804	0.0451456	0.677776	Not Sig
F8A3	0.527731	0.0454699	0.682086	Not Sig
CWC22	0.645645	0.0457073	0.685087	Not Sig
E2F8	0.270977	0.045901	0.687427	Not Sig
ZNF830	-0.808452	0.0469997	0.703308	Not Sig
CCDC124	0.271664	0.0471042	0.704297	Not Sig
RBM19	-0.401118	0.047315	0.706872	Not Sig
DGCR8	0.887386	0.0474968	0.70901	Not Sig
FAF2	-0.294468	0.0475742	0.709587	Not Sig
BTG2	-0.239224	0.0476705	0.710446	Not Sig
VDAC3	0.298047	0.0477277	0.71072	Not Sig
SUMO2	-0.845317	0.0479494	0.713442	Not Sig
MAPK8IP3	-0.264317	0.0480195	0.713589	Not Sig
COMMD8	0.290367	0.0480371	0.713589	Not Sig
SPDL1	-0.740002	0.0481698	0.714549	Not Sig
MGAT1	-0.229439	0.0481797	0.714549	Not Sig
ZNF786	-0.312915	0.0482834	0.715508	Not Sig
P2RY10	-0.311325	0.0484044	0.71615	Not Sig
MDM2	-0.500374	0.0484049	0.71615	Not Sig
SPAG7	0.319038	0.0484819	0.716711	Not Sig
SRSF11	-0.501765	0.0485603	0.717292	Not Sig
NDUFC2	0.496914	0.0486275	0.717705	Not Sig
PPIL2	-0.758518	0.0489807	0.722338	Not Sig
ALMS1	-0.305389	0.0491066	0.723612	Not Sig
BRF1	0.377354	0.0493053	0.725381	Not Sig
SAFB2	0.428539	0.0493066	0.725381	Not Sig
DDHD2	-0.224091	0.0493454	0.725381	Not Sig
PSME1	-0.278561	0.0494523	0.72637	Not Sig
ARPC4	-0.301482	0.0495309	0.726471	Not Sig
AKAP13	-0.203839	0.0495384	0.726471	Not Sig
SENP6	-0.453571	0.0496665	0.727767	Not Sig
RBM12	-0.289945	0.0498188	0.729416	Not Sig
DCAF6	0.224241	0.0498852	0.729554	Not Sig
CDKN2AIP	0.258463	0.0499435	0.729554	Not Sig
ELOVL1	0.370093	0.0499635	0.729554	Not Sig
HACD2	0.404399	0.0499875	0.729554	Not Sig
CD63	0.240446	0.0500926	0.730159	Not Sig
RNF103-CHMP3	0.419737	0.0501085	0.730159	Not Sig
MRPL12	0.421985	0.0501935	0.730476	Not Sig
AXIN1	0.372991	0.0502189	0.730476	Not Sig
TNPO3	-0.438261	0.0502498	0.730476	Not Sig
MDC1	-0.441269	0.0504718	0.732222	Not Sig
COMMD5	0.404769	0.0504733	0.732222	Not Sig
CDSN	-0.357896	0.0504898	0.732222	Not Sig
RAD21L1	-0.302228	0.0506338	0.73373	Not Sig
RPL9	-1.238	0.0507114	0.734273	Not Sig
LBR	-0.280958	0.0508396	0.735549	Not Sig
RCC2	0.239776	0.0509908	0.737155	Not Sig
THOC5	-0.396545	0.0511162	0.73815	Not Sig
LOC100289561	-0.241312	0.0511697	0.73815	Not Sig
TSPY1	-0.476926	0.0511804	0.73815	Not Sig
MCL1	-0.846285	0.0512384	0.738404	Not Sig
NUP35	-0.366739	0.051319	0.738986	Not Sig
LDLRAP1	0.309014	0.0514058	0.739655	Not Sig
CUX1	-0.187245	0.0515572	0.741251	Not Sig
AMFR	-0.195764	0.051693	0.74262	Not Sig
FAM9B	-0.305864	0.0517657	0.743084	Not Sig
RAD21	0.487788	0.0521899	0.748587	Not Sig
SLC25A51	-0.451171	0.0523146	0.749482	Not Sig
MED26	0.311404	0.0523341	0.749482	Not Sig
DUS4L	-0.280552	0.0523784	0.74953	Not Sig
GATAD2B	0.367086	0.052604	0.752172	Not Sig
NFATC2	0.278774	0.0527675	0.753921	Not Sig
HSPH1	-0.306919	0.0529699	0.756224	Not Sig
BRD9	-0.349935	0.0530738	0.757117	Not Sig
MYSM1	-0.335434	0.053225	0.758685	Not Sig
MRPL27	0.495284	0.0533331	0.759634	Not Sig
FLNA	0.233178	0.0535918	0.762617	Not Sig
PMF1-BGLAP	-0.405631	0.0536258	0.762617	Not Sig
MYBBP1A	-0.410084	0.053911	0.76608	Not Sig
MED14	0.653903	0.0540385	0.767296	Not Sig
DPYSL3	-0.327077	0.0542219	0.768742	Not Sig
DYNLT1	-0.20642	0.0542242	0.768742	Not Sig
RASA3	-0.23844	0.0545575	0.77287	Not Sig
IQSEC1	-0.235966	0.0551586	0.780606	Not Sig
CNNM4	-0.183138	0.0551888	0.780606	Not Sig
TOP3B	-0.276395	0.0553258	0.781105	Not Sig
MMAB	-0.198008	0.0553525	0.781105	Not Sig
ZDHHC24	0.311801	0.0553699	0.781105	Not Sig
AKT1	0.25586	0.0553945	0.781105	Not Sig
GMEB2	0.318922	0.055588	0.783231	Not Sig
REXO4	-0.326672	0.0560063	0.788519	Not Sig
IGFBPL1	0.283808	0.0562077	0.790747	Not Sig
PSMA5	1.48649	0.0564709	0.79384	Not Sig
TBCA	-0.38104	0.0568518	0.798582	Not Sig
ZNF445	0.285759	0.0571338	0.801929	Not Sig
OTUD4	-0.334487	0.0572545	0.803009	Not Sig
PARP1	-0.11409	0.0574581	0.805016	Not Sig
GALNT3	-0.267583	0.0574855	0.805016	Not Sig
RHOG	0.367085	0.0575334	0.805072	Not Sig
BRCA1	-0.378092	0.0577292	0.80664	Not Sig
AGK	-0.428869	0.0577334	0.80664	Not Sig
CNPY2	0.369989	0.0578557	0.807724	Not Sig
TBCCD1	-0.2651	0.0578992	0.807724	Not Sig
PDE8A	-0.28593	0.0580724	0.808888	Not Sig
CLPX	-0.295596	0.0580847	0.808888	Not Sig
TIMM21	0.260132	0.0581263	0.808888	Not Sig
CEP112	-0.284215	0.0581719	0.808888	Not Sig
CENPH	-0.299461	0.0582032	0.808888	Not Sig
CCDC25	0.310472	0.0582574	0.809028	Not Sig
PCED1B	0.291869	0.0585025	0.811444	Not Sig
RPL35A	-0.53664	0.0585525	0.811444	Not Sig
LEO1	-0.406195	0.0585642	0.811444	Not Sig
HERC1	-0.197411	0.0587042	0.812769	Not Sig
RAVER1	-0.215887	0.0587622	0.812958	Not Sig
SLC20A1	0.247786	0.0592325	0.818846	Not Sig
RPL3	-0.639918	0.0593481	0.819826	Not Sig
RPLP1	-0.726886	0.0594892	0.820807	Not Sig
KXD1	0.511644	0.0595086	0.820807	Not Sig
STAT2	-0.260415	0.0598323	0.824651	Not Sig
MRPS31	0.386549	0.0598885	0.824806	Not Sig
EIF2S3	-1.16201	0.0600251	0.825579	Not Sig
USP14	0.226223	0.0600715	0.825579	Not Sig
HAUS3	-0.485211	0.0600798	0.825579	Not Sig
SNX20	-0.182124	0.0601519	0.825951	Not Sig
HOXA3	-0.354413	0.0603774	0.828427	Not Sig
CCM2	0.424797	0.060922	0.835037	Not Sig
SBF1	0.349922	0.0609502	0.835037	Not Sig
VCP	-0.951872	0.0612118	0.836978	Not Sig
SGMS1	-0.266826	0.0612241	0.836978	Not Sig
PI4KB	-0.231315	0.0612538	0.836978	Not Sig
SAA1	-0.334021	0.0612746	0.836978	Not Sig
RAB40A	0.282137	0.0613474	0.837023	Not Sig
SMARCB1	0.333104	0.0613692	0.837023	Not Sig
RBM25	0.621325	0.0614239	0.837146	Not Sig
FAM98B	0.39212	0.061493	0.837465	Not Sig
NABP2	-0.36873	0.0616041	0.837736	Not Sig
MYB	-0.394996	0.0616043	0.837736	Not Sig
FTSJ1	-0.333167	0.061663	0.837913	Not Sig
SLC4A1AP	0.242479	0.0618748	0.840168	Not Sig
AGO2	-0.220458	0.0619871	0.841071	Not Sig
NAE1	-0.517452	0.0621262	0.841809	Not Sig
HELB	0.353741	0.0621334	0.841809	Not Sig
CHRAC1	-0.326793	0.0622811	0.84266	Not Sig
SUMO4	-0.291346	0.0622881	0.84266	Not Sig
SQLE	0.412725	0.0623808	0.843291	Not Sig
RAD9A	-1.40664	0.06245	0.843604	Not Sig
NFYA	-0.307959	0.06261	0.844826	Not Sig
TRIM74	-0.255258	0.0626643	0.844826	Not Sig
CBX3	0.318379	0.0626787	0.844826	Not Sig
RWDD4	0.419772	0.0629718	0.847749	Not Sig
IRGM	-0.227209	0.0629881	0.847749	Not Sig
BCAS3	0.300755	0.0632409	0.850078	Not Sig
PRKCD	-0.215533	0.0632612	0.850078	Not Sig
SUPT20H	0.166035	0.0633003	0.850078	Not Sig
LZIC	0.264943	0.0633813	0.850544	Not Sig
DNAJC14	-0.201403	0.0637215	0.853892	Not Sig
GNPAT	0.371414	0.063724	0.853892	Not Sig
CLEC4C	-0.212859	0.0638915	0.855512	Not Sig
CTR9	-0.384839	0.0640176	0.856575	Not Sig
FBXO42	0.279331	0.0641198	0.857038	Not Sig
BHMT2	-0.230775	0.0641596	0.857038	Not Sig
ISY1-RAB43	-0.779742	0.0641925	0.857038	Not Sig
PSMC4	-0.678876	0.0643203	0.857642	Not Sig
KLHL7	-0.366877	0.0643313	0.857642	Not Sig
FANCB	-0.248928	0.0644256	0.858274	Not Sig
MED10	0.664284	0.0645846	0.859768	Not Sig
BHLHA15	-0.206853	0.0649592	0.863574	Not Sig
FDFT1	0.523537	0.0649647	0.863574	Not Sig
BCLAF1	-0.416675	0.0652057	0.866149	Not Sig
BRD8	0.352119	0.0653658	0.867647	Not Sig
EIF5B	0.52116	0.0658578	0.873544	Not Sig
DERA	-0.310968	0.0661498	0.876784	Not Sig
PHF3	-0.314344	0.0666642	0.88258	Not Sig
PDCL	-0.200884	0.0666834	0.88258	Not Sig
ATF7IP	0.381144	0.0668556	0.884221	Not Sig
XXYLT1	0.269363	0.0669717	0.885118	Not Sig
RPL21	-0.789115	0.067104	0.885632	Not Sig
BRAT1	-0.295566	0.0671072	0.885632	Not Sig
HPS5	-0.256849	0.0671869	0.886045	Not Sig
CMTM6	0.308833	0.0673133	0.88678	Not Sig
TOMM7	0.201207	0.0673393	0.88678	Not Sig
STAT3	0.336803	0.0676853	0.89031	Not Sig
KDM4C	0.312575	0.0677046	0.89031	Not Sig
TFDP2	-0.315162	0.0679671	0.893121	Not Sig
ZNF639	-0.269852	0.0680187	0.893159	Not Sig
GANAB	-0.242302	0.0681478	0.894214	Not Sig
TDP2	-0.267343	0.0684054	0.896952	Not Sig
FAM181B	-0.281611	0.0685159	0.897759	Not Sig
DDIT4	-0.181483	0.068576	0.897904	Not Sig
SNX2	0.290462	0.068667	0.898455	Not Sig
ZBTB24	0.269023	0.0690523	0.902852	Not Sig
DDX17	-0.298591	0.069142	0.90338	Not Sig
WEE1	-0.523797	0.0693087	0.904913	Not Sig
MASTL	-0.520645	0.0696585	0.908637	Not Sig
BCL2A1	-0.184388	0.069693	0.908637	Not Sig
COMMD3	0.44791	0.069943	0.911142	Not Sig
TMEM257	-0.570735	0.0700029	0.911142	Not Sig
SUFU	-0.374074	0.0700494	0.911142	Not Sig
C10orf12	-0.181266	0.070084	0.911142	Not Sig
ZNF865	0.27084	0.0702433	0.911577	Not Sig
ZNF518A	0.226765	0.0702631	0.911577	Not Sig
THUMPD2	0.218612	0.0702667	0.911577	Not Sig
CELF1	0.271165	0.0703248	0.911686	Not Sig
UBFD1	0.415726	0.0706515	0.915274	Not Sig
NPIPB9	0.584717	0.070796	0.916498	Not Sig
TRAPPC12	0.226813	0.0709506	0.917852	Not Sig
UBE2F	-0.269276	0.0710566	0.918575	Not Sig
AQR	0.638854	0.0712518	0.920449	Not Sig
LIAS	-0.356748	0.0714237	0.922019	Not Sig
RASGRP3	0.261026	0.0716053	0.923276	Not Sig
MITD1	-0.259894	0.0716218	0.923276	Not Sig
POM121	-0.311715	0.0717039	0.923685	Not Sig
RABEPK	-0.241814	0.0719887	0.926703	Not Sig
OXLD1	0.375159	0.0721931	0.928681	Not Sig
C16orf62	0.309368	0.0723361	0.929746	Not Sig
SDE2	0.64245	0.0723773	0.929746	Not Sig
SPTSSB	-0.302264	0.0725527	0.931347	Not Sig
PKN3	0.230606	0.0726585	0.932053	Not Sig
SF3B3	-0.795188	0.0727996	0.93321	Not Sig
FIP1L1	0.447535	0.0728835	0.933632	Not Sig
ANKHD1-EIF4EBP3	-0.234913	0.0729827	0.933664	Not Sig
CEP152	-0.279271	0.0729878	0.933664	Not Sig
DPM2	0.231225	0.0731137	0.934622	Not Sig
BLOC1S1	0.331714	0.0732466	0.935668	Not Sig
CDH3	0.272132	0.0735217	0.938102	Not Sig
ANAPC13	-0.409466	0.0735395	0.938102	Not Sig
PLAG1	0.314985	0.0736347	0.938664	Not Sig
C10orf88	-0.2441	0.0736868	0.938674	Not Sig
TRABD	-0.226975	0.0739276	0.941089	Not Sig
RPL23	-1.00157	0.0740924	0.942532	Not Sig
SPTSSA	-0.334572	0.0742193	0.942637	Not Sig
PHGR1	0.252026	0.0742556	0.942637	Not Sig
IL10RA	0.206199	0.0742724	0.942637	Not Sig
GSAP	-0.189526	0.0743489	0.942637	Not Sig
URI1	0.360957	0.0743973	0.942637	Not Sig
TMEM30A	-0.280205	0.0744092	0.942637	Not Sig
UFC1	0.416329	0.0747212	0.945936	Not Sig
C16orf52	0.276847	0.0748803	0.947097	Not Sig
LPAR5	-0.173246	0.0749163	0.947097	Not Sig
RPS15A	-1.01624	0.0750732	0.948427	Not Sig
CCDC28B	-0.230152	0.0754981	0.953137	Not Sig
LITAF	-0.192745	0.0755918	0.953663	Not Sig
ARPC1A	-0.311845	0.0757108	0.954508	Not Sig
ARID5B	0.293829	0.0762168	0.960227	Not Sig
PARP11	0.376593	0.0763368	0.961078	Not Sig
XKR6	-0.216528	0.0765021	0.962498	Not Sig
TYR	-0.184667	0.0766251	0.963385	Not Sig
SLC1A5	0.224501	0.0767127	0.963825	Not Sig
TSC22D2	0.306223	0.0771365	0.968486	Not Sig
KCNA2	-0.226225	0.0774133	0.970028	Not Sig
TFPT	0.266313	0.0774172	0.970028	Not Sig
LAS1L	0.694231	0.0775207	0.970028	Not Sig
KLF16	-0.357213	0.0775549	0.970028	Not Sig
ACOX1	-0.250379	0.0775763	0.970028	Not Sig
C6orf10	-0.211787	0.0775768	0.970028	Not Sig
CSN2	-0.240814	0.0777486	0.970432	Not Sig
RHOT2	0.408177	0.0777785	0.970432	Not Sig
UBE4A	-0.26839	0.0777943	0.970432	Not Sig
C5	-0.252693	0.0778209	0.970432	Not Sig
PDHX	-0.224326	0.0779194	0.971	Not Sig
IARS2	0.728031	0.0787503	0.980688	Not Sig
CUL1	-0.263962	0.0789777	0.982437	Not Sig
PITPNM2	-0.326245	0.0789979	0.982437	Not Sig
SIAH1	-0.229396	0.0792359	0.984554	Not Sig
STYXL1	-0.19774	0.0792756	0.984554	Not Sig
SF3B2	-0.516794	0.0793529	0.984647	Not Sig
TP53BP1	0.298004	0.0794233	0.984647	Not Sig
CLEC18C	-0.386009	0.0794442	0.984647	Not Sig
RNF2	-0.204468	0.0795032	0.984712	Not Sig
ENOX2	0.211074	0.0796706	0.986119	Not Sig
NT5DC1	-0.226957	0.0797913	0.986946	Not Sig
VPRBP	-0.501005	0.0799021	0.98765	Not Sig
TRIM73	-0.313297	0.0799789	0.987934	Not Sig
KIAA0368	-0.249662	0.080087	0.988603	Not Sig
FAM228B	0.225222	0.0801762	0.989038	Not Sig
ZNF408	-0.298322	0.0802428	0.989194	Not Sig
NCAPH2	-0.332301	0.0804601	0.991206	Not Sig
ABHD17B	0.208754	0.0806095	0.991719	Not Sig
SREK1	-0.240098	0.08061	0.991719	Not Sig
IL10RB	0.239337	0.0806819	0.991939	Not Sig
OR2T3	-0.365114	0.0810382	0.99519	Not Sig
NAIF1	-0.260777	0.081055	0.99519	Not Sig
LSM14B	-0.174762	0.0815243	0.99965	Not Sig
PFDN2	-0.424275	0.0815273	0.99965	Not Sig
EPT1	0.287634	0.08168	0.999883	Not Sig
SYAP1	0.205659	0.0818071	0.999883	Not Sig
DBF4	-0.306351	0.0818259	0.999883	Not Sig
ABHD17A	-0.394144	0.0819965	0.999883	Not Sig
PDCD2	-0.701041	0.0820287	0.999883	Not Sig
DYNC1I2	-0.372216	0.0820974	0.999883	Not Sig
RBAK	-0.26669	0.0821556	0.999883	Not Sig
KAT7	-0.521563	0.0822504	0.999883	Not Sig
SSSCA1	0.262927	0.0823182	0.999883	Not Sig
RAB6A	0.827847	0.0823839	0.999883	Not Sig
CDKN1A	0.247495	0.082405	0.999883	Not Sig
ANKRD46	-0.33606	0.0824758	0.999883	Not Sig
TGDS	0.312184	0.0827609	0.999883	Not Sig
CLCN4	0.314366	0.0829967	0.999883	Not Sig
MESDC1	0.207699	0.0831506	0.999883	Not Sig
PCYT2	0.243472	0.0832399	0.999883	Not Sig
EIF4G3	0.258665	0.0833149	0.999883	Not Sig
LDLRAD3	-0.267366	0.0835277	0.999883	Not Sig
CUTA	-0.230898	0.0835405	0.999883	Not Sig
SPTY2D1	0.232005	0.0837384	0.999883	Not Sig
API5	-0.202855	0.0837696	0.999883	Not Sig
RPL7A	-0.745433	0.0840299	0.999883	Not Sig
PAXBP1	0.295723	0.0841763	0.999883	Not Sig
C19orf52	-0.791395	0.0845643	0.999883	Not Sig
MRO	-0.262761	0.0848318	0.999883	Not Sig
RNF10	-0.317662	0.0849129	0.999883	Not Sig
NCOA3	0.245997	0.0851412	0.999883	Not Sig
CEP120	-0.281134	0.0851756	0.999883	Not Sig
NFATC3	-0.220835	0.0852854	0.999883	Not Sig
TLR6	-0.190319	0.0853334	0.999883	Not Sig
RTF1	-0.342468	0.0853482	0.999883	Not Sig
AK9	-0.1809	0.0853529	0.999883	Not Sig
POLR3D	0.368798	0.0854206	0.999883	Not Sig
RAN	0.640343	0.0854445	0.999883	Not Sig
ZNF233	-0.244014	0.0856751	0.999883	Not Sig
TEF	-0.29281	0.0857111	0.999883	Not Sig
LGALS9B	-0.246476	0.0858369	0.999883	Not Sig
ACTR8	0.313501	0.0858812	0.999883	Not Sig
EMC7	-0.338442	0.0860514	0.999883	Not Sig
SKIL	-0.233815	0.0861115	0.999883	Not Sig
SRRD	-0.413626	0.0862313	0.999883	Not Sig
FTSJ3	-0.460177	0.0863192	0.999883	Not Sig
JTB	-0.495426	0.0863341	0.999883	Not Sig
DCAKD	0.252314	0.0866299	0.999883	Not Sig
FOLR2	-0.187543	0.0867736	0.999883	Not Sig
CDC27	-0.456047	0.0868686	0.999883	Not Sig
UBE2R2	0.28282	0.086896	0.999883	Not Sig
KLHL31	-0.18309	0.0870209	0.999883	Not Sig
C15orf26	-0.265307	0.0873142	0.999883	Not Sig
CRIPT	0.360774	0.0873719	0.999883	Not Sig
DUS2	-0.230807	0.0875478	0.999883	Not Sig
LEAP2	-0.251781	0.0876018	0.999883	Not Sig
HLCS	0.238312	0.0876355	0.999883	Not Sig
PPM1B	-0.183932	0.0876827	0.999883	Not Sig
GALNT14	0.239558	0.0877734	0.999883	Not Sig
JSRP1	0.291062	0.0878547	0.999883	Not Sig
PARP12	-0.29138	0.0880187	0.999883	Not Sig
NUDT16L1	0.189196	0.0880471	0.999883	Not Sig
NTAN1	-0.288228	0.0880685	0.999883	Not Sig
FOSL1	-0.234917	0.0881366	0.999883	Not Sig
LOC101929372	-0.227136	0.0882254	0.999883	Not Sig
PHACTR4	0.187315	0.0883383	0.999883	Not Sig
FABP6	0.214445	0.0883568	0.999883	Not Sig
NMRK1	-0.181982	0.0883987	0.999883	Not Sig
CRTC2	-0.284885	0.0884543	0.999883	Not Sig
APC	0.375684	0.08895	0.999883	Not Sig
ZBTB32	0.31244	0.0892011	0.999883	Not Sig
CD8B	0.33281	0.0893448	0.999883	Not Sig
KANSL2	-0.368624	0.0893819	0.999883	Not Sig
DHX15	-0.602062	0.0893919	0.999883	Not Sig
ZNF460	0.244117	0.0895376	0.999883	Not Sig
SERPINF2	-0.200261	0.0897417	0.999883	Not Sig
CYB5R4	-0.251335	0.0898577	0.999883	Not Sig
AP1AR	-0.200563	0.090019	0.999883	Not Sig
CDH5	-0.206824	0.0901105	0.999883	Not Sig
CPSF6	-0.469487	0.0901249	0.999883	Not Sig
TGIF1	0.229356	0.0901868	0.999883	Not Sig
OR4N2	-0.198196	0.0902284	0.999883	Not Sig
AKTIP	-0.238719	0.0902635	0.999883	Not Sig
PFDN4	-0.199461	0.0903068	0.999883	Not Sig
PHB2	0.729472	0.0904734	0.999883	Not Sig
STRN	0.331699	0.0904835	0.999883	Not Sig
C11orf80	-0.270672	0.0905746	0.999883	Not Sig
RNF7	-0.260912	0.0907433	0.999883	Not Sig
DSCR3	0.375392	0.0909498	0.999883	Not Sig
TMC7	-0.263381	0.0909834	0.999883	Not Sig
CLCN5	-0.234707	0.0911712	0.999883	Not Sig
C14orf39	-0.363999	0.091232	0.999883	Not Sig
MED12	0.940872	0.091395	0.999883	Not Sig
GPR160	-0.241685	0.0919157	0.999883	Not Sig
KIF20A	-0.311167	0.0919694	0.999883	Not Sig
SLC35E3	-0.184573	0.0919737	0.999883	Not Sig
OGFOD1	-0.247144	0.0921625	0.999883	Not Sig
JUND	-0.180599	0.0924271	0.999883	Not Sig
RNF122	-0.262965	0.0924353	0.999883	Not Sig
STX18	-0.315787	0.0925116	0.999883	Not Sig
GINS3	-0.53109	0.092532	0.999883	Not Sig
SLX4	-0.386453	0.0926553	0.999883	Not Sig
HNRNPR	0.163365	0.0927543	0.999883	Not Sig
SNX5	0.243517	0.0929026	0.999883	Not Sig
GINS4	-0.397954	0.0932525	0.999883	Not Sig
COPS5	0.592685	0.0937595	0.999883	Not Sig
DMTF1	-0.188562	0.0938395	0.999883	Not Sig
LMOD1	-0.18059	0.0939159	0.999883	Not Sig
AUH	-0.20617	0.0941577	0.999883	Not Sig
CCDC93	0.251402	0.0942314	0.999883	Not Sig
CMIP	0.636742	0.0943786	0.999883	Not Sig
PRSS56	0.242411	0.0943796	0.999883	Not Sig
ENO1	-0.273986	0.0944353	0.999883	Not Sig
TMEM8C	0.204563	0.0945478	0.999883	Not Sig
ANKRD39	0.347697	0.094663	0.999883	Not Sig
TRMT1L	0.18525	0.0948301	0.999883	Not Sig
SCAF11	0.251764	0.0948526	0.999883	Not Sig
PLIN1	-0.198171	0.0948841	0.999883	Not Sig
DIRC2	0.303954	0.0951522	0.999883	Not Sig
TADA2A	0.253136	0.0951714	0.999883	Not Sig
PIGQ	0.312778	0.0953214	0.999883	Not Sig
IFRD2	0.266059	0.0953491	0.999883	Not Sig
TSNAX	-0.320558	0.09539	0.999883	Not Sig
CEP192	-0.463921	0.0954013	0.999883	Not Sig
PCCA	-0.234734	0.0954624	0.999883	Not Sig
ZBTB7B	0.22416	0.0955335	0.999883	Not Sig
KIF4B	-0.172412	0.0957516	0.999883	Not Sig
FARSA	0.557295	0.0959771	0.999883	Not Sig
AEBP2	-0.294381	0.0960052	0.999883	Not Sig
PPP1R3C	-0.300573	0.0960104	0.999883	Not Sig
KIAA0226L	-0.25032	0.0961558	0.999883	Not Sig
FADS2	0.232074	0.0961763	0.999883	Not Sig
WASF2	-0.260499	0.0962206	0.999883	Not Sig
PDCL3	-0.196757	0.0964273	0.999883	Not Sig
CMTR2	-0.217762	0.0965354	0.999883	Not Sig
BOD1L1	0.22371	0.0966963	0.999883	Not Sig
STARD4	-0.208602	0.0967538	0.999883	Not Sig
DDX24	-0.538339	0.0968235	0.999883	Not Sig
CCDC53	0.335694	0.0969278	0.999883	Not Sig
DNAJA1	0.332772	0.0969465	0.999883	Not Sig
PASK	-0.197227	0.0971886	0.999883	Not Sig
OR4F21	-0.63336	0.0971963	0.999883	Not Sig
KRTAP5-8	0.219415	0.0972843	0.999883	Not Sig
GNE	-0.258558	0.0972936	0.999883	Not Sig
COX8A	0.253138	0.0974126	0.999883	Not Sig
CCDC47	0.418961	0.0975294	0.999883	Not Sig
GEN1	-0.329403	0.0975622	0.999883	Not Sig
EP300	-0.411325	0.0975664	0.999883	Not Sig
ZBTB48	0.258264	0.0975767	0.999883	Not Sig
COL6A2	0.265395	0.0975788	0.999883	Not Sig
CCNO	0.280615	0.0975849	0.999883	Not Sig
TIPARP	0.211754	0.0977054	0.999883	Not Sig
WDR77	-0.523559	0.097819	0.999883	Not Sig
B3GAT3	-0.250597	0.0978308	0.999883	Not Sig
SNX13	-0.16102	0.097892	0.999883	Not Sig
INADL	-0.232131	0.0979016	0.999883	Not Sig
RPL32	-0.531653	0.0979175	0.999883	Not Sig
ZNF398	-0.22578	0.0979928	0.999883	Not Sig
ACOT9	-0.159085	0.098052	0.999883	Not Sig
COPS8	0.261471	0.0981505	0.999883	Not Sig
JMY	0.17199	0.0981779	0.999883	Not Sig
C17orf59	0.353044	0.098222	0.999883	Not Sig
C8orf33	-0.250251	0.0983282	0.999883	Not Sig
GRAMD3	-0.258529	0.0984333	0.999883	Not Sig
SEC14L1	0.199787	0.0985999	0.999883	Not Sig
PMM1	-0.205623	0.0986058	0.999883	Not Sig
EXOSC5	0.379863	0.098732	0.999883	Not Sig
SHOC2	0.319689	0.0988807	0.999883	Not Sig
CRB1	-0.22221	0.098899	0.999883	Not Sig
STATH	-0.288097	0.0990589	0.999883	Not Sig
LRRC47	-0.276633	0.0990645	0.999883	Not Sig
FAM3D	-0.217519	0.0991425	0.999883	Not Sig
RPAIN	-0.452315	0.0994055	0.999883	Not Sig
FAT4	-0.214668	0.0994494	0.999883	Not Sig
PEX6	-0.246006	0.0996439	0.999883	Not Sig
SOX11	-0.254079	0.0997687	0.999883	Not Sig
C11orf71	0.174496	0.0999862	0.999883	Not Sig
PTPRC	-0.28868	0.100185	0.999883	Not Sig
CRP	-0.195133	0.100186	0.999883	Not Sig
MAD2L2	-0.372364	0.100276	0.999883	Not Sig
DEFB105A	-0.274753	0.100476	0.999883	Not Sig
PCDHGB6	-0.165646	0.10058	0.999883	Not Sig
HIST1H2BN	-0.421517	0.10109	0.999883	Not Sig
C17orf107	0.306203	0.101127	0.999883	Not Sig
TMEM128	-0.257449	0.10163	0.999883	Not Sig
RGPD4	-0.215991	0.101657	0.999883	Not Sig
SLC16A7	-0.203635	0.101867	0.999883	Not Sig
NTMT1	0.222565	0.102103	0.999883	Not Sig
GLI1	0.203762	0.102117	0.999883	Not Sig
FNIP2	-0.159708	0.102366	0.999883	Not Sig
SLC6A12	-0.285415	0.102436	0.999883	Not Sig
SPI1	0.264208	0.102449	0.999883	Not Sig
CTSB	-0.243789	0.102914	0.999883	Not Sig
NUP98	-0.298748	0.102945	0.999883	Not Sig
C7orf49	-0.284553	0.103011	0.999883	Not Sig
RGMB	-0.319491	0.103045	0.999883	Not Sig
KIAA2013	-0.211471	0.103228	0.999883	Not Sig
PHLDB2	0.282183	0.10345	0.999883	Not Sig
ATP5J	0.352313	0.103561	0.999883	Not Sig
KLF10	-0.175044	0.103966	0.999883	Not Sig
PPARGC1B	0.175508	0.103985	0.999883	Not Sig
PRRG3	-0.200037	0.104116	0.999883	Not Sig
PLEKHJ1	0.253499	0.104187	0.999883	Not Sig
RAD23B	0.301631	0.104288	0.999883	Not Sig
GZMA	-0.301633	0.104409	0.999883	Not Sig
STXBP4	-0.177202	0.104557	0.999883	Not Sig
OR12D3	-0.240859	0.104607	0.999883	Not Sig
DENND5B	-0.159249	0.104808	0.999883	Not Sig
CDC42SE2	-0.233434	0.104873	0.999883	Not Sig
LMO4	0.187188	0.104889	0.999883	Not Sig
DUSP21	-0.258024	0.104903	0.999883	Not Sig
RABL6	-0.217013	0.105357	0.999883	Not Sig
MPC1	-0.222967	0.105487	0.999883	Not Sig
MAN1B1	-0.22358	0.10552	0.999883	Not Sig
ZNF418	-0.282599	0.105833	0.999883	Not Sig
USP16	-0.220332	0.10594	0.999883	Not Sig
ESPN	0.322234	0.105961	0.999883	Not Sig
PTH	-0.188053	0.106029	0.999883	Not Sig
NUP133	-0.238754	0.106124	0.999883	Not Sig
MEF2BNB	0.255732	0.106678	0.999883	Not Sig
STK4	-0.176492	0.106688	0.999883	Not Sig
NSUN5	-0.297424	0.106712	0.999883	Not Sig
USF1	0.224415	0.107082	0.999883	Not Sig
USP51	-0.193386	0.10715	0.999883	Not Sig
TPRA1	0.218277	0.107224	0.999883	Not Sig
MEX3C	0.234745	0.107449	0.999883	Not Sig
SPCS3	0.445383	0.107682	0.999883	Not Sig
TMED10	0.258674	0.107718	0.999883	Not Sig
ANKRD52	0.258615	0.108267	0.999883	Not Sig
RANBP9	0.316031	0.108457	0.999883	Not Sig
SIRPG	-0.205017	0.109242	0.999883	Not Sig
IKZF3	0.294296	0.109358	0.999883	Not Sig
ARL6IP5	0.198129	0.109437	0.999883	Not Sig
ANKRD37	0.20071	0.109489	0.999883	Not Sig
CNKSR2	-0.291005	0.109535	0.999883	Not Sig
SPINT1	-0.217582	0.109668	0.999883	Not Sig
ATIC	0.46307	0.109728	0.999883	Not Sig
CIAPIN1	-0.250246	0.109729	0.999883	Not Sig
SLC25A37	-0.205182	0.109828	0.999883	Not Sig
BAGE2	-0.344865	0.10993	0.999883	Not Sig
GOLGA8J	0.467846	0.110007	0.999883	Not Sig
KLF12	-0.218777	0.110246	0.999883	Not Sig
ARAF	0.281786	0.11025	0.999883	Not Sig
IFNA1	-0.255316	0.110284	0.999883	Not Sig
STARD8	-0.198256	0.110442	0.999883	Not Sig
CSNK1G3	-0.18516	0.110714	0.999883	Not Sig
FANCD2OS	-0.252305	0.110742	0.999883	Not Sig
SLC2A12	-0.192124	0.1109	0.999883	Not Sig
ACBD3	-0.206985	0.110972	0.999883	Not Sig
ATG4D	0.274476	0.111065	0.999883	Not Sig
MARCKS	-0.284381	0.111105	0.999883	Not Sig
MMACHC	-0.288657	0.111111	0.999883	Not Sig
E2F3	-0.296591	0.111262	0.999883	Not Sig
EMX2	0.290591	0.1115	0.999883	Not Sig
ARSJ	0.367156	0.111513	0.999883	Not Sig
TXLNA	-0.214713	0.111547	0.999883	Not Sig
PNRC1	-0.225702	0.111828	0.999883	Not Sig
PAX1	-0.213069	0.111981	0.999883	Not Sig
INTS2	-0.373876	0.112071	0.999883	Not Sig
IPO9	0.301015	0.112075	0.999883	Not Sig
ATAD3C	0.726465	0.112109	0.999883	Not Sig
STAR	-0.226941	0.11221	0.999883	Not Sig
DNMT3L	-0.17642	0.11226	0.999883	Not Sig
RPL4	-0.653906	0.112467	0.999883	Not Sig
ARPIN	0.169542	0.112474	0.999883	Not Sig
ATP6AP1	-0.583022	0.112616	0.999883	Not Sig
SNX1	0.353276	0.112699	0.999883	Not Sig
GAS6	0.226568	0.112722	0.999883	Not Sig
EEPD1	-0.183458	0.112874	0.999883	Not Sig
EZR	0.245384	0.113079	0.999883	Not Sig
FOXM1	0.19961	0.113132	0.999883	Not Sig
RAB5B	-0.3223	0.113234	0.999883	Not Sig
ZNF205	0.244784	0.113351	0.999883	Not Sig
FAM86B2	0.414258	0.113461	0.999883	Not Sig
BRSK1	0.244589	0.11355	0.999883	Not Sig
PRPF6	0.582946	0.113593	0.999883	Not Sig
CSE1L	-0.916373	0.113684	0.999883	Not Sig
CHST13	0.179328	0.113776	0.999883	Not Sig
BSCL2	0.32086	0.113883	0.999883	Not Sig
MGC50722	-0.254063	0.113968	0.999883	Not Sig
ACTR1B	-0.286265	0.114234	0.999883	Not Sig
MTX1	0.224453	0.114294	0.999883	Not Sig
PFDN6	0.611605	0.114316	0.999883	Not Sig
CD300LD	-0.216888	0.114355	0.999883	Not Sig
ZDHHC6	-0.209572	0.114757	0.999883	Not Sig
PPM1A	-0.2694	0.114965	0.999883	Not Sig
PTGER4	-0.233227	0.115029	0.999883	Not Sig
USP48	0.269068	0.115363	0.999883	Not Sig
CYLD	0.250559	0.11537	0.999883	Not Sig
ANKRD20A2	-0.255316	0.115465	0.999883	Not Sig
FAM153A	-0.247591	0.115563	0.999883	Not Sig
ZHX2	0.296924	0.115565	0.999883	Not Sig
SGTA	0.355137	0.115669	0.999883	Not Sig
GID8	0.313872	0.11591	0.999883	Not Sig
TLR2	-0.300668	0.115956	0.999883	Not Sig
CENPK	-0.669564	0.116617	0.999883	Not Sig
FAM221A	-0.258443	0.116741	0.999883	Not Sig
MIEF1	0.266604	0.116877	0.999883	Not Sig
FBXL4	0.237954	0.117051	0.999883	Not Sig
CENPU	-0.365795	0.11713	0.999883	Not Sig
ARIH2	-0.212849	0.117171	0.999883	Not Sig
APOA2	0.20614	0.117224	0.999883	Not Sig
NIPBL	0.502608	0.117253	0.999883	Not Sig
STT3B	0.272137	0.117827	0.999883	Not Sig
PSME2	-0.169786	0.117945	0.999883	Not Sig
GNMT	-0.220161	0.118155	0.999883	Not Sig
PRDX1	-0.246722	0.118193	0.999883	Not Sig
POM121C	-0.195915	0.119077	0.999883	Not Sig
MCM3AP	-0.296826	0.119107	0.999883	Not Sig
IFRD1	0.254982	0.119174	0.999883	Not Sig
IGLL5	0.234853	0.119243	0.999883	Not Sig
DBN1	0.224479	0.119301	0.999883	Not Sig
SKA3	-0.266172	0.119353	0.999883	Not Sig
CAMK2G	0.299436	0.119635	0.999883	Not Sig
TALDO1	-0.17658	0.119708	0.999883	Not Sig
MARCKSL1	-0.246496	0.119714	0.999883	Not Sig
SRF	0.286337	0.11974	0.999883	Not Sig
CNPY1	-0.16006	0.119858	0.999883	Not Sig
HILPDA	-0.173791	0.119888	0.999883	Not Sig
UBN2	0.324079	0.119999	0.999883	Not Sig
RBM10	-0.223724	0.120063	0.999883	Not Sig
HEATR5B	0.230184	0.120185	0.999883	Not Sig
ZPBP2	-0.256712	0.120281	0.999883	Not Sig
OR11A1	-0.232147	0.120526	0.999883	Not Sig
RANBP10	0.211703	0.12062	0.999883	Not Sig
BLM	-0.450636	0.120848	0.999883	Not Sig
NUP153	-0.275117	0.121267	0.999883	Not Sig
RNF6	-0.226812	0.121299	0.999883	Not Sig
BUB1B	-0.382325	0.121409	0.999883	Not Sig
LAP3	0.18576	0.121455	0.999883	Not Sig
RAB2A	0.226004	0.121941	0.999883	Not Sig
SCD	0.340334	0.122149	0.999883	Not Sig
BAD	0.300247	0.122187	0.999883	Not Sig
PTPN2	-0.237239	0.122372	0.999883	Not Sig
CD83	0.184048	0.122474	0.999883	Not Sig
CDK1	1.15473	0.122584	0.999883	Not Sig
SCEL	-0.183367	0.122742	0.999883	Not Sig
SMG6	-0.26877	0.122874	0.999883	Not Sig
FABP5	-0.246274	0.122981	0.999883	Not Sig
KIDINS220	-0.356683	0.123064	0.999883	Not Sig
NGLY1	0.282556	0.123355	0.999883	Not Sig
SLC51B	-0.161826	0.123374	0.999883	Not Sig
WDR11	0.314615	0.123423	0.999883	Not Sig
OCRL	0.264332	0.123428	0.999883	Not Sig
ITSN2	-0.254494	0.123629	0.999883	Not Sig
HIST1H1B	0.292596	0.123708	0.999883	Not Sig
TNFSF4	-0.190746	0.123756	0.999883	Not Sig
C6orf203	0.189611	0.124326	0.999883	Not Sig
NIPAL4	-0.246494	0.124347	0.999883	Not Sig
ZNF121	-0.213467	0.124368	0.999883	Not Sig
ZKSCAN4	-0.196986	0.124416	0.999883	Not Sig
CCDC173	-0.234837	0.124601	0.999883	Not Sig
STK16	0.244144	0.125036	0.999883	Not Sig
CDC6	-0.376727	0.125383	0.999883	Not Sig
YLPM1	0.261347	0.125469	0.999883	Not Sig
SLC9A7	0.205247	0.125515	0.999883	Not Sig
C7orf43	0.266251	0.12566	0.999883	Not Sig
SNX4	-0.204831	0.125686	0.999883	Not Sig
PPTC7	0.328836	0.125729	0.999883	Not Sig
FAM178B	0.176028	0.125746	0.999883	Not Sig
SLC13A3	0.275776	0.125814	0.999883	Not Sig
ABCF2	-0.230465	0.125998	0.999883	Not Sig
RPL17	-0.912451	0.126119	0.999883	Not Sig
AGPAT9	-0.219672	0.126184	0.999883	Not Sig
SKAP2	-0.21894	0.126256	0.999883	Not Sig
DCP1A	-0.26619	0.12639	0.999883	Not Sig
CRNKL1	-0.58993	0.126417	0.999883	Not Sig
NUDT4	0.322007	0.126484	0.999883	Not Sig
MEMO1	-0.278752	0.126824	0.999883	Not Sig
SLC47A1	-0.220948	0.127114	0.999883	Not Sig
S100A7A	-0.203132	0.127248	0.999883	Not Sig
NSF	0.491124	0.127435	0.999883	Not Sig
KBTBD2	-0.267863	0.127585	0.999883	Not Sig
PCDH20	-0.220054	0.127604	0.999883	Not Sig
C5orf64	-0.224108	0.127606	0.999883	Not Sig
SARDH	-0.225539	0.127614	0.999883	Not Sig
JUNB	-0.278712	0.127859	0.999883	Not Sig
C14orf1	0.279897	0.12811	0.999883	Not Sig
C9orf72	-0.213096	0.128158	0.999883	Not Sig
ADAT1	0.239776	0.12824	0.999883	Not Sig
EPHX2	-0.219151	0.128243	0.999883	Not Sig
IER2	0.173134	0.128529	0.999883	Not Sig
GNAZ	-0.208844	0.12856	0.999883	Not Sig
SIK1	0.237744	0.128705	0.999883	Not Sig
ARL8B	0.243838	0.128729	0.999883	Not Sig
ZNF680	-0.257218	0.12876	0.999883	Not Sig
MTIF3	0.284673	0.128766	0.999883	Not Sig
TGFBR3	0.16418	0.128865	0.999883	Not Sig
HSFY2	-0.278892	0.129252	0.999883	Not Sig
MATR3	-0.304916	0.129369	0.999883	Not Sig
UBR3	-0.213889	0.129627	0.999883	Not Sig
DLX3	-0.310891	0.129854	0.999883	Not Sig
ZHX1	0.174129	0.129919	0.999883	Not Sig
CPSF4	0.444423	0.130124	0.999883	Not Sig
ADGRF2	-0.174906	0.130229	0.999883	Not Sig
ZNF486	-0.193075	0.130251	0.999883	Not Sig
CKM	-0.207365	0.13036	0.999883	Not Sig
PQLC2	0.269149	0.130804	0.999883	Not Sig
EIF1AX	0.237937	0.130825	0.999883	Not Sig
CDK4	1.1557	0.130959	0.999883	Not Sig
DEXI	-0.214848	0.131123	0.999883	Not Sig
TMEM208	-0.217287	0.131231	0.999883	Not Sig
MBIP	-0.239851	0.131345	0.999883	Not Sig
PEX26	-0.189625	0.131352	0.999883	Not Sig
DNAAF2	0.250554	0.132064	0.999883	Not Sig
RNF113A	-0.445398	0.132129	0.999883	Not Sig
KIF20B	-0.216691	0.132243	0.999883	Not Sig
QTRT1	-0.223206	0.132285	0.999883	Not Sig
HSPBAP1	0.28158	0.132444	0.999883	Not Sig
OGFRL1	-0.245815	0.132539	0.999883	Not Sig
CHCHD3	0.299901	0.132626	0.999883	Not Sig
OR4E2	-0.188956	0.132692	0.999883	Not Sig
XCL1	-0.303495	0.132784	0.999883	Not Sig
MLLT1	0.313953	0.13283	0.999883	Not Sig
SMARCC1	-0.215705	0.132852	0.999883	Not Sig
YAF2	0.227764	0.132879	0.999883	Not Sig
CCP110	-0.234337	0.13338	0.999883	Not Sig
SGPP1	-0.20212	0.133465	0.999883	Not Sig
KIFC1	-0.172857	0.133685	0.999883	Not Sig
DUSP4	-0.222204	0.13399	0.999883	Not Sig
FAM210B	0.195569	0.134082	0.999883	Not Sig
SPATA31D1	-0.242831	0.134084	0.999883	Not Sig
OR8A1	-0.184061	0.13435	0.999883	Not Sig
WDR3	-0.492913	0.13437	0.999883	Not Sig
ANKRD32	-0.2743	0.134409	0.999883	Not Sig
HDAC4	-0.157906	0.134456	0.999883	Not Sig
NUDT11	0.166235	0.134509	0.999883	Not Sig
RAB3GAP1	0.330942	0.134598	0.999883	Not Sig
FAM134A	0.198965	0.134649	0.999883	Not Sig
TRIM56	0.285713	0.134689	0.999883	Not Sig
NAA16	0.308415	0.134758	0.999883	Not Sig
MTMR14	0.256197	0.134819	0.999883	Not Sig
TSSK2	0.226352	0.135287	0.999883	Not Sig
TMPPE	-0.24001	0.135301	0.999883	Not Sig
AMMECR1L	-0.182926	0.135307	0.999883	Not Sig
VKORC1L1	0.314804	0.135381	0.999883	Not Sig
MBD3L2	-0.294275	0.135501	0.999883	Not Sig
ZC3H11A	-0.255002	0.135561	0.999883	Not Sig
HNRNPA1L2	-0.278921	0.135739	0.999883	Not Sig
VAMP7	-0.191162	0.135754	0.999883	Not Sig
CITED4	-0.228342	0.135855	0.999883	Not Sig
TNNI1	-0.344026	0.136033	0.999883	Not Sig
INTS9	-0.527913	0.136046	0.999883	Not Sig
NOC2L	-0.467089	0.136135	0.999883	Not Sig
SARNP	-0.212801	0.136174	0.999883	Not Sig
FRG1	-0.312323	0.136289	0.999883	Not Sig
HSPA4	-0.173127	0.136408	0.999883	Not Sig
ZDBF2	-0.235703	0.136845	0.999883	Not Sig
CXCR4	0.1901	0.13703	0.999883	Not Sig
CARNS1	0.193083	0.137073	0.999883	Not Sig
KRTAP20-1	-0.220267	0.137226	0.999883	Not Sig
NHP2	-0.484234	0.137435	0.999883	Not Sig
ACOT7	0.287683	0.137491	0.999883	Not Sig
C14orf80	-0.568225	0.137714	0.999883	Not Sig
VWA7	-0.213276	0.138008	0.999883	Not Sig
TYW1B	-0.213274	0.138045	0.999883	Not Sig
YTHDF3	-0.206718	0.13811	0.999883	Not Sig
EIF2S1	-0.564473	0.138215	0.999883	Not Sig
VMA21	-0.295081	0.138294	0.999883	Not Sig
LEMD1	-0.352447	0.138337	0.999883	Not Sig
RRS1	-0.49082	0.138575	0.999883	Not Sig
KCNJ13	-0.180638	0.138766	0.999883	Not Sig
SRRM1	-0.218275	0.138801	0.999883	Not Sig
RUNDC1	-0.261833	0.138901	0.999883	Not Sig
TMEM201	-0.200165	0.13893	0.999883	Not Sig
SKP2	-0.279573	0.138955	0.999883	Not Sig
CYP4X1	-0.200526	0.13896	0.999883	Not Sig
TSC1	-0.31899	0.139111	0.999883	Not Sig
ANGEL1	-0.245634	0.139419	0.999883	Not Sig
ZNF75A	-0.296261	0.139637	0.999883	Not Sig
FRS2	-0.371063	0.139697	0.999883	Not Sig
PCID2	-0.634791	0.139871	0.999883	Not Sig
CCDC152	-0.233673	0.139871	0.999883	Not Sig
MED8	0.341636	0.140037	0.999883	Not Sig
IL18R1	-0.203902	0.140112	0.999883	Not Sig
KCTD2	0.20334	0.140162	0.999883	Not Sig
TRIM42	0.26981	0.140179	0.999883	Not Sig
OR14J1	0.198431	0.14018	0.999883	Not Sig
WEE2	-0.156263	0.14042	0.999883	Not Sig
POLR2C	0.654406	0.140454	0.999883	Not Sig
IFI27	-0.178083	0.140634	0.999883	Not Sig
PPRC1	-0.326351	0.140783	0.999883	Not Sig
RAP1B	-0.257415	0.140823	0.999883	Not Sig
SRSF2	0.416191	0.140943	0.999883	Not Sig
FBXW12	0.245306	0.14123	0.999883	Not Sig
PEX10	0.213772	0.141243	0.999883	Not Sig
ZNF91	-0.189825	0.141252	0.999883	Not Sig
HNRNPM	0.276816	0.141343	0.999883	Not Sig
EIF3E	0.315738	0.141539	0.999883	Not Sig
FAM157B	-0.25484	0.14163	0.999883	Not Sig
TTLL9	-0.158157	0.141709	0.999883	Not Sig
CD28	-0.223527	0.141751	0.999883	Not Sig
ZNF831	-0.188171	0.14211	0.999883	Not Sig
CD53	-0.198134	0.142223	0.999883	Not Sig
HIST1H2BF	-0.27305	0.14232	0.999883	Not Sig
KIAA1644	-0.249987	0.142729	0.999883	Not Sig
KRTAP4-8	-0.187375	0.142779	0.999883	Not Sig
TMEM186	0.264755	0.143016	0.999883	Not Sig
SMAD4	-0.199337	0.143035	0.999883	Not Sig
ZNF202	-0.225247	0.143474	0.999883	Not Sig
SNRPB	0.36697	0.143485	0.999883	Not Sig
URGCP	-0.23063	0.143548	0.999883	Not Sig
CHST10	-0.252598	0.143557	0.999883	Not Sig
SMC1A	0.307475	0.143696	0.999883	Not Sig
PHLDA2	0.248086	0.143819	0.999883	Not Sig
TMBIM6	-0.201999	0.144008	0.999883	Not Sig
SH3BP4	-0.168397	0.144092	0.999883	Not Sig
ZCCHC14	-0.183288	0.144224	0.999883	Not Sig
[truncated: 16,332 more rows]

## Sheet: Fig 1E
Gene	Log.FC	PValue	FDR	sig
PTEN	-2.33381	3.73e-23	1.52e-20	Sig
SRM	2.22595	1.1e-21	2.24e-19	Sig
MSI2	-2.08499	2.82e-16	3.82e-14	Sig
EIF2AK4	-1.80831	1.31e-15	1.33e-13	Sig
HEXIM1	-1.78843	8.98e-12	7.29e-10	Sig
TNPO1	-1.55779	1.41e-09	9.53e-08	Sig
AKAP17A	-1.5032	8.89e-09	5.16e-07	Sig
TP53	1.75676	1.8e-07	9.16e-06	Sig
KEAP1	-0.94176	2.19e-07	9.86e-06	Sig
C16orf72	-0.653122	2.55e-07	1.04e-05	Sig
C12orf66	-1.34618	5.87e-07	2.17e-05	Sig
CARM1	1.79347	1.79e-06	6.07e-05	Sig
TRIAP1	0.590608	9.95e-06	0.000310738	Sig
UBAP2L	-0.567086	1.43e-05	0.000414379	Sig
ZC3H14	-0.880897	2.2e-05	0.000595763	Sig
DOHH	0.823095	3.4e-05	0.000815357	Sig
KPTN	-0.46047	3.41e-05	0.000815357	Sig
SLC7A1	0.824649	4.34e-05	0.000979942	Sig
PELO	0.786665	6.22e-05	0.00132974	Sig
ACTR1A	-1.03488	0.000149686	0.00299005	Sig
BCL2	-0.96238	0.000154658	0.00299005	Sig
BAX	0.953187	0.000177525	0.00327614	Sig
DDX5	0.73482	0.000252036	0.00444898	Sig
TRA2B	-0.465951	0.000328792	0.00556206	Sig
BRD4	0.575409	0.00038386	0.00623388	Sig
ZNF217	0.604414	0.000464215	0.00724889	Sig
SCAF8	-0.551137	0.000597629	0.00898657	Sig
HMBS	0.553805	0.00113286	0.0164265	Sig
MEPCE	-0.588322	0.00127784	0.0178898	Sig
PCBP2	-0.480067	0.00179908	0.0237435	Sig
COX17	0.691234	0.00181293	0.0237435	Sig
DDX23	-0.493058	0.00194679	0.0246998	Sig
HNRNPD	-0.464187	0.0024646	0.030322	Sig
ROMO1	0.313069	0.00286793	0.0342465	Sig
TIMM13	0.448803	0.00438171	0.0508279	Sig
ELAVL1	0.424962	0.0054722	0.0617142	Sig
VHL	0.567391	0.00643174	0.0705754	Sig
NSUN2	0.238961	0.00683865	0.0730656	Sig
PET117	0.573686	0.00720142	0.0743549	Sig
MED6	0.606583	0.0073256	0.0743549	Sig
SLC2A1	0.449784	0.00776503	0.0768928	Sig
GPS2	-0.488145	0.00836115	0.0808244	Sig
EIF4G1	0.590881	0.00897459	0.0834251	Sig
KIAA0195	-0.406307	0.00904115	0.0834251	Sig
TRMT1	0.289439	0.0109028	0.0983678	Sig
LARP7	-0.447832	0.0112082	0.0989245	Sig
COX11	0.327909	0.0122394	0.105727	Not Sig
PDHB	0.240095	0.0170948	0.144594	Not Sig
SKA2	-0.167233	0.0178408	0.147824	Not Sig
SHMT2	0.397287	0.0189536	0.153903	Not Sig
CCDC101	0.357996	0.0215701	0.171715	Not Sig
ALG13	0.825814	0.0225598	0.17614	Not Sig
PRPF4B	-0.34937	0.0264224	0.200118	Not Sig
AZIN1	0.502787	0.0269975	0.200118	Not Sig
CYCS	0.386337	0.0271095	0.200118	Not Sig
VEZF1	-0.218722	0.028147	0.201942	Not Sig
COA6	0.199849	0.028453	0.201942	Not Sig
FBXW7	-0.50107	0.0288489	0.201942	Not Sig
PTPMT1	0.304011	0.030982	0.213198	Not Sig
COX16	0.23115	0.0342319	0.231636	Not Sig
ILF3	-0.281949	0.0349827	0.232835	Not Sig
CRLS1	0.229461	0.0364875	0.238934	Not Sig
ITFG2	-0.180728	0.0413649	0.266574	Not Sig
CTU1	0.156905	0.0435014	0.275962	Not Sig
CSNK2A1	0.296015	0.04499	0.281014	Not Sig
ALAS1	0.522088	0.0465421	0.286304	Not Sig
HSD17B10	0.30625	0.048823	0.295853	Not Sig
PDHA1	0.304283	0.0523067	0.312302	Not Sig
POLG	0.11785	0.0550546	0.323945	Not Sig
DHPS	0.166993	0.0564795	0.325983	Not Sig
MOCS3	0.403675	0.0570069	0.325983	Not Sig
SLC12A9	0.122761	0.0588917	0.327046	Not Sig
UQCRB	0.44075	0.0595735	0.327046	Not Sig
CCNT1	-0.105312	0.0596093	0.327046	Not Sig
CNOT6L	-0.259267	0.0614958	0.329799	Not Sig
KMT2E	-0.297648	0.0617357	0.329799	Not Sig
OTUB1	-0.417115	0.0635525	0.335095	Not Sig
RRAGA	0.284441	0.0731226	0.380612	Not Sig
MAPKAPK5	0.0732132	0.0741462	0.381055	Not Sig
SafeHarbor	0.155866	0.0785506	0.398644	Not Sig
RCE1	-0.220624	0.0798131	0.399558	Not Sig
TACC3	-0.32717	0.0818449	0.399558	Not Sig
INTS12	-0.220837	0.0820245	0.399558	Not Sig
STRBP	-0.19994	0.0826671	0.399558	Not Sig
CTU2	0.0841539	0.0927512	0.436773	Not Sig
MRPL57	0.0168954	0.0938116	0.436773	Not Sig
SARS2	0.463563	0.0943394	0.436773	Not Sig
MARS2	0.37416	0.0948114	0.436773	Not Sig
MRPS34	0.280469	0.0967716	0.436773	Not Sig
CDK5	-0.147632	0.0968215	0.436773	Not Sig
VPS16	0.0922731	0.108705	0.484991	Not Sig
BRAP	-0.228535	0.113846	0.497885	Not Sig
DAZAP1	-0.174509	0.114048	0.497885	Not Sig
PPM1D	-0.216908	0.116697	0.49878	Not Sig
RPP21	0.126626	0.117821	0.49878	Not Sig
DNLZ	0.154744	0.118687	0.49878	Not Sig
MTA2	-0.111415	0.119167	0.49878	Not Sig
KDM1A	0.245725	0.120618	0.499702	Not Sig
RAB5C	0.215952	0.122515	0.502435	Not Sig
BCL2L1	-0.190786	0.12648	0.509203	Not Sig
NONO	-0.213062	0.126674	0.509203	Not Sig
SMARCA5	-0.113973	0.132039	0.525566	Not Sig
PABPC1	0.137565	0.140552	0.55402	Not Sig
UBE3D	0.382815	0.145388	0.558768	Not Sig
PIM2	0.20139	0.145712	0.558768	Not Sig
YARS2	0.137261	0.145885	0.558768	Not Sig
SCO1	0.0463509	0.150465	0.570178	Not Sig
LARP4B	0.151796	0.151673	0.570178	Not Sig
PDSS2	0.156727	0.155394	0.576742	Not Sig
CNOT4	-0.668995	0.15626	0.576742	Not Sig
Non-Targeting	-0.07385	0.163958	0.596923	Not Sig
IPO11	-1.05181	0.164668	0.596923	Not Sig
ALAD	0.18965	0.169468	0.608887	Not Sig
ERCC2	0.275129	0.171981	0.612237	Not Sig
MED16	-0.0500557	0.173417	0.612237	Not Sig
NOA1	-0.0255324	0.183143	0.640506	Not Sig
GTPBP10	0.0281663	0.184579	0.640506	Not Sig
CCNL1	-0.102374	0.192474	0.653435	Not Sig
SRSF10	0.0189415	0.192494	0.653435	Not Sig
UQCRC1	0.159885	0.193134	0.653435	Not Sig
GNB2L1	0.382491	0.19598	0.657584	Not Sig
RPL17-C18orf32	-0.0844856	0.204559	0.680747	Not Sig
WDR4	-0.0500202	0.208992	0.689843	Not Sig
TOMM40	0.237761	0.212494	0.690489	Not Sig
SNRNP200	0.207716	0.212589	0.690489	Not Sig
COX15	0.327457	0.2204	0.710178	Not Sig
PARS2	0.0999831	0.227213	0.726367	Not Sig
UBAP1	-0.121838	0.232172	0.736421	Not Sig
MIPEP	-0.13003	0.236184	0.738963	Not Sig
CAD	0.249688	0.236882	0.738963	Not Sig
AHCYL1	0.161374	0.238694	0.738963	Not Sig
TAF6L	0.0701302	0.240254	0.738963	Not Sig
DOLK	0.0775714	0.249504	0.761643	Not Sig
SLC4A7	0.0108903	0.251936	0.763329	Not Sig
PLAGL2	-0.520205	0.255369	0.767999	Not Sig
TUFM	0.0870603	0.262587	0.7839	Not Sig
ATXN2L	0.0115826	0.274719	0.813846	Not Sig
MRPL4	0.143583	0.277062	0.813846	Not Sig
DSTYK	-0.144505	0.280656	0.813846	Not Sig
DPH5	-0.0220407	0.281112	0.813846	Not Sig
GATSL2	-0.0876047	0.282641	0.813846	Not Sig
HK2	0.0105799	0.289799	0.824289	Not Sig
COQ2	0.323291	0.290329	0.824289	Not Sig
AARS2	-0.0509013	0.29434	0.826878	Not Sig
RARS2	-0.0924146	0.298246	0.826878	Not Sig
C19orf43	-0.0358906	0.299441	0.826878	Not Sig
ZCRB1	-0.0189054	0.301245	0.826878	Not Sig
LARS2	0.00531459	0.301424	0.826878	Not Sig
MDH2	0.121537	0.306419	0.83021	Not Sig
PGS1	0.365964	0.307472	0.83021	Not Sig
GATC	-0.632171	0.312018	0.83021	Not Sig
EIF3L	0.275089	0.312133	0.83021	Not Sig
MRPS18A	-0.142195	0.312863	0.83021	Not Sig
NDUFA9	0.445887	0.315152	0.830855	Not Sig
BRD2	0.305777	0.32581	0.845293	Not Sig
COX10	0.217768	0.326903	0.845293	Not Sig
MRPS35	0.216134	0.328072	0.845293	Not Sig
PMAIP1	0.0989938	0.330686	0.845293	Not Sig
POLRMT	0.274459	0.331038	0.845293	Not Sig
CMTR1	0.204397	0.338124	0.846307	Not Sig
MRPS21	0.0709814	0.338273	0.846307	Not Sig
NDUFA1	0.0578733	0.339182	0.846307	Not Sig
NDUFB11	-0.0119748	0.339773	0.846307	Not Sig
HBS1L	0.209384	0.343398	0.847587	Not Sig
NFRKB	0.00490315	0.346314	0.847587	Not Sig
EBF1	0.274276	0.34655	0.847587	Not Sig
MRPL2	0.149391	0.351845	0.855383	Not Sig
DPH3	0.117229	0.360575	0.862309	Not Sig
GMPPB	0.168353	0.362473	0.862309	Not Sig
GTPBP8	-0.123198	0.362707	0.862309	Not Sig
NARS2	0.175022	0.363189	0.862309	Not Sig
MRPL41	-0.0609371	0.370533	0.865565	Not Sig
ASNA1	0.052499	0.370829	0.865565	Not Sig
KAT2A	-0.0174923	0.370956	0.865565	Not Sig
ZC3H12A	-0.169504	0.374463	0.868753	Not Sig
BECN1	0.187852	0.380895	0.875376	Not Sig
RFT1	0.110567	0.381629	0.875376	Not Sig
TBC1D5	0.0812146	0.388675	0.883029	Not Sig
USP37	-0.294032	0.389316	0.883029	Not Sig
VRK1	-0.0410334	0.399081	0.900148	Not Sig
BCS1L	0.21885	0.415119	0.927231	Not Sig
TMEM261	-0.274198	0.420977	0.927231	Not Sig
SNX27	0.0397075	0.421612	0.927231	Not Sig
MCAT	-0.0951402	0.42301	0.927231	Not Sig
USP22	0.159932	0.425364	0.927231	Not Sig
PRKAB1	-0.200319	0.429812	0.927231	Not Sig
MTPAP	0.140328	0.430507	0.927231	Not Sig
ZNF699	-0.120209	0.43162	0.927231	Not Sig
TFAM	-0.286271	0.431642	0.927231	Not Sig
PRKAA1	-0.25057	0.437786	0.931937	Not Sig
ELP2	0.0365383	0.441538	0.931937	Not Sig
MRPL54	-0.00821918	0.445313	0.931937	Not Sig
MRPS14	0.096348	0.446026	0.931937	Not Sig
SFXN1	-0.0143738	0.448654	0.931937	Not Sig
QRSL1	0.286746	0.450168	0.931937	Not Sig
MRPS18B	0.189931	0.45145	0.931937	Not Sig
MRPS18C	0.254219	0.452196	0.931937	Not Sig
FASTKD5	0.1453	0.454653	0.932269	Not Sig
CHCHD1	-0.188821	0.460664	0.937071	Not Sig
MRPL11	-0.116896	0.461611	0.937071	Not Sig
PHB	0.0843645	0.467743	0.944795	Not Sig
MRPL46	0.0461344	0.471337	0.947341	Not Sig
FUBP1	0.090595	0.473762	0.947523	Not Sig
MRPS6	-0.0237688	0.479643	0.954584	Not Sig
TADA2B	-0.127072	0.492061	0.969599	Not Sig
MRPS22	-0.138873	0.492683	0.969599	Not Sig
EARS2	-0.0260888	0.497451	0.969599	Not Sig
NDUFA2	0.138822	0.499518	0.969599	Not Sig
MAPK14	-0.0837231	0.503106	0.969599	Not Sig
MRPL44	0.232771	0.510018	0.969599	Not Sig
SRSF6	-0.132649	0.510837	0.969599	Not Sig
C1orf27	-0.0633343	0.513079	0.969599	Not Sig
MED23	-0.0171336	0.516324	0.969599	Not Sig
MRPS33	0.00631778	0.517113	0.969599	Not Sig
URM1	0.307954	0.517251	0.969599	Not Sig
MTMR9	0.189302	0.518601	0.969599	Not Sig
MRPL10	-0.168346	0.518657	0.969599	Not Sig
GFM1	0.322921	0.523377	0.969599	Not Sig
MED13L	-0.250516	0.524371	0.969599	Not Sig
MRPL20	-0.0607387	0.525399	0.969599	Not Sig
MRPL53	0.0614944	0.53096	0.974208	Not Sig
TAF13	0.197726	0.532794	0.974208	Not Sig
EIF3C	0.0412746	0.535094	0.974208	Not Sig
NFKB2	-0.114664	0.545034	0.985868	Not Sig
KHSRP	0.0766579	0.549367	0.985868	Not Sig
MRPS23	-0.0873007	0.550094	0.985868	Not Sig
EIF3H	-0.071112	0.552983	0.985868	Not Sig
DAP3	-0.034922	0.55364	0.985868	Not Sig
DDX1	-0.0112753	0.558259	0.986801	Not Sig
CNOT7	-0.0856421	0.559025	0.986801	Not Sig
FOXRED1	-0.164199	0.567065	0.994785	Not Sig
DPH6	0.160155	0.578583	0.994785	Not Sig
PAPOLA	-0.132929	0.579015	0.994785	Not Sig
METTL17	-0.127171	0.581531	0.994785	Not Sig
RPS25	0.0299007	0.581713	0.994785	Not Sig
TFB1M	0.161178	0.585798	0.994785	Not Sig
MRPS16	-0.0206581	0.586939	0.994785	Not Sig
NDUFB4	-0.301693	0.592133	0.994785	Not Sig
METTL1	-0.192332	0.594941	0.994785	Not Sig
KIAA0391	0.562892	0.604724	0.994785	Not Sig
IPMK	0.487113	0.605253	0.994785	Not Sig
DRAP1	-0.0443015	0.609197	0.994785	Not Sig
GPI	0.211994	0.612152	0.994785	Not Sig
UHRF1	-0.249842	0.614457	0.994785	Not Sig
DR1	-0.192352	0.617277	0.994785	Not Sig
SSBP1	-0.17478	0.621287	0.994785	Not Sig
DIS3	0.130177	0.622297	0.994785	Not Sig
UMPS	0.172425	0.626106	0.994785	Not Sig
LUC7L3	-0.0489563	0.629623	0.994785	Not Sig
WBSCR16	0.0148806	0.636157	0.994785	Not Sig
COA5	-0.024257	0.63972	0.994785	Not Sig
PIK3C3	0.0474745	0.641014	0.994785	Not Sig
VARS2	0.135852	0.641165	0.994785	Not Sig
UBA5	0.14634	0.64256	0.994785	Not Sig
GADD45GIP1	0.159482	0.64257	0.994785	Not Sig
MRPL38	-0.0208033	0.644707	0.994785	Not Sig
NDUFA11	-0.01466	0.649919	0.994785	Not Sig
GATB	0.148261	0.651772	0.994785	Not Sig
NCBP1	-0.6551	0.652463	0.994785	Not Sig
NDUFS1	0.047618	0.658042	0.994785	Not Sig
BAZ1B	0.110612	0.666851	0.994785	Not Sig
CHD9	0.130945	0.672247	0.994785	Not Sig
YBEY	-0.0468586	0.678805	0.994785	Not Sig
MRPS25	-0.0269178	0.679413	0.994785	Not Sig
WDR24	0.197312	0.68111	0.994785	Not Sig
SPPL2A	-0.377171	0.690237	0.994785	Not Sig
MFN2	0.0365308	0.690755	0.994785	Not Sig
RPL22	0.0274171	0.690867	0.994785	Not Sig
MRPL17	0.0360961	0.693928	0.994785	Not Sig
PNPT1	0.228931	0.695437	0.994785	Not Sig
MTG1	-0.148725	0.69643	0.994785	Not Sig
WDR59	0.074014	0.697702	0.994785	Not Sig
CBFB	0.0587509	0.698162	0.994785	Not Sig
KTI12	-0.0421422	0.701642	0.994785	Not Sig
RPUSD4	0.00522806	0.702614	0.994785	Not Sig
EDC4	-0.182388	0.707129	0.994785	Not Sig
COA7	-0.0507716	0.707733	0.994785	Not Sig
MRPL33	-0.0773571	0.708479	0.994785	Not Sig
MRPL23	-0.0778167	0.709423	0.994785	Not Sig
TRMT61A	0.156322	0.710467	0.994785	Not Sig
FARS2	-0.117539	0.713858	0.994785	Not Sig
ZRANB1	-0.281701	0.718672	0.994785	Not Sig
MRPL36	0.0779893	0.719152	0.994785	Not Sig
FBXO11	0.0320357	0.722258	0.994785	Not Sig
NME6	0.0281336	0.72287	0.994785	Not Sig
ARID2	-0.0201301	0.725209	0.994785	Not Sig
HARS2	0.00392099	0.726496	0.994785	Not Sig
ACTR5	-0.140186	0.726956	0.994785	Not Sig
DOT1L	0.132627	0.727754	0.994785	Not Sig
BTAF1	0.0337587	0.729368	0.994785	Not Sig
ATP5C1	0.177809	0.731133	0.994785	Not Sig
MRPS9	0.0349967	0.732136	0.994785	Not Sig
AP2S1	0.125928	0.736803	0.994785	Not Sig
MTIF2	-0.128617	0.741044	0.994785	Not Sig
GTPBP6	-0.044315	0.745416	0.994785	Not Sig
VPS35	0.0842241	0.754333	0.994785	Not Sig
SCO2	0.145995	0.754532	0.994785	Not Sig
MRPS7	-0.0876199	0.759003	0.994785	Not Sig
MRPL14	0.0596863	0.764252	0.994785	Not Sig
FTSJ2	0.0202384	0.77029	0.994785	Not Sig
RHOA	-0.0108357	0.770616	0.994785	Not Sig
CSTF3	0.187902	0.772532	0.994785	Not Sig
ZNF292	-0.355563	0.775231	0.994785	Not Sig
NDUFA13	0.0642239	0.776421	0.994785	Not Sig
DCP2	0.165282	0.776803	0.994785	Not Sig
DCPS	-0.160897	0.777527	0.994785	Not Sig
UBXN7	-0.107977	0.778822	0.994785	Not Sig
PRUNE	-0.0314099	0.779148	0.994785	Not Sig
EHMT2	0.0173558	0.789598	0.994785	Not Sig
MRPS27	0.00580134	0.792142	0.994785	Not Sig
KIAA0020	-0.0532419	0.794004	0.994785	Not Sig
TXN2	0.0089549	0.794664	0.994785	Not Sig
FECH	0.287046	0.798133	0.994785	Not Sig
ATP5D	0.145395	0.798449	0.994785	Not Sig
CYC1	-0.0382183	0.808949	0.994785	Not Sig
COX20	0.0571349	0.810789	0.994785	Not Sig
NDUFB8	-0.0395516	0.813556	0.994785	Not Sig
MRPS5	-0.0292047	0.814146	0.994785	Not Sig
TRMT6	0.0168768	0.816406	0.994785	Not Sig
REXO2	0.0942404	0.81832	0.994785	Not Sig
DPH1	-0.087603	0.8283	0.994785	Not Sig
SUPV3L1	-0.0590776	0.833394	0.994785	Not Sig
C17orf89	0.0228688	0.833921	0.994785	Not Sig
RAB7A	0.0815995	0.840048	0.994785	Not Sig
MTG2	-0.0432131	0.842013	0.994785	Not Sig
UBE2G1	-0.0288065	0.842196	0.994785	Not Sig
IPPK	-0.0106177	0.844769	0.994785	Not Sig
NDUFAF1	-0.542705	0.853044	0.994785	Not Sig
MRPS2	0.181588	0.854211	0.994785	Not Sig
NDUFB9	0.114667	0.858848	0.994785	Not Sig
NDUFC1	0.115524	0.859836	0.994785	Not Sig
RTN4IP1	0.0805047	0.859916	0.994785	Not Sig
MAP3K4	-0.0653839	0.863084	0.994785	Not Sig
MRPL52	-0.0371109	0.863898	0.994785	Not Sig
TARS2	0.00702829	0.863926	0.994785	Not Sig
MRPL43	0.143583	0.865183	0.994785	Not Sig
CCS	-0.093323	0.865531	0.994785	Not Sig
MTERF4	-0.0911909	0.867888	0.994785	Not Sig
POLG2	-0.0785474	0.868688	0.994785	Not Sig
ATP2A2	0.0593382	0.869093	0.994785	Not Sig
TADA1	0.0380056	0.870115	0.994785	Not Sig
MRPS10	-0.0911864	0.870862	0.994785	Not Sig
MRPL13	0.118868	0.871357	0.994785	Not Sig
NELFB	0.0892863	0.873825	0.994785	Not Sig
TRIT1	-0.0964633	0.874149	0.994785	Not Sig
DDX3X	-0.66321	0.876455	0.994785	Not Sig
MRPS12	0.064961	0.878294	0.994785	Not Sig
TRUB2	0.0158154	0.879477	0.994785	Not Sig
NDUFV1	-0.0865209	0.882294	0.994785	Not Sig
ZRSR2	0.130825	0.883798	0.994785	Not Sig
STT3A	-0.061403	0.885997	0.994785	Not Sig
OXSR1	0.0398605	0.887369	0.994785	Not Sig
SMG7	-0.0986733	0.888762	0.994785	Not Sig
TAF5L	-0.107168	0.892173	0.994785	Not Sig
HECTD1	0.051453	0.895455	0.994785	Not Sig
ATF7	-0.00829666	0.895739	0.994785	Not Sig
MPI	0.0738476	0.897382	0.994785	Not Sig
NDUFB7	0.0495732	0.897748	0.994785	Not Sig
TADA3	-0.0847904	0.902524	0.994785	Not Sig
ADAT2	-0.0503588	0.902816	0.994785	Not Sig
DCAF7	0.0269499	0.904163	0.994785	Not Sig
LRPPRC	0.138309	0.905115	0.994785	Not Sig
FURIN	-0.0845249	0.90687	0.994785	Not Sig
RBFA	-0.0549987	0.908909	0.994785	Not Sig
C10orf2	0.0252821	0.910068	0.994785	Not Sig
USP8	-0.247676	0.911154	0.994785	Not Sig
COX6B1	-0.0206902	0.912597	0.994785	Not Sig
MRPL28	0.0253525	0.914489	0.994785	Not Sig
DPH2	0.0904421	0.914992	0.994785	Not Sig
ATP5A1	0.0668532	0.918196	0.994785	Not Sig
MALSU1	0.0526164	0.919133	0.994785	Not Sig
CASP9	0.0749223	0.919733	0.994785	Not Sig
EIF3A	0.0684756	0.920039	0.994785	Not Sig
LAMTOR3	-0.0729824	0.922426	0.994785	Not Sig
MTO1	0.0127938	0.923025	0.994785	Not Sig
LAMTOR2	-0.277253	0.925519	0.994785	Not Sig
MRPL30	0.0751653	0.925758	0.994785	Not Sig
ERAL1	-0.0335137	0.929547	0.994785	Not Sig
ZBTB18	-0.00606015	0.930531	0.994785	Not Sig
ATP5E	0.159284	0.93108	0.994785	Not Sig
MRPS30	-0.0787427	0.947419	0.997831	Not Sig
DNAJC11	0.0272847	0.94747	0.997831	Not Sig
USP10	0.201192	0.949745	0.997831	Not Sig
MRPL40	0.190824	0.951919	0.997831	Not Sig
DDX28	0.0747803	0.954585	0.997831	Not Sig
IDH3A	-0.0413425	0.957545	0.997831	Not Sig
TFEB	-0.035084	0.959692	0.997831	Not Sig
DNTTIP1	-0.00578501	0.959947	0.997831	Not Sig
RUNX3	-0.0960676	0.960729	0.997831	Not Sig
TSR3	-0.0732671	0.962449	0.997831	Not Sig
MRPL15	0.0533137	0.962802	0.997831	Not Sig
NDUFS5	0.152615	0.96416	0.997831	Not Sig
VPS29	0.11522	0.969653	0.997831	Not Sig
LIG3	0.0531191	0.973449	0.997831	Not Sig
TIMMDC1	-0.0347427	0.97392	0.997831	Not Sig
MRPL51	0.00249461	0.976526	0.997831	Not Sig
MED7	-0.378591	0.982116	0.997831	Not Sig
IPO13	-0.0812774	0.985291	0.997831	Not Sig
MRPL37	0.243308	0.985509	0.997831	Not Sig
RQCD1	0.377683	0.985655	0.997831	Not Sig
COX4I1	-0.0482478	0.987937	0.997831	Not Sig
UFL1	-0.0171848	0.989523	0.997831	Not Sig
DARS2	0.169957	0.992577	0.997831	Not Sig
TOMM20	0.0836841	0.996646	0.997831	Not Sig
MRPS17	-0.0668697	0.997278	0.997831	Not Sig
PTCD3	0.069399	0.997831	0.997831	Not Sig

## Sheet: Fig 1F
HM p53 pathway GSEA								RNP complex GSEA
SYMBOL	RANK IN GENE LIST	RANK METRIC SCORE	RUNNING ES	CORE ENRICHMENT				SYMBOL	SYMBOL	RANK METRIC SCORE	RUNNING ES	CORE ENRICHMENT
1	TP53	3	1.741	0.0564	No			1	SNRNP200	0	2.188	0.0199	No
2	BAX	14	1.323	0.0988	No			2	RPL22	2	1.76	0.0351	No
3	APAF1	258	0.644	0.1064	No			3	RPS25	5	1.561	0.0475	No
4	ZMAT3	259	0.644	0.1273	No			4	RPL11	10	1.341	0.0562	No
5	BAK1	698	0.333	0.114	No			5	EIF3L	13	1.317	0.0664	No
6	CDKN2AIP	949	0.258	0.1086	No			6	LARP4B	27	1.17	0.0655	No
7	SLC35D1	953	0.257	0.1168	No			7	EIF3D	42	1.08	0.063	No
8	NOL8	977	0.252	0.1237	No			8	EIF3G	76	0.939	0.0422	No
9	CDKN1A	1005	0.247	0.1303	No			9	RPS7	92	0.904	0.0372	No
10	CD81	1132	0.223	0.1306	No			10	MRPL16	116	0.844	0.0244	No
11	BAIAP2	1550	0.181	0.1135	No			11	EIF3K	122	0.824	0.0275	No
12	PLK3	1602	0.176	0.1164	No			12	GRSF1	133	0.811	0.026	No
13	KRT17	1906	0.156	0.1048	No			13	RPL5	134	0.804	0.0334	No
14	TAP1	1911	0.156	0.1096	No			14	WDR37	141	0.791	0.0352	No
15	CDH13	1912	0.155	0.1146	No			15	EIF3B	142	0.79	0.0424	No
16	DDIT3	1927	0.155	0.1189	No			16	EIF3CL	143	0.789	0.0496	No
17	F2R	1931	0.154	0.1237	No			17	RPL41	151	0.772	0.0504	No
18	BLCAP	2149	0.142	0.1164	No			18	SNRNP70	154	0.77	0.0557	No
19	POLH	2151	0.142	0.121	No			19	MRPL48	155	0.77	0.0627	No
20	RB1	2242	0.138	0.1205	No			20	HNRNPU	165	0.756	0.0616	No
21	RAB40C	2276	0.136	0.1231	No			21	MRPL49	182	0.727	0.054	No
22	IER5	2294	0.136	0.1266	No			22	MRPL3	193	0.712	0.0517	No
23	HRAS	2315	0.134	0.1298	No			23	PIH1D1	196	0.702	0.0563	No
24	CSRNP2	2561	0.125	0.1204	No			24	RHEB	200	0.698	0.06	No
25	RHBDF2	2564	0.124	0.1243	No			25	HNRNPC	205	0.692	0.0627	No
26	RAP2B	2623	0.122	0.1251	No			26	MRPS15	223	0.656	0.0536	No
27	CDK5R1	2697	0.119	0.1249	No			27	CWC22	232	0.646	0.0524	No
28	RCHY1	2703	0.119	0.1285	No			28	MRPL35	244	0.632	0.0484	No
29	SOCS1	2739	0.118	0.1305	No			29	SF1	245	0.631	0.0542	No
30	SFN	2801	0.116	0.1309	No			30	IGF2BP1	263	0.606	0.0446	No
31	PHLDA3	2920	0.112	0.128	No			31	EIF3M	272	0.595	0.0429	No
32	CLCA2	3041	0.108	0.1249	No			32	MRPL22	299	0.564	0.025	No
33	CDKN2A	3303	0.1	0.1138	No			33	SND1	301	0.562	0.0292	No
34	DCXR	3321	0.099	0.1161	No			34	EIF3F	303	0.561	0.0334	No
35	CDKN2B	3322	0.099	0.1193	No			35	DYRK1A	324	0.544	0.0206	No
36	WWP1	3522	0.093	0.1114	No			36	SRP72	326	0.542	0.0247	No
37	CD82	3587	0.092	0.1108	No			37	CALR	328	0.541	0.0287	No
38	WRAP73	3661	0.09	0.1097	No			38	LARP4	331	0.538	0.0319	No
39	JAG2	3943	0.083	0.0969	No			39	MRPL24	336	0.531	0.0332	No
40	VDR	4242	0.075	0.0829	No			40	EIF3J	338	0.529	0.0371	No
41	NDRG1	4435	0.071	0.0747	No			41	MRPL42	354	0.515	0.0285	No
42	FGF13	4440	0.071	0.0767	No			42	EIF2A	377	0.496	0.0135	No
43	PLK2	4505	0.07	0.0755	No			43	MRPL45	384	0.49	0.0126	No
44	SERTAD3	4697	0.065	0.0671	No			44	C12orf65	403	0.464	0.0009	No
45	ITGB4	4742	0.064	0.0667	No			45	NSUN4	415	0.452	-0.0048	No
46	EPS8L2	4766	0.064	0.0676	No			46	CWF19L1	431	0.438	-0.0141	No
47	GM2A	4815	0.063	0.067	No			47	CWC25	450	0.425	-0.0262	No
48	EPHA2	5159	0.056	0.0499	No			48	MRPS11	451	0.423	-0.0223	No
49	HINT1	5163	0.056	0.0515	No			49	TIA1	455	0.417	-0.0212	No
50	TPD52L1	5164	0.056	0.0534	No			50	CD2BP2	473	0.401	-0.0326	No
51	PIDD1	5209	0.055	0.0527	No			51	ZCCHC8	529	0.346	-0.0783	No
52	FAM162A	5336	0.053	0.0475	No			52	G3BP1	546	0.325	-0.0895	No
53	ABAT	5510	0.05	0.0396	No			53	LUC7L2	553	0.318	-0.092	No
54	RRAD	5732	0.046	0.0289	No			54	NSUN3	569	0.292	-0.1026	No
55	DRAM1	5772	0.045	0.0282	No			55	RPP25L	578	0.279	-0.1071	No
56	IER3	5953	0.042	0.0197	No			56	SF3B6	640	-0.281	-0.1587	No
57	TGFA	5985	0.042	0.0193	No			57	RBM12	649	-0.29	-0.1632	No
58	FOXO3	6370	0.035	-0.0007	No			58	RPS4Y1	733	-0.355	-0.2336	No
59	PTPN14	6475	0.034	-0.0053	No			59	DIS3L2	739	-0.359	-0.2347	No
60	HMOX1	6480	0.033	-0.0045	No			60	BCAS2	790	-0.404	-0.2754	No
61	INHBB	6733	0.03	-0.0174	No			61	SF3B1	824	-0.435	-0.3007	No
62	KLF4	7040	0.025	-0.0335	No			62	ZFP36	850	-0.456	-0.3188	No
63	TGFB1	7163	0.022	-0.0394	No			63	PRPF38B	886	-0.497	-0.3453	No
64	DNTTIP2	7283	0.021	-0.0453	No			64	RPL36AL	913	-0.528	-0.3636	No
65	CTSF	7447	0.019	-0.0537	No			65	SMG5	924	-0.535	-0.3676	No
66	SERPINB5	7496	0.018	-0.0558	No			66	SART1	937	-0.55	-0.3732	No
67	STEAP3	7699	0.015	-0.0664	No			67	RBM28	950	-0.572	-0.3786	Yes
68	RXRA	7828	0.013	-0.073	No			68	TOP2B	952	-0.578	-0.3743	Yes
69	ACVR1B	8029	0.01	-0.0837	No			69	FXR2	955	-0.58	-0.3707	Yes
70	OSGIN1	8745	-0.002	-0.1231	No			70	RBM42	956	-0.581	-0.3655	Yes
71	GADD45A	9037	-0.006	-0.1389	No			71	PNN	968	-0.589	-0.3698	Yes
72	TSC22D1	9041	-0.006	-0.1389	No			72	WRAP53	970	-0.592	-0.3653	Yes
73	TP63	9052	-0.006	-0.1393	No			73	HNRNPK	979	-0.606	-0.3669	Yes
74	CCNK	9055	-0.006	-0.1392	No			74	NUFIP2	989	-0.619	-0.3693	Yes
75	ANKRA2	9168	-0.008	-0.1451	No			75	YBX1	1004	-0.639	-0.3759	Yes
76	VWA5A	9229	-0.009	-0.1481	No			76	WBP4	1008	-0.645	-0.3727	Yes
77	TAX1BP3	9234	-0.009	-0.148	No			77	CWC27	1009	-0.645	-0.3668	Yes
78	TM7SF3	9394	-0.011	-0.1564	No			78	SNRPA	1020	-0.666	-0.3696	Yes
79	IRAK1	9410	-0.012	-0.1569	No			79	NPM1	1022	-0.672	-0.3644	Yes
80	STOM	9479	-0.013	-0.1602	No			80	FXR1	1032	-0.686	-0.3661	Yes
81	FOS	9608	-0.015	-0.1668	No			81	SYNCRIP	1034	-0.69	-0.3607	Yes
82	ZNF365	9612	-0.015	-0.1664	No			82	HNRNPA1	1036	-0.693	-0.3553	Yes
83	GPX2	9724	-0.017	-0.172	No			83	PTGES3	1047	-0.704	-0.3577	Yes
84	PROCR	9747	-0.017	-0.1727	No			84	MCRS1	1051	-0.708	-0.3539	Yes
85	PRMT2	9870	-0.019	-0.1787	No			85	ISY1	1052	-0.709	-0.3475	Yes
86	NINJ1	9873	-0.019	-0.1782	No			86	G3BP2	1059	-0.725	-0.3462	Yes
87	NHLH2	10048	-0.022	-0.1871	No			87	UPF2	1070	-0.738	-0.3483	Yes
88	RPL18	10065	-0.022	-0.1873	No			88	HNRNPF	1074	-0.751	-0.3442	Yes
89	HBEGF	10090	-0.022	-0.1879	No			89	ZNF830	1092	-0.808	-0.3519	Yes
90	AK1	10556	-0.029	-0.2126	No			90	LSM6	1093	-0.809	-0.3445	Yes
91	RETSAT	10572	-0.029	-0.2125	No			91	RBM5	1095	-0.81	-0.338	Yes
92	ABHD4	10603	-0.029	-0.2132	No			92	PPIH	1106	-0.849	-0.3392	Yes
93	ADA	10833	-0.032	-0.2247	No			93	SF3A3	1107	-0.849	-0.3314	Yes
94	GLS2	10876	-0.033	-0.226	No			94	ZFP36L1	1117	-0.884	-0.3314	Yes
95	EI24	10889	-0.033	-0.2256	No			95	RPL18A	1118	-0.886	-0.3233	Yes
96	SDC1	10894	-0.033	-0.2247	No			96	ILF2	1121	-0.894	-0.3169	Yes
97	NOTCH1	10914	-0.034	-0.2247	No			97	SF3B5	1134	-0.913	-0.3192	Yes
98	S100A4	11302	-0.04	-0.2447	No			98	LSM4	1142	-0.93	-0.317	Yes
99	TRAF4	11445	-0.042	-0.2511	No			99	HNRNPA2B1	1145	-0.937	-0.3102	Yes
100	TCN2	11511	-0.043	-0.2533	No			100	SNRPB2	1147	-0.941	-0.3025	Yes
101	IL1A	11738	-0.047	-0.2642	No			101	JMJD6	1148	-0.942	-0.2939	Yes
102	CCND3	11822	-0.048	-0.2673	No			102	TIAL1	1155	-0.969	-0.2904	Yes
103	DDB2	11863	-0.049	-0.2679	No			103	LSM1	1159	-0.983	-0.2841	Yes
104	ATF3	11936	-0.05	-0.2702	No			104	SF3A1	1161	-0.988	-0.276	Yes
105	CCND2	11960	-0.05	-0.2699	No			105	MEPCE	1166	-1.001	-0.2705	Yes
106	SPHK1	12020	-0.051	-0.2715	No			106	IK	1168	-1.027	-0.262	Yes
107	ST14	12065	-0.052	-0.2722	No			107	LUC7L3	1172	-1.041	-0.2552	Yes
108	MAPKAPK3	12105	-0.053	-0.2726	No			108	RPL14	1178	-1.083	-0.2497	Yes
109	RGS16	12171	-0.054	-0.2745	No			109	PRPF4B	1182	-1.103	-0.2424	Yes
110	ZBTB16	12184	-0.054	-0.2734	No			110	ZC3H14	1184	-1.112	-0.2331	Yes
111	RPL36	12225	-0.055	-0.2738	No			111	LSM3	1185	-1.112	-0.223	Yes
112	ALOX15B	12423	-0.058	-0.2827	No			112	EIF2AK4	1186	-1.122	-0.2128	Yes
113	FUCA1	12482	-0.059	-0.284	No			113	SMG7	1192	-1.163	-0.2066	Yes
114	PERP	12819	-0.066	-0.3004	No			114	HEXIM1	1193	-1.165	-0.196	Yes
115	RALGDS	12856	-0.066	-0.3002	No			115	RPS29	1197	-1.223	-0.1875	Yes
116	JUN	12939	-0.067	-0.3025	No			116	PRPF4	1198	-1.224	-0.1764	Yes
117	UPP1	13162	-0.071	-0.3125	No			117	LARP7	1205	-1.296	-0.1699	Yes
118	KLK8	13256	-0.073	-0.3152	No			118	TRA2B	1210	-1.346	-0.1612	Yes
119	PDGFA	13282	-0.073	-0.3142	No			119	ILF3	1211	-1.396	-0.1484	Yes
120	APP	13436	-0.077	-0.3201	No			120	RPL34	1219	-1.488	-0.1411	Yes
121	FAS	13577	-0.08	-0.3253	No			121	LSM2	1223	-1.503	-0.1301	Yes
122	CTSD	13784	-0.084	-0.3339	No			122	DAZAP1	1229	-1.585	-0.1201	Yes
123	CASP1	13914	-0.087	-0.3382	No			123	DDX23	1231	-1.62	-0.1062	Yes
124	SAT1	14037	-0.089	-0.342	No			124	RPL38	1241	-1.924	-0.0966	Yes
125	MKNK2	14400	-0.097	-0.3588	No			125	HNRNPD	1242	-1.936	-0.079	Yes
126	TCHH	14416	-0.098	-0.3564	No			126	AKAP17A	1245	-2.025	-0.0623	Yes
127	ABCC5	14596	-0.102	-0.363	No			127	DDX3X	1252	-2.399	-0.0458	Yes
128	SLC3A2	14626	-0.103	-0.3612	No			128	MSI2	1254	-2.545	-0.0235	Yes
129	RRP8	14643	-0.103	-0.3588	No			129	DDX5	1255	-2.578	0	Yes
130	S100A10	14676	-0.104	-0.3571	No
131	PTPRE	14703	-0.105	-0.3552	No
132	TNFSF9	14798	-0.107	-0.3569	No
133	EPHX1	14956	-0.112	-0.3619	No
134	CEBPA	14980	-0.112	-0.3595	No
135	PLXNB2	15061	-0.115	-0.3602	No
136	RNF19B	15080	-0.115	-0.3575	No
137	PITPNC1	15118	-0.116	-0.3557	No
138	MXD1	15157	-0.117	-0.354	No
139	SLC19A2	15427	-0.126	-0.3647	No
140	BMP2	15602	-0.132	-0.37	Yes
141	RPS27L	15612	-0.133	-0.3662	Yes
142	IFI30	15622	-0.133	-0.3624	Yes
143	TM4SF1	15676	-0.136	-0.3609	Yes
144	TRAFD1	15686	-0.136	-0.357	Yes
145	KIF13B	15699	-0.136	-0.3532	Yes
146	AEN	15735	-0.138	-0.3507	Yes
147	XPC	15821	-0.141	-0.3508	Yes
148	VAMP8	15874	-0.143	-0.349	Yes
149	LIF	15956	-0.147	-0.3487	Yes
150	DEF6	15976	-0.148	-0.3449	Yes
151	ERCC5	16030	-0.15	-0.343	Yes
152	TSPYL2	16085	-0.152	-0.341	Yes
153	SP1	16211	-0.159	-0.3427	Yes
154	TRIB3	16225	-0.159	-0.3383	Yes
155	LDHB	16384	-0.17	-0.3414	Yes
156	PPP1R15A	16438	-0.174	-0.3387	Yes
157	HSPA4L	16480	-0.177	-0.3352	Yes
158	DDIT4	16541	-0.181	-0.3326	Yes
159	CGRRF1	16763	-0.197	-0.3384	Yes
160	CCNG1	16865	-0.204	-0.3374	Yes
161	PMM1	16879	-0.206	-0.3314	Yes
162	CYFIP2	17038	-0.221	-0.3329	Yes
163	NUDT15	17059	-0.223	-0.3268	Yes
164	NUPR1	17075	-0.225	-0.3203	Yes
165	CCP110	17146	-0.234	-0.3165	Yes
166	BTG2	17170	-0.239	-0.31	Yes
167	MXD4	17227	-0.25	-0.305	Yes
168	DGKA	17397	-0.282	-0.3051	Yes
169	IP6K2	17486	-0.304	-0.3001	Yes
170	POM121	17514	-0.312	-0.2915	Yes
171	TNNI1	17607	-0.344	-0.2854	Yes
172	TOB1	17729	-0.4	-0.279	Yes
173	BTG1	17758	-0.415	-0.2671	Yes
174	MDM2	17888	-0.5	-0.2579	Yes
175	SESN1	18070	-0.673	-0.2461	Yes
176	RPS12	18081	-0.686	-0.2243	Yes
177	TXNIP	18086	-0.693	-0.202	Yes
178	ZFP36L1	18180	-0.884	-0.1784	Yes
179	HEXIM1	18265	-1.165	-0.1452	Yes
180	RAD9A	18286	-1.407	-0.1006	Yes
181	PPM1D	18291	-1.449	-0.0537	Yes
182	FBXW7	18312	-1.719	0.001	Yes

## Sheet: Fig. 2A
														Gating strategy for single-cell sorting of Z-138 transduced with P53KO1 and P53KO2 sgRNA (GFP)
														Gating strategy for single-cell sorting of OCI-LY19 transduced with GFP-MSI2 shRNA

## Sheet: Fig 2B
Z-138
GSK-591 nM	NT			P53 KO1			P53 KO2
0	100	100	100	102.961	115.874	109.19	100	116.546	112.699
3.9	100	100	100	100	112.754	108.41	100	111.499	106.405
7.8	100	100	100	100	101.719	109.29	100	108.971	109.819
15	92.9	98.9	100	100	100	106.628	100	108.756	104.101
30	87.6326	82.4438	91.2568	96.4672	100	106.959	99.3354	105.146	102.668
62	75.1376	73.4686	92.0666	88.8663	100	101.823	98.8567	101.099	100
125	46.0591	38.1692	84.6293	82.0238	100	102.173	99.6096	100.311	99.0987
250	41.6929	33.025	51.5478	77.1437	100	91.6082	88.0084	98.9328	96.2962
500	26.6833	24.7838	42.8568	64.2656	95.9136	85.1346	83.6866	92.7527	94.8782
1000	30.1262	23.2053	35.9455	61.7488	91.251	77.0605	76.3951	84.4215	87.1357
5000	18.9	17.988	28.8575	64.4779	83.6951	67.1925	71.3951	77.2323	78.9311
10000	10.09	12.009	19.567	56.77	83.3727	62.332	70.0168	68.6084	72.615
OCI-LY19
GSK-591 nM	NT			P53 KO
0	100	100	100	100	108.782	100
3.9	100	100	100	100	103.218	100
7.8	100	100	100	100	100	100
15	92.9	94.9648	98	100	100	99.7
30	87.6153	88.2169	92.888	100	100	98.6
62	80.1225	75.9777	87.114	99.9	100	81.1
125	49.094	56.7667	82.063	90.7564	95.8564	88.9
250	40.1468	39.8643	52.8434	89.0098	89.4044	79.6
500	29.7762	25.383	38.6225	84.677	83.9841	71.8
1000	31.9511	26.5362	32.5729	84.7428	53.7462	62.2
5000	18.9	19.1218	26.4229	82.2008	47.9135	57.8
10000	12.09	20.3864	18.9	67.0412	45.1292	43.777

## Sheet: Fig. 2D
CellTiter-Glo viability assay normalized to Empty vector (DMSO)
		Raw data										Normalized data
		Mino				Rec-1					Mino				Rec-1
		GFP-Empty		GFP-P53		GFP-Empty		GFP-P53			GFP-Empty		GFP-P53		GFP-Empty		GFP-P53
		Vehicle	GSK-591	Vehicle	GSK-591	Vehicle	GSK-591	Vehicle	GSK-591		Vehicle	GSK-591	Vehicle	GSK-591	Vehicle	GSK-591	Vehicle	GSK-591
		22544720	21856250	13847680	7386230	27234510	26537720	24200000	14281640		1	0.973333	0.615452	0.372889	1	0.974415	0.888578	0.525735
		23312450	18177200	13847680	6497260	26563950	25545420	22310000	11785600		1	0.781116	0.594321	0.27897	1	0.961657	0.83986	0.518797
		22192780	21304220	16111330	6223220	29522940	25508630	23240000	13271150		1	0.959459	0.725736	0.235135	1	0.864027	0.787184	0.450847
		22233830	19972961	14457610	5710100	30049460	28232630	23000000	11644750		1	0.909091	0.657164	0.257207	1	0.939539	0.765405	0.42
		23147450	18539310	13260150	5640730	30707440	25800160	23500000	12800270		1	0.804348	0.576528	0.244156	1	0.840192	0.765287	0.416938
		22705020	19375200	13539200	4360450	30542890	28032950	25800000	11190340		1	0.843478	0.588661	0.0995595	1	0.917822	0.844714	0.390164

## Sheet: Fig. 2F
																Gatting strategy for single-cell sorting of Z-138 transduced with P53R248W (DsRed guide)

## Sheet: Fig. 2G
GSK-591 nM	P53wt NSG			P53wt NT			R248W Clone 1			R248W Clone 2
0	100	100	100	100	100	100	102.961	105.427	100	101.961	116.462	123.567
3.9	100	100	100	100	100	100	100	106.573	100	100	111.977	110.374
7.8	100	100	100	100	100	100	100	105.12	100	100	119.469	100
15	92.9	98.9	92.9	100	100	99.888	100	100	100	100	104.43	99
30	87.6326	82.4438	87.6153	88.9402	87.6241	95.777	96.1875	83.5958	100	108.867	92.3459	98.7654
62	75.1376	73.4686	80.1225	83.8894	74.0204	84.1058	96.8909	84.5048	96.4263	101.265	88.7896	97.9864
125	46.0591	38.1692	49.094	63.458	53.543	74.5987	87.7772	83.3527	92.6427	100.504	94.7308	85.2866
250	41.6929	33.025	40.1468	49.9957	49.0111	47.4106	78.7428	74.1436	89.3604	91.1613	82.8058	85.8876
500	26.6833	24.7838	29.7762	32.2037	41.6303	40.8329	73.2832	70.2526	83.7635	83.0736	81.9239	81.1322
1000	30.1262	23.2053	31.9511	27.4181	40.9182	35.1946	68.8008	67.1032	76.4501	82.0596	78.9156	85.1605
5000	18.9	17.988	18.9	18.09	32	33.2135	75	64.866	70.0783	77.0365	76.3357	75.756
10000	10.09	7.009	12.09	12.003	22	27.4687	62	56.77	63.472	58	61.456	56.535

[truncated: 72 more sheets: Fig. 2H, Fig. 2I, Fig. 3B, Fig. 3D, Fig. 3E, Fig. 3F, Fig. 3G, Fig. 3H, Fig. 3I, Fig. 3J-K, Fig. 4A, Fig. 4B, Fig. 4C, Fig, 4D, Fig. 4F, Fig. 4G, Fig. 4H, Fig. 4I, Fig. 5A, Fig. 5B …]
